# Supplementary material for: Single-cell RNA sequencing reveals that Danggui Buxue Tang decoction facilitates wound healing after anal fistula by promoting M2 macrophage polarization
Source: Hereditas. 2025 Oct 9;162:204. doi: 10.1186/s41065-025-00578-2 (PMC12512633; doi:10.1186/s41065-025-00578-2)
Supplement: Supplementary file 6 — Supplementary Material 6: Supplementary Table 1. Differential gene expression analysis between each cluster and all other clusters. [file 41065_2025_578_MOESM6_ESM.xlsx]

## Sheet: DEG
p_val
