# Supplementary material for: Single-cell RNA sequencing reveals that Danggui Buxue Tang decoction facilitates wound healing after anal fistula by promoting M2 macrophage polarization
Source: Hereditas. 2025 Oct 9;162:204. doi: 10.1186/s41065-025-00578-2 (PMC12512633; doi:10.1186/s41065-025-00578-2)
Supplement: Supplementary file 7 — Supplementary Material 7: Supplementary Table 2. Functional enrichment analysis on DEGs between Macrophage_C1_Areg (M1-like (M1C1)) and other macrophages clusters. [file 41065_2025_578_MOESM7_ESM.xlsx]

## Sheet: Highlight
Highlights: TOP3 GO-BP, GO-CC, GO-MF terms
sheetname	ONTOLOGY	Description	pvalue	p.adjust
Macrophage_C1_Areg-Up	BP	wound healing	8.52063e-33	4.12398e-29
	BP	positive regulation of response to external stimulus	5.72759e-26	1.38608e-22
	BP	leukocyte migration	1.52209e-23	2.45565e-20
Macrophage_C1_Areg-Down	BP	cytoplasmic translation	1.27904e-82	5.47173e-79
	BP	antigen processing and presentation	1.39369e-30	2.98111e-27
	BP	response to interferon-gamma	5.86947e-28	8.36986e-25
Macrophage_C1_Areg-Up	CC	membrane raft	3.06507e-21	6.8957e-19
	CC	membrane microdomain	3.36376e-21	6.8957e-19
	CC	myelin sheath	4.35807e-15	5.95602e-13
Macrophage_C1_Areg-Down	CC	cytosolic ribosome	5.41232e-98	2.20281e-95
	CC	ribosomal subunit	4.44546e-76	9.04651e-74
	CC	ribosome	2.7262e-74	3.69855e-72
Macrophage_C1_Areg-Up	MF	cytokine activity	1.58176e-13	1.12621e-10
	MF	monosaccharide binding	6.57472e-13	2.3406e-10
	MF	protease binding	1.22365e-12	2.90414e-10
Macrophage_C1_Areg-Down	MF	structural constituent of ribosome	3.93647e-83	2.46816e-80
	MF	rRNA binding	4.20831e-26	1.31931e-23
	MF	ubiquitin ligase inhibitor activity	9.86448e-11	2.06168e-08
Highlights: TOP5 KEGG pathways
sheetname		Description	pvalue	p.adjust
Macrophage_C1_Areg-Up		HIF-1 signaling pathway - Mus musculus (house mouse)	1.73593e-14	4.96477e-12
		Fluid shear stress and atherosclerosis - Mus musculus (house mouse)	2.74159e-10	3.92047e-08
		Pertussis - Mus musculus (house mouse)	5.11868e-09	3.91888e-07
		TNF signaling pathway - Mus musculus (house mouse)	5.84669e-09	3.91888e-07
		Proteoglycans in cancer - Mus musculus (house mouse)	6.85118e-09	3.91888e-07
Macrophage_C1_Areg-Down		Coronavirus disease - COVID-19 - Mus musculus (house mouse)	3.32733e-60	9.15017e-58
		Ribosome - Mus musculus (house mouse)	2.25085e-57	3.09492e-55
		Antigen processing and presentation - Mus musculus (house mouse)	2.86298e-16	2.6244e-14
		Diabetic cardiomyopathy - Mus musculus (house mouse)	6.12814e-10	4.2131e-08
		Leishmaniasis - Mus musculus (house mouse)	7.46368e-09	4.10502e-07

## Sheet: Go
ONTOLOGY	ID	Description	GeneRatio	BgRatio	pvalue	p.adjust	qvalue	geneID	Count	sheetname
BP	GO:0042060	wound healing	51/440	380/28943	8.52063e-33	4.12398e-29	1.99741e-29	Cd9/Pdpn/Fn1/Mmp12/Thbs1/Il1a/Slc7a11/Serpinb2/Cd36/Cav1/Anxa2/Gpx1/Cd44/F10/Sdc1/S100a10/Gja1/Tnf/Plaur/Serpine1/Hmox1/Plek/Emilin2/Thbd/Vegfa/Ccl2/Ahnak/F13a1/Il6/Plec/Anxa5/Cflar/F7/Flna/Anxa1/Lilrb4a/Sdc4/F3/Hif1a/Elk3/Cdkn1a/Plpp3/Ceacam1/Pla2g4a/Slc11a1/Procr/Rap2b/Timp1/B4galt1/Ubash3b/Gna13	51	Macrophage_C1_Areg-Up
BP	GO:0032103	positive regulation of response to external stimulus	48/440	459/28943	5.72759e-26	1.38608e-22	6.71334e-23	Arg1/Fn1/Mmp12/Thbs1/Ptgs2/Cxcl1/Ereg/Cd24a/S100a8/Mmp8/Adam8/App/Mif/Tnf/Ccl3/Il1b/Serpine1/Emilin2/Vegfa/Ccl2/Il6/Met/Abcc1/Lrp1/Nlrp3/Nfkbia/Nupr1/F7/Flna/Ccr1/Clec4n/Trem1/Nfkbiz/Npy/Sash1/Zc3hav1/Ets1/Mapk3/Adam10/Alox5ap/Edn1/Tnip1/Stk24/Pla2g4a/Osm/Havcr2/C5ar1/Hsp90aa1	48	Macrophage_C1_Areg-Up
BP	GO:0050900	leukocyte migration	42/440	385/28943	1.52209e-23	2.45565e-20	1.18937e-20	Cxcl3/Cd9/Thbs1/Il1a/Spp1/Cxcl1/Cxcl2/Cd24a/S100a8/Lgals3/Adam8/Ecm1/App/Ccl9/Mif/Itgb2/Tnf/Ccl3/Il1b/Serpine1/Vegfa/Ccl2/Bsg/Itgam/Ccl4/Rhoa/Msn/Plec/F7/Anxa1/Ccr1/Trem1/Itga1/Mmp14/Mapk3/Bst1/Adam10/Edn1/Pde4b/Ptpn22/B4galt1/C5ar1	42	Macrophage_C1_Areg-Up
BP	GO:0001667	ameboidal-type cell migration	44/440	471/28943	6.67143e-22	8.07243e-19	3.90981e-19	Fn1/Mmp12/Thbs1/Ptgs2/Pmp22/Gpx1/Adam8/Rgcc/Sema3c/Itgb2/Tnf/Gpi1/Plk2/Serpine1/Hmox1/Gadd45a/Iqgap1/Vegfa/Bsg/Met/Rhoa/Atp2b4/Plec/Nus1/Irs2/Glipr2/Anxa1/Sdc4/Sash1/Hif1a/Ets1/Itgav/Edn1/Rab11a/Iqsec1/Zeb2/Plpp3/Ceacam1/Slc9a3r1/Map4k4/Fndc3b/Timp1/Glul/Gna13	44	Macrophage_C1_Areg-Up
BP	GO:0097529	myeloid leukocyte migration	33/440	243/28943	1.03858e-21	1.00534e-18	4.86929e-19	Cxcl3/Cd9/Thbs1/Il1a/Spp1/Cxcl1/Cxcl2/S100a8/Lgals3/Adam8/App/Ccl9/Mif/Itgb2/Ccl3/Il1b/Serpine1/Vegfa/Ccl2/Bsg/Itgam/Ccl4/Anxa1/Ccr1/Trem1/Itga1/Mmp14/Mapk3/Bst1/Edn1/Pde4b/B4galt1/C5ar1	33	Macrophage_C1_Areg-Up
BP	GO:0030595	leukocyte chemotaxis	32/440	228/28943	1.56244e-21	1.26037e-18	6.10449e-19	Cxcl3/Thbs1/Spp1/Cxcl1/Cxcl2/S100a8/Lgals3/Adam8/App/Ccl9/Mif/Itgb2/Ccl3/Il1b/Serpine1/Vegfa/Ccl2/Bsg/Itgam/Ccl4/Plec/F7/Anxa1/Ccr1/Trem1/Itga1/Mapk3/Bst1/Adam10/Edn1/Pde4b/C5ar1	32	Macrophage_C1_Areg-Up
BP	GO:2001233	regulation of apoptotic signaling pathway	40/440	401/28943	4.93548e-21	3.36678e-18	1.63067e-18	Thbs1/Ptgs2/Inhba/Pmp22/Cav1/Gpx1/Eno1/S100a8/Cd44/Lgals3/Grina/Mif/Tnf/Il1b/Plaur/Serpine1/Hmox1/Ier3/Vegfa/Lmna/Gclm/Mdm2/Higd1a/Bcl2l11/Cflar/Tnfaip3/Nupr1/Mcl1/Hif1a/Itgav/Map2k1/P4hb/Tnfrsf23/Sod2/Slc9a3r1/Tmbim1/Prelid1/Osm/Tpt1/Sod1	40	Macrophage_C1_Areg-Up
BP	GO:0022407	regulation of cell-cell adhesion	44/440	497/28943	5.56493e-21	3.36678e-18	1.63067e-18	Arg1/Cd9/Pdpn/Il1a/Cav1/Cd24a/Cd44/Lgals3/Adam8/Rgcc/Il7r/Itgb2/Tnf/Il1b/Plaur/Emilin2/Vegfa/Ccl2/Il6/Cited2/Rhoa/Nlrp3/Tnfaip3/Malt1/Jag1/Tnfsf9/Il1rn/Anxa1/Lilrb4a/Nfkbiz/Sdc4/Zmiz1/Ets1/Map2k1/Plpp3/Ceacam1/Dusp3/Nfat5/Ptpn22/Myadm/Havcr2/Ubash3b/Prkar1a/Hsp90aa1	44	Macrophage_C1_Areg-Up
BP	GO:0007599	hemostasis	28/440	180/28943	3.18821e-20	1.71455e-17	8.30426e-18	Cd9/Pdpn/Fn1/Thbs1/Slc7a11/Cd36/Cav1/Anxa2/F10/Plaur/Serpine1/Plek/Emilin2/Thbd/F13a1/Il6/Anxa5/F7/Flna/Lilrb4a/F3/Anxa7/Ceacam1/Pla2g4a/Procr/Rap2b/Ubash3b/Gna13	28	Macrophage_C1_Areg-Up
BP	GO:0050727	regulation of inflammatory response	37/440	367/28943	1.08679e-19	5.26006e-17	2.54766e-17	Ptges/Ptgs2/Pmp22/Gpx1/Cd24a/S100a8/Cd44/Mmp8/Adam8/App/Tnf/Ccl3/Il1b/Serpine1/Ier3/Il6/Ncf1/Nt5e/Metrnl/Abcc1/Nlrp3/Nfkbia/Tnfaip3/Nupr1/Anxa1/Slc7a2/Mfhas1/Nfkbiz/Tnfrsf1b/Npy/Ets1/Bst1/Alox5ap/Tnip1/Pla2g4a/Osm/Sod1	37	Macrophage_C1_Areg-Up
BP	GO:0070371	ERK1 and ERK2 cascade	36/440	350/28943	1.78426e-19	7.85073e-17	3.80243e-17	Fn1/Il1a/Cd36/Errfi1/Cav1/Ezr/Cd44/App/Ccl9/Mif/Ccl3/Il1b/Vegfa/Ccl2/Il6/Ccl4/Lrp1/Rap1b/Cflar/Lif/Ywhaz/Glipr2/Ccr1/Mfhas1/Npy/Pde8a/Mapk3/Itgav/Edn1/Map2k1/Tnip1/Ceacam1/Dusp3/Slc9a3r1/Ptpn22/Havcr2	36	Macrophage_C1_Areg-Up
BP	GO:0071621	granulocyte chemotaxis	24/440	129/28943	2.12896e-19	8.5868e-17	4.15894e-17	Cxcl3/Thbs1/Spp1/Cxcl1/Cxcl2/S100a8/Lgals3/Ccl9/Itgb2/Ccl3/Il1b/Vegfa/Ccl2/Bsg/Itgam/Ccl4/Anxa1/Trem1/Itga1/Mapk3/Bst1/Edn1/Pde4b/C5ar1	24	Macrophage_C1_Areg-Up
BP	GO:0007596	blood coagulation	27/440	177/28943	2.5663e-19	9.55454e-17	4.62766e-17	Cd9/Pdpn/Fn1/Thbs1/Slc7a11/Cd36/Cav1/Anxa2/F10/Plaur/Serpine1/Plek/Emilin2/Thbd/F13a1/Il6/Anxa5/F7/Flna/Lilrb4a/F3/Ceacam1/Pla2g4a/Procr/Rap2b/Ubash3b/Gna13	27	Macrophage_C1_Areg-Up
BP	GO:0070997	neuron death	40/440	450/28943	3.17793e-19	1.08095e-16	5.23549e-17	Slc7a11/Egln3/Fam162a/Gpx1/Cxcl2/Bnip3/Gapdh/Adam8/App/Mt1/Tnf/Gpi1/Ccl3/Il1b/Egln1/Hmox1/Vegfa/Ccl2/Il6/Itgam/Gclm/Abcc1/Lrp1/Rhoa/Bcl2l11/Capn2/Nupr1/Mcl1/Tnfrsf1b/Npy/Itga1/Hif1a/Cdk5r1/Tnfrsf23/Sod2/Hdgf/Retreg1/Hipk2/C5ar1/Sod1	40	Macrophage_C1_Areg-Up
BP	GO:0060326	cell chemotaxis	34/440	314/28943	3.7144e-19	1.08095e-16	5.23549e-17	Cxcl3/Thbs1/Spp1/Cxcl1/Cxcl2/S100a8/Lgals3/Adam8/App/Ccl9/Mif/Itgb2/Ccl3/Il1b/Serpine1/Vegfa/Ccl2/Bsg/Met/Itgam/Ccl4/Abcc1/Plec/F7/Anxa1/Ccr1/Trem1/Itga1/Mapk3/Bst1/Adam10/Edn1/Pde4b/C5ar1	34	Macrophage_C1_Areg-Up
BP	GO:0097530	granulocyte migration	26/440	163/28943	3.77478e-19	1.08095e-16	5.23549e-17	Cxcl3/Thbs1/Il1a/Spp1/Cxcl1/Cxcl2/S100a8/Lgals3/Adam8/Ccl9/Itgb2/Ccl3/Il1b/Vegfa/Ccl2/Bsg/Itgam/Ccl4/Anxa1/Trem1/Itga1/Mapk3/Bst1/Edn1/Pde4b/C5ar1	26	Macrophage_C1_Areg-Up
BP	GO:0050878	regulation of body fluid levels	37/440	381/28943	3.84566e-19	1.08095e-16	5.23549e-17	Cd9/Pdpn/Fn1/Thbs1/Slc7a11/Cd36/Cav1/Anxa2/F10/Gja1/Plaur/Serpine1/Plek/Emilin2/Thbd/Vegfa/F13a1/Il6/Met/Plec/Anxa5/F7/Kcnn4/Flna/Lilrb4a/F3/Mmp13/Hif1a/Anxa7/Edn1/Ceacam1/Pla2g4a/Procr/Rap2b/Aprt/Ubash3b/Gna13	37	Macrophage_C1_Areg-Up
BP	GO:0050817	coagulation	27/440	180/28943	4.02007e-19	1.08095e-16	5.23549e-17	Cd9/Pdpn/Fn1/Thbs1/Slc7a11/Cd36/Cav1/Anxa2/F10/Plaur/Serpine1/Plek/Emilin2/Thbd/F13a1/Il6/Anxa5/F7/Flna/Lilrb4a/F3/Ceacam1/Pla2g4a/Procr/Rap2b/Ubash3b/Gna13	27	Macrophage_C1_Areg-Up
BP	GO:0007159	leukocyte cell-cell adhesion	38/440	411/28943	6.75301e-19	1.72024e-16	8.33183e-17	Arg1/Thbs1/Il1a/Cav1/Cd24a/S100a8/Cd44/Lgals3/Adam8/Il7r/Itgb2/Tnf/Il1b/Ccl2/Il6/Nt5e/Itgam/Rhoa/Msn/Nlrp3/Malt1/Tnfsf9/Anxa1/Lilrb4a/Nfkbiz/Sdc4/Zmiz1/Olr1/Ets1/Tnip1/Ceacam1/Dusp3/Itga5/Nfat5/Ptpn22/Havcr2/Prkar1a/Hsp90aa1	38	Macrophage_C1_Areg-Up
BP	GO:0070372	regulation of ERK1 and ERK2 cascade	34/440	326/28943	1.20888e-18	2.9255e-16	1.41694e-16	Fn1/Il1a/Cd36/Errfi1/Cav1/Ezr/Cd44/App/Ccl9/Mif/Ccl3/Il1b/Vegfa/Ccl2/Il6/Ccl4/Lrp1/Rap1b/Cflar/Lif/Ywhaz/Glipr2/Ccr1/Mfhas1/Npy/Pde8a/Mapk3/Map2k1/Tnip1/Ceacam1/Dusp3/Slc9a3r1/Ptpn22/Havcr2	34	Macrophage_C1_Areg-Up
BP	GO:0030003	cellular cation homeostasis	41/440	498/28943	1.79168e-18	4.1294e-16	2.00004e-16	Il1a/Spp1/Cav1/Bnip3/Sgk1/Fth1/App/Mt1/Grina/Mt2/Egln1/Hmox1/Ccl2/Chd7/Ftl1/Atp2b4/Cav2/Tgm2/Flna/Ccr1/Calm1/Diaph1/Atp1b3/Hif1a/Mafg/Anxa7/Dmxl2/Mcub/Afg3l2/Mapk3/Calm3/Itgav/Edn1/Fkbp1a/Aplp2/Calm2/Slc11a1/Frrs1/Clic4/Ubash3b/Sod1	41	Macrophage_C1_Areg-Up
BP	GO:1903034	regulation of response to wounding	26/440	177/28943	3.15492e-18	6.94083e-16	3.36173e-16	Cd9/Thbs1/Cd36/Cav1/Anxa2/Cd24a/Gja1/Tnf/Plaur/Serpine1/Emilin2/Thbd/Ccl2/Lrp1/Anxa5/F7/Flna/Anxa1/F3/Ptprs/Map2k1/Plpp3/Ceacam1/Stk24/Ubash3b/Klk8	26	Macrophage_C1_Areg-Up
BP	GO:0002237	response to molecule of bacterial origin	37/440	407/28943	3.48225e-18	7.32786e-16	3.54919e-16	Cxcl3/Il1a/Slpi/Ptgs2/Cxcl1/Nos2/Cd36/Cxcl2/Cd24a/S100a8/Cd14/Mif/Vim/Tnf/Il1b/Serpine1/Abca1/Ccl2/Il6/Rhoa/Nlrp3/Nfkbia/Tnfaip3/Malt1/Lilrb4a/Noct/Tnfrsf1b/Sash1/Mapk3/Itgav/Tnip1/Irak3/Pde4b/Ptpn22/Slc11a1/Havcr2/C5ar1	37	Macrophage_C1_Areg-Up
BP	GO:0031589	cell-substrate adhesion	35/440	371/28943	9.08837e-18	1.78712e-15	8.65576e-16	Pdpn/Fn1/Mmp12/Thbs1/Spp1/Cd36/Adam8/S100a10/Itgb2/Serpine1/Iqgap1/Vegfa/Itgam/Lrp1/Rhoa/Bcl2l11/Carmil1/Jag1/Flna/Trem1/Sdc4/Npy/Itga1/Mmp14/Parvb/Cdk6/Itgav/Nedd9/Bst1/P4hb/Dusp3/Itga5/Map4k4/Fndc3b/Myadm	35	Macrophage_C1_Areg-Up
BP	GO:2001234	negative regulation of apoptotic signaling pathway	29/440	241/28943	9.231e-18	1.78712e-15	8.65576e-16	Ptgs2/Gpx1/Eno1/Cd44/Lgals3/Grina/Mif/Tnf/Il1b/Plaur/Serpine1/Hmox1/Ier3/Vegfa/Lmna/Gclm/Mdm2/Higd1a/Cflar/Tnfaip3/Mcl1/Hif1a/Itgav/Map2k1/Tnfrsf23/Sod2/Tmbim1/Prelid1/Tpt1	29	Macrophage_C1_Areg-Up
BP	GO:0006875	cellular metal ion homeostasis	37/440	425/28943	1.45034e-17	2.69986e-15	1.30765e-15	Il1a/Spp1/Cav1/Bnip3/Sgk1/Fth1/App/Mt1/Grina/Mt2/Egln1/Hmox1/Ccl2/Chd7/Ftl1/Atp2b4/Cav2/Tgm2/Flna/Ccr1/Calm1/Diaph1/Atp1b3/Hif1a/Anxa7/Mcub/Afg3l2/Calm3/Itgav/Edn1/Fkbp1a/Aplp2/Calm2/Slc11a1/Frrs1/Ubash3b/Sod1	37	Macrophage_C1_Areg-Up
BP	GO:0097193	intrinsic apoptotic signaling pathway	32/440	310/28943	1.74733e-17	3.13225e-15	1.51708e-15	Ptgs2/Cav1/Gpx1/Eno1/Crip1/Bnip3/S100a8/Cd44/Grina/Mif/Tnf/Plaur/Hmox1/Ier3/Mdm2/Bcl2l11/Nupr1/Mcl1/Tnfrsf1b/Hipk1/Hif1a/Map2k1/P4hb/Cdkn1a/Stk24/Sod2/Slc9a3r1/Hipk2/Pdk1/Fnip2/Tpt1/Sod1	32	Macrophage_C1_Areg-Up
BP	GO:1901342	regulation of vasculature development	32/440	312/28943	2.11103e-17	3.64906e-15	1.76739e-15	Thbs1/Il1a/Cd36/Pgk1/Lgals3/Ecm1/Rgcc/Btg1/Itgb2/Tnf/Il1b/Egln1/Plk2/Serpine1/Hmox1/Pkm/Emilin2/Gadd45a/Vegfa/Ccl2/Atp2b4/Lif/F3/Sash1/Hif1a/Ets1/Adam10/Ceacam1/Itga5/Glul/Hipk2/C5ar1	32	Macrophage_C1_Areg-Up
BP	GO:0071456	cellular response to hypoxia	21/440	110/28943	2.2348e-17	3.72981e-15	1.8065e-15	Egln3/Fam162a/Pgk1/Eno1/Bnip3/Adam8/Rgcc/Egln1/Vegfa/Eif4ebp1/Cited2/Bnip3l/Higd1a/Rbpj/Gnb1/Hif1a/Npepps/Map2k1/P4hb/Pdk1/Mgarp	21	Macrophage_C1_Areg-Up
BP	GO:0006979	response to oxidative stress	36/440	407/28943	2.43094e-17	3.79541e-15	1.83827e-15	Ptgs2/Slc7a11/Prdx6/Cd36/Gpx1/Bnip3/App/Txn1/Hmox1/Glrx/Il6/Gsr/Met/Itgam/Gclm/Abcc1/Tnfaip3/Rbpms/Prdx1/Anxa1/Mcl1/Pde8a/Txnrd1/Hif1a/Mapk3/Edn1/Map2k1/P4hb/Stk24/Sod2/Srxn1/Prdx5/Rcan1/Oser1/Pdk1/Sod1	36	Macrophage_C1_Areg-Up
BP	GO:0032102	negative regulation of response to external stimulus	36/440	407/28943	2.43094e-17	3.79541e-15	1.83827e-15	Arg1/Cd9/Mmp12/Thbs1/Anxa2/Gpx1/Cd24a/Cd44/Gja1/Sema3c/Mif/Tnf/Plaur/Serpine1/Ier3/Thbd/Ccl2/Nt5e/Metrnl/Nlrp3/Anxa5/Tnfaip3/Ccr1/Mfhas1/Tnfrsf1b/Npy/Ptprs/Ets1/Ceacam1/Irak3/Dusp3/Fabp7/Havcr2/Ubash3b/Klk8/Sod1	36	Macrophage_C1_Areg-Up
BP	GO:0031349	positive regulation of defense response	31/440	305/28943	8.76637e-17	1.30488e-14	6.32005e-15	Arg1/Mmp12/Ptgs2/Cxcl1/Ereg/Cd24a/S100a8/Mmp8/Adam8/App/Gja1/Tnf/Ccl3/Il1b/Serpine1/Emilin2/Il6/Abcc1/Nlrp3/Nfkbia/Nupr1/Clec4n/Nfkbiz/Ets1/Mapk3/Alox5ap/Tnip1/Pla2g4a/Osm/Havcr2/Hsp90aa1	31	Macrophage_C1_Areg-Up
BP	GO:0010631	epithelial cell migration	32/440	328/28943	9.10543e-17	1.30488e-14	6.32005e-15	Thbs1/Ptgs2/Gpx1/Adam8/Rgcc/Itgb2/Tnf/Gpi1/Plk2/Serpine1/Hmox1/Gadd45a/Vegfa/Bsg/Met/Rhoa/Atp2b4/Nus1/Irs2/Glipr2/Anxa1/Sash1/Hif1a/Ets1/Itgav/Rab11a/Iqsec1/Zeb2/Plpp3/Ceacam1/Map4k4/Glul	32	Macrophage_C1_Areg-Up
BP	GO:0030593	neutrophil chemotaxis	20/440	103/28943	9.16649e-17	1.30488e-14	6.32005e-15	Cxcl3/Spp1/Cxcl1/Cxcl2/S100a8/Lgals3/Ccl9/Itgb2/Ccl3/Il1b/Ccl2/Bsg/Itgam/Ccl4/Trem1/Itga1/Bst1/Edn1/Pde4b/C5ar1	20	Macrophage_C1_Areg-Up
BP	GO:1990266	neutrophil migration	22/440	133/28943	9.50043e-17	1.31373e-14	6.36294e-15	Cxcl3/Il1a/Spp1/Cxcl1/Cxcl2/S100a8/Lgals3/Adam8/Ccl9/Itgb2/Ccl3/Il1b/Ccl2/Bsg/Itgam/Ccl4/Trem1/Itga1/Bst1/Edn1/Pde4b/C5ar1	22	Macrophage_C1_Areg-Up
BP	GO:0051402	neuron apoptotic process	32/440	329/28943	9.94767e-17	1.31373e-14	6.36294e-15	Egln3/Fam162a/Gpx1/Bnip3/Gapdh/Adam8/App/Mt1/Tnf/Gpi1/Ccl3/Il1b/Hmox1/Vegfa/Ccl2/Itgam/Gclm/Lrp1/Rhoa/Bcl2l11/Nupr1/Mcl1/Itga1/Hif1a/Cdk5r1/Tnfrsf23/Sod2/Hdgf/Retreg1/Hipk2/C5ar1/Sod1	32	Macrophage_C1_Areg-Up
BP	GO:0048771	tissue remodeling	26/440	203/28943	1.0043e-16	1.31373e-14	6.36294e-15	Il1a/Spp1/Nos2/Cav1/Cd24a/Adam8/Gja1/Sema3c/Vegfa/Il6/Chd7/Mdm2/Lrp1/Rbpj/Tmem119/Lif/Jag1/Flna/Klf6/Mmp14/Hif1a/Itgav/Ceacam1/Tmbim1/Timp1/Ubash3b	26	Macrophage_C1_Areg-Up
BP	GO:0090132	epithelium migration	32/440	330/28943	1.08643e-16	1.38377e-14	6.70215e-15	Thbs1/Ptgs2/Gpx1/Adam8/Rgcc/Itgb2/Tnf/Gpi1/Plk2/Serpine1/Hmox1/Gadd45a/Vegfa/Bsg/Met/Rhoa/Atp2b4/Nus1/Irs2/Glipr2/Anxa1/Sash1/Hif1a/Ets1/Itgav/Rab11a/Iqsec1/Zeb2/Plpp3/Ceacam1/Map4k4/Glul	32	Macrophage_C1_Areg-Up
BP	GO:0045765	regulation of angiogenesis	31/440	308/28943	1.15728e-16	1.43622e-14	6.95619e-15	Thbs1/Il1a/Cd36/Pgk1/Lgals3/Ecm1/Rgcc/Btg1/Itgb2/Tnf/Il1b/Egln1/Plk2/Serpine1/Hmox1/Pkm/Emilin2/Gadd45a/Vegfa/Ccl2/Atp2b4/Lif/F3/Sash1/Hif1a/Ets1/Ceacam1/Itga5/Glul/Hipk2/C5ar1	31	Macrophage_C1_Areg-Up
BP	GO:0090130	tissue migration	32/440	332/28943	1.29461e-16	1.56647e-14	7.58707e-15	Thbs1/Ptgs2/Gpx1/Adam8/Rgcc/Itgb2/Tnf/Gpi1/Plk2/Serpine1/Hmox1/Gadd45a/Vegfa/Bsg/Met/Rhoa/Atp2b4/Nus1/Irs2/Glipr2/Anxa1/Sash1/Hif1a/Ets1/Itgav/Rab11a/Iqsec1/Zeb2/Plpp3/Ceacam1/Map4k4/Glul	32	Macrophage_C1_Areg-Up
BP	GO:0072593	reactive oxygen species metabolic process	28/440	245/28943	1.33705e-16	1.57294e-14	7.61839e-15	Thbs1/Cxcl1/Prdx6/Nos2/Cd36/Gpx1/Bnip3/Mmp8/App/Itgb2/Tnf/Ier3/Gadd45a/Ncf1/Met/Itgam/Pid1/Rhoa/Cflar/Prdx1/Txnrd1/Hif1a/Edn1/Vdac1/Cdkn1a/Sod2/Prdx5/Sod1	28	Macrophage_C1_Areg-Up
BP	GO:0010810	regulation of cell-substrate adhesion	27/440	225/28943	1.36495e-16	1.57294e-14	7.61839e-15	Pdpn/Fn1/Mmp12/Thbs1/Spp1/Cd36/S100a10/Serpine1/Iqgap1/Vegfa/Lrp1/Rhoa/Carmil1/Jag1/Flna/Trem1/Sdc4/Npy/Mmp14/Cdk6/Nedd9/Bst1/P4hb/Dusp3/Itga5/Map4k4/Myadm	27	Macrophage_C1_Areg-Up
BP	GO:1905952	regulation of lipid localization	25/440	187/28943	1.4062e-16	1.58279e-14	7.66612e-15	Ptges/Thbs1/Il1a/Spp1/Cd36/Cav1/Anxa2/Hilpda/Mif/Il1b/Msr1/Plin2/Abca1/Lrp1/Nus1/Nfkbia/Irs2/Furin/Itgav/Edn1/Pla2g4a/Ehd1/Prelid1/Acsl4/Tmem30a	25	Macrophage_C1_Areg-Up
BP	GO:0032496	response to lipopolysaccharide	34/440	386/28943	2.19117e-16	2.41029e-14	1.1674e-14	Cxcl3/Il1a/Slpi/Ptgs2/Cxcl1/Nos2/Cd36/Cxcl2/S100a8/Cd14/Mif/Vim/Tnf/Il1b/Serpine1/Abca1/Ccl2/Il6/Rhoa/Nlrp3/Nfkbia/Tnfaip3/Malt1/Lilrb4a/Noct/Tnfrsf1b/Sash1/Mapk3/Tnip1/Irak3/Pde4b/Ptpn22/Slc11a1/Havcr2	34	Macrophage_C1_Areg-Up
BP	GO:0062197	cellular response to chemical stress	32/440	340/28943	2.57742e-16	2.77216e-14	1.34267e-14	Ptgs2/Slc7a11/Cd36/Cav1/Gpx1/Bnip3/App/Txn1/Hmox1/Glrx/Il6/Gsr/Met/Itgam/Nlrp3/Plec/Tnfaip3/Prdx1/Anxa1/Mcl1/Pde8a/Hif1a/Mapk3/Edn1/P4hb/Stk24/Sod2/Srxn1/Prdx5/Oser1/Pdk1/Sod1	32	Macrophage_C1_Areg-Up
BP	GO:0010876	lipid localization	37/440	470/28943	3.78472e-16	3.98218e-14	1.92873e-14	Ptges/Thbs1/Il1a/Ptgs2/Spp1/Inhba/Nos2/Cd36/Cav1/Anxa2/Hilpda/Slc2a1/Mif/Tnf/Il1b/Msr1/Plin2/Abca1/Abcc1/Lrp1/Nus1/Nfkbia/Irs2/Kcnn4/Anxa1/Furin/Prelid2/Itgav/Edn1/Ceacam1/Pla2g4a/Ehd1/Prelid1/Fabp7/Acsl4/Tmem30a/Atp8b4	37	Macrophage_C1_Areg-Up
BP	GO:1901214	regulation of neuron death	34/440	399/28943	5.9357e-16	6.1125e-14	2.96054e-14	Slc7a11/Egln3/Adam8/App/Mt1/Tnf/Gpi1/Ccl3/Il1b/Egln1/Hmox1/Vegfa/Ccl2/Il6/Itgam/Gclm/Abcc1/Lrp1/Rhoa/Bcl2l11/Capn2/Nupr1/Mcl1/Tnfrsf1b/Npy/Itga1/Hif1a/Cdk5r1/Sod2/Hdgf/Retreg1/Hipk2/C5ar1/Sod1	34	Macrophage_C1_Areg-Up
BP	GO:0001666	response to hypoxia	26/440	219/28943	6.56354e-16	6.61823e-14	3.20548e-14	Nos2/Egln3/Fam162a/Pgk1/Cav1/Eno1/Bnip3/Cd24a/Adam8/Rgcc/Egln1/Hmox1/Vegfa/Eif4ebp1/Cited2/Bnip3l/Higd1a/Rbpj/Gnb1/Hif1a/Npepps/Edn1/Map2k1/P4hb/Pdk1/Mgarp	26	Macrophage_C1_Areg-Up
BP	GO:0071453	cellular response to oxygen levels	22/440	151/28943	1.51995e-15	1.50133e-13	7.27158e-14	Egln3/Fam162a/Pgk1/Cav1/Eno1/Bnip3/Adam8/Rgcc/Egln1/Vegfa/Eif4ebp1/Cited2/Bnip3l/Higd1a/Rbpj/Gnb1/Hif1a/Npepps/Map2k1/P4hb/Pdk1/Mgarp	22	Macrophage_C1_Areg-Up
BP	GO:0010632	regulation of epithelial cell migration	27/440	248/28943	1.60485e-15	1.55349e-13	7.5242e-14	Thbs1/Ptgs2/Rgcc/Tnf/Gpi1/Plk2/Serpine1/Hmox1/Gadd45a/Vegfa/Bsg/Met/Rhoa/Atp2b4/Nus1/Irs2/Glipr2/Anxa1/Sash1/Hif1a/Ets1/Rab11a/Iqsec1/Plpp3/Ceacam1/Map4k4/Glul	27	Macrophage_C1_Areg-Up
BP	GO:0036294	cellular response to decreased oxygen levels	21/440	135/28943	1.73451e-15	1.64609e-13	7.97268e-14	Egln3/Fam162a/Pgk1/Eno1/Bnip3/Adam8/Rgcc/Egln1/Vegfa/Eif4ebp1/Cited2/Bnip3l/Higd1a/Rbpj/Gnb1/Hif1a/Npepps/Map2k1/P4hb/Pdk1/Mgarp	21	Macrophage_C1_Areg-Up
BP	GO:0034599	cellular response to oxidative stress	28/440	273/28943	2.22356e-15	2.06962e-13	1.0024e-13	Slc7a11/Cd36/Gpx1/Bnip3/App/Txn1/Hmox1/Glrx/Il6/Gsr/Met/Itgam/Tnfaip3/Prdx1/Anxa1/Mcl1/Pde8a/Hif1a/Mapk3/Edn1/P4hb/Stk24/Sod2/Srxn1/Prdx5/Oser1/Pdk1/Sod1	28	Macrophage_C1_Areg-Up
BP	GO:0006869	lipid transport	34/440	419/28943	2.54846e-15	2.32727e-13	1.12719e-13	Ptges/Thbs1/Il1a/Ptgs2/Spp1/Inhba/Nos2/Cd36/Cav1/Anxa2/Slc2a1/Mif/Il1b/Msr1/Plin2/Abca1/Abcc1/Lrp1/Nus1/Nfkbia/Irs2/Kcnn4/Anxa1/Furin/Prelid2/Itgav/Edn1/Ceacam1/Pla2g4a/Prelid1/Fabp7/Acsl4/Tmem30a/Atp8b4	34	Macrophage_C1_Areg-Up
BP	GO:0019221	cytokine-mediated signaling pathway	34/440	421/28943	2.93416e-15	2.62988e-13	1.27376e-13	Cxcl3/Arg1/Mmp12/Il1a/Cxcl1/Cav1/Ereg/Cxcl2/Cd24a/Ecm1/Il7r/Ccl9/Tnf/Ccl3/Il1b/Ccl2/Il6/Ccl4/Nfkbia/Il1rn/Ccr1/Klf6/F3/Hipk1/Hif1a/Mapk3/Edn1/Fkbp1a/Pira2/Ceacam1/Irak3/Osm/Il13ra1/Cd300lf	34	Macrophage_C1_Areg-Up
BP	GO:0022409	positive regulation of cell-cell adhesion	30/440	324/28943	3.52091e-15	3.0984e-13	1.50068e-13	Pdpn/Il1a/Cav1/Cd24a/Cd44/Adam8/Il7r/Itgb2/Tnf/Il1b/Plaur/Emilin2/Ccl2/Il6/Cited2/Rhoa/Nlrp3/Malt1/Tnfsf9/Anxa1/Lilrb4a/Nfkbiz/Zmiz1/Ets1/Plpp3/Ceacam1/Nfat5/Ptpn22/Havcr2/Hsp90aa1	30	Macrophage_C1_Areg-Up
BP	GO:0007162	negative regulation of cell adhesion	29/440	313/28943	1.00978e-14	8.64076e-13	4.18507e-13	Arg1/Cd9/Mmp12/Thbs1/Cd24a/Cd44/Lgals3/Adam8/Rgcc/Serpine1/Vegfa/Lrp1/Rhoa/Tnfaip3/Jag1/Il1rn/Anxa1/Lilrb4a/Sdc4/Mmp14/Adam10/Map2k1/Ceacam1/Dusp3/Ptpn22/Myadm/Havcr2/Ubash3b/Prkar1a	29	Macrophage_C1_Areg-Up
BP	GO:0006735	NADH regeneration	10/440	17/28943	1.05332e-14	8.64076e-13	4.18507e-13	Pgk1/Eno1/Gapdh/Tpi1/Gpi1/Pkm/Aldoa/Hk1/Pfkp/Pfkl	10	Macrophage_C1_Areg-Up
BP	GO:0061621	canonical glycolysis	10/440	17/28943	1.05332e-14	8.64076e-13	4.18507e-13	Pgk1/Eno1/Gapdh/Tpi1/Gpi1/Pkm/Aldoa/Hk1/Pfkp/Pfkl	10	Macrophage_C1_Areg-Up
BP	GO:0061718	glucose catabolic process to pyruvate	10/440	17/28943	1.05332e-14	8.64076e-13	4.18507e-13	Pgk1/Eno1/Gapdh/Tpi1/Gpi1/Pkm/Aldoa/Hk1/Pfkp/Pfkl	10	Macrophage_C1_Areg-Up
BP	GO:0036293	response to decreased oxygen levels	26/440	246/28943	1.10437e-14	8.75714e-13	4.24144e-13	Nos2/Egln3/Fam162a/Pgk1/Cav1/Eno1/Bnip3/Cd24a/Adam8/Rgcc/Egln1/Hmox1/Vegfa/Eif4ebp1/Cited2/Bnip3l/Higd1a/Rbpj/Gnb1/Hif1a/Npepps/Edn1/Map2k1/P4hb/Pdk1/Mgarp	26	Macrophage_C1_Areg-Up
BP	GO:0050730	regulation of peptidyl-tyrosine phosphorylation	27/440	268/28943	1.10491e-14	8.75714e-13	4.24144e-13	Areg/Cd36/Errfi1/Cav1/Ereg/Cd24a/Csf3/Cd44/App/Mif/Itgb2/Sh3bp5/Iqgap1/Vegfa/Il6/Cav2/Lif/Lilrb4a/Clec4n/Nedd9/Bst1/Plpp3/Aplp2/Itga5/Ptpn22/Rap2b/Osm	27	Macrophage_C1_Areg-Up
BP	GO:0042063	gliogenesis	31/440	363/28943	1.12178e-14	8.75714e-13	4.24144e-13	Cd9/Areg/Fn1/Pmp22/S100a8/Ndrg1/Id2/App/Vim/Tnf/Ccl3/Il1b/Ccl2/Il6/Itgam/Lrp1/Rhoa/Plec/Vcan/Lif/Anxa1/Tnfrsf1b/Zmiz1/Anxa7/Mapk3/Cdk6/Cdk5r1/Map2k1/Plpp3/C5ar1/Sod1	31	Macrophage_C1_Areg-Up
BP	GO:0050729	positive regulation of inflammatory response	21/440	148/28943	1.16097e-14	8.9192e-13	4.31993e-13	Ptgs2/Cd24a/S100a8/Mmp8/Adam8/App/Tnf/Ccl3/Il1b/Serpine1/Il6/Abcc1/Nlrp3/Nfkbia/Nupr1/Nfkbiz/Ets1/Alox5ap/Tnip1/Pla2g4a/Osm	21	Macrophage_C1_Areg-Up
BP	GO:0046651	lymphocyte proliferation	30/440	344/28943	1.74767e-14	1.32168e-12	6.40142e-13	Arg1/Il1a/Cd24a/Cd44/Lgals3/Il7r/Gja1/Mif/Itgb2/Il1b/Tnfrsf9/Il6/Itgam/Msn/Malt1/Irs2/Tnfsf9/Impdh1/Anxa1/Lilrb4a/Sdc4/Tnfrsf1b/Bst1/Fkbp1a/Cdkn1a/Ceacam1/Ptpn22/Slc11a1/Havcr2/Prkar1a	30	Macrophage_C1_Areg-Up
BP	GO:0018108	peptidyl-tyrosine phosphorylation	29/440	320/28943	1.79331e-14	1.33532e-12	6.46752e-13	Areg/Cd36/Errfi1/Cav1/Ereg/Cd24a/Csf3/Cd44/App/Mif/Itgb2/Sh3bp5/Iqgap1/Vegfa/Il6/Cav2/Lif/Hk1/Lilrb4a/Clec4n/Mapk3/Nedd9/Bst1/Plpp3/Aplp2/Itga5/Ptpn22/Rap2b/Osm	29	Macrophage_C1_Areg-Up
BP	GO:0006007	glucose catabolic process	11/440	24/28943	1.84985e-14	1.35656e-12	6.57036e-13	Pgk1/Eno1/Gapdh/Ldha/Tpi1/Gpi1/Pkm/Aldoa/Hk1/Pfkp/Pfkl	11	Macrophage_C1_Areg-Up
BP	GO:0018212	peptidyl-tyrosine modification	29/440	322/28943	2.10713e-14	1.52217e-12	7.37248e-13	Areg/Cd36/Errfi1/Cav1/Ereg/Cd24a/Csf3/Cd44/App/Mif/Itgb2/Sh3bp5/Iqgap1/Vegfa/Il6/Cav2/Lif/Hk1/Lilrb4a/Clec4n/Mapk3/Nedd9/Bst1/Plpp3/Aplp2/Itga5/Ptpn22/Rap2b/Osm	29	Macrophage_C1_Areg-Up
BP	GO:0007160	cell-matrix adhesion	25/440	233/28943	2.55404e-14	1.81787e-12	8.8047e-13	Fn1/Mmp12/Thbs1/Cd36/Adam8/S100a10/Itgb2/Serpine1/Iqgap1/Vegfa/Itgam/Lrp1/Rhoa/Bcl2l11/Jag1/Trem1/Sdc4/Itga1/Mmp14/Cdk6/Itgav/Bst1/Dusp3/Itga5/Map4k4	25	Macrophage_C1_Areg-Up
BP	GO:0002685	regulation of leukocyte migration	25/440	234/28943	2.82e-14	1.94983e-12	9.44382e-13	Cd9/Thbs1/Il1a/Lgals3/Adam8/Ecm1/App/Mif/Il1b/Serpine1/Vegfa/Ccl2/Rhoa/Msn/F7/Anxa1/Ccr1/Trem1/Mmp14/Mapk3/Bst1/Adam10/Edn1/Ptpn22/C5ar1	25	Macrophage_C1_Areg-Up
BP	GO:0043542	endothelial cell migration	25/440	234/28943	2.82e-14	1.94983e-12	9.44382e-13	Thbs1/Ptgs2/Gpx1/Adam8/Rgcc/Itgb2/Tnf/Gpi1/Plk2/Hmox1/Gadd45a/Vegfa/Bsg/Met/Rhoa/Atp2b4/Nus1/Anxa1/Sash1/Hif1a/Ets1/Itgav/Plpp3/Ceacam1/Glul	25	Macrophage_C1_Areg-Up
BP	GO:0032943	mononuclear cell proliferation	30/440	351/28943	2.9806e-14	2.03184e-12	9.84105e-13	Arg1/Il1a/Cd24a/Cd44/Lgals3/Il7r/Gja1/Mif/Itgb2/Il1b/Tnfrsf9/Il6/Itgam/Msn/Malt1/Irs2/Tnfsf9/Impdh1/Anxa1/Lilrb4a/Sdc4/Tnfrsf1b/Bst1/Fkbp1a/Cdkn1a/Ceacam1/Ptpn22/Slc11a1/Havcr2/Prkar1a	30	Macrophage_C1_Areg-Up
BP	GO:0071222	cellular response to lipopolysaccharide	28/440	304/28943	3.41408e-14	2.29502e-12	1.11157e-12	Cxcl3/Il1a/Cxcl1/Nos2/Cd36/Cxcl2/Cd14/Mif/Vim/Tnf/Il1b/Serpine1/Abca1/Ccl2/Il6/Rhoa/Nlrp3/Nfkbia/Tnfaip3/Malt1/Lilrb4a/Tnfrsf1b/Sash1/Mapk3/Tnip1/Pde4b/Ptpn22/Havcr2	28	Macrophage_C1_Areg-Up
BP	GO:0070482	response to oxygen levels	28/440	305/28943	3.70727e-14	2.45797e-12	1.1905e-12	Pdpn/Nos2/Egln3/Fam162a/Pgk1/Cav1/Eno1/Bnip3/Cd24a/Adam8/Rgcc/Egln1/Hmox1/Vegfa/Eif4ebp1/Cited2/Bnip3l/Higd1a/Rbpj/Gnb1/Hif1a/Npepps/Edn1/Map2k1/P4hb/Sod2/Pdk1/Mgarp	28	Macrophage_C1_Areg-Up
BP	GO:0051090	regulation of DNA-binding transcription factor activity	33/440	436/28943	4.82474e-14	3.15564e-12	1.52841e-12	Cd36/Cav1/Csf3/Adam8/Id2/Rgcc/App/Itgb2/Tnf/Il1b/Egln1/Hmox1/Vegfa/Il6/Nlrp3/Nfkbia/Mtpn/Cflar/Tnfaip3/Malt1/Nupr1/Flna/Lrrfip1/Trim25/Bhlhe40/Mapk3/Edn1/Plpp3/Irak3/Lrrfip2/Ifrd1/Havcr2/Hipk2	33	Macrophage_C1_Areg-Up
BP	GO:1905954	positive regulation of lipid localization	19/440	124/28943	5.14761e-14	3.28607e-12	1.59158e-12	Ptges/Il1a/Spp1/Cd36/Cav1/Anxa2/Hilpda/Mif/Il1b/Msr1/Plin2/Abca1/Lrp1/Nfkbia/Edn1/Pla2g4a/Ehd1/Prelid1/Tmem30a	19	Macrophage_C1_Areg-Up
BP	GO:0070661	leukocyte proliferation	31/440	384/28943	5.15995e-14	3.28607e-12	1.59158e-12	Arg1/Il1a/Cd24a/Cd44/Lgals3/Il7r/Gja1/Mif/Itgb2/Il1b/Tnfrsf9/Il6/Itgam/Msn/Malt1/Irs2/Tnfsf9/Impdh1/Anxa1/Lilrb4a/Sdc4/Tnfrsf1b/Mapk3/Bst1/Fkbp1a/Cdkn1a/Ceacam1/Ptpn22/Slc11a1/Havcr2/Prkar1a	31	Macrophage_C1_Areg-Up
BP	GO:2001057	reactive nitrogen species metabolic process	17/440	93/28943	5.4511e-14	3.42641e-12	1.65955e-12	Ptgs2/Nos2/Cd36/Cav1/Mmp8/App/Itgb2/Tnf/Il1b/Il6/Atp2b4/Slc7a2/Npy/Sod2/Cyb5r3/Prdx5/Hsp90aa1	17	Macrophage_C1_Areg-Up
BP	GO:0043523	regulation of neuron apoptotic process	27/440	290/28943	7.61357e-14	4.69839e-12	2.27562e-12	Egln3/Adam8/App/Mt1/Tnf/Gpi1/Ccl3/Il1b/Hmox1/Vegfa/Ccl2/Itgam/Gclm/Lrp1/Rhoa/Bcl2l11/Nupr1/Mcl1/Itga1/Hif1a/Cdk5r1/Sod2/Hdgf/Retreg1/Hipk2/C5ar1/Sod1	27	Macrophage_C1_Areg-Up
BP	GO:0071219	cellular response to molecule of bacterial origin	28/440	314/28943	7.66885e-14	4.69839e-12	2.27562e-12	Cxcl3/Il1a/Cxcl1/Nos2/Cd36/Cxcl2/Cd14/Mif/Vim/Tnf/Il1b/Serpine1/Abca1/Ccl2/Il6/Rhoa/Nlrp3/Nfkbia/Tnfaip3/Malt1/Lilrb4a/Tnfrsf1b/Sash1/Mapk3/Tnip1/Pde4b/Ptpn22/Havcr2	28	Macrophage_C1_Areg-Up
BP	GO:0071216	cellular response to biotic stimulus	29/440	340/28943	8.52827e-14	5.12447e-12	2.48199e-12	Cxcl3/Il1a/Cxcl1/Nos2/Cd36/Cxcl2/Cd14/Mif/Vim/Tnf/Il1b/Serpine1/Abca1/Ccl2/Il6/Rhoa/Nlrp3/Bcl2l11/Nfkbia/Tnfaip3/Malt1/Lilrb4a/Tnfrsf1b/Sash1/Mapk3/Tnip1/Pde4b/Ptpn22/Havcr2	29	Macrophage_C1_Areg-Up
BP	GO:0052547	regulation of peptidase activity	33/440	445/28943	8.57607e-14	5.12447e-12	2.48199e-12	Stfa3/Thbs1/Slpi/Ptgs2/Serpinb2/Fam162a/Csta2/Cav1/Gpx1/S100a8/Gapdh/Cd44/Ecm1/App/Tnf/Gpi1/Plaur/Serpine1/Vegfa/Il6/Mdm2/Rhoa/Nlrp3/Bcl2l11/Cstb/Cast/Cflar/Malt1/Furin/F3/Tnfrsf23/Prelid1/Timp1	33	Macrophage_C1_Areg-Up
BP	GO:0061620	glycolytic process through glucose-6-phosphate	10/440	20/28943	9.60663e-14	5.67025e-12	2.74634e-12	Pgk1/Eno1/Gapdh/Tpi1/Gpi1/Pkm/Aldoa/Hk1/Pfkp/Pfkl	10	Macrophage_C1_Areg-Up
BP	GO:0002526	acute inflammatory response	18/440	112/28943	1.01946e-13	5.94478e-12	2.8793e-12	Ptges/Fn1/Il1a/Ptgs2/Cxcl1/Adam8/Tnf/Il1b/Il6/Nlrp3/Nupr1/F7/Il1rn/Trem1/F3/Npy/Alox5ap/B4galt1	18	Macrophage_C1_Areg-Up
BP	GO:0070374	positive regulation of ERK1 and ERK2 cascade	24/440	227/28943	1.17521e-13	6.77146e-12	3.27969e-12	Il1a/Cd36/Cd44/App/Ccl9/Mif/Ccl3/Il1b/Vegfa/Ccl2/Il6/Ccl4/Lrp1/Rap1b/Cflar/Glipr2/Ccr1/Mfhas1/Npy/Pde8a/Mapk3/Map2k1/Ptpn22/Havcr2	24	Macrophage_C1_Areg-Up
BP	GO:0002262	myeloid cell homeostasis	23/440	206/28943	1.20101e-13	6.83868e-12	3.31225e-12	Slc7a11/Inhba/Cd24a/Cd44/Id2/Gpi1/Hmox1/Vegfa/Ccl2/Il6/Itgam/Cited2/Bcl2l11/Prdx1/Anxa1/Lilrb4a/Mfhas1/Hif1a/Ets1/Cdk6/Pde4b/Ptbp3/Sod1	23	Macrophage_C1_Areg-Up
BP	GO:1903037	regulation of leukocyte cell-cell adhesion	30/440	371/28943	1.27739e-13	7.18903e-12	3.48194e-12	Arg1/Il1a/Cav1/Cd24a/Cd44/Lgals3/Adam8/Il7r/Itgb2/Tnf/Il1b/Ccl2/Il6/Rhoa/Nlrp3/Malt1/Tnfsf9/Anxa1/Lilrb4a/Nfkbiz/Sdc4/Zmiz1/Ets1/Ceacam1/Dusp3/Nfat5/Ptpn22/Havcr2/Prkar1a/Hsp90aa1	30	Macrophage_C1_Areg-Up
BP	GO:0048732	gland development	34/440	483/28943	1.58953e-13	8.84288e-12	4.28297e-12	Areg/Cav1/Gpx1/Cd44/Id2/Gja1/Sema3c/Tnf/Plaur/Hmox1/Pkm/Vegfa/Il6/Met/Cited2/Msn/Bcl2l11/Rbpj/Cflar/Tnfaip3/Tgm2/Irs2/Anxa1/Hif1a/Mapk3/Edn1/Map2k1/Ceacam1/Sod2/Slc9a3r1/Jarid2/Aprt/Igf2r/Cul3	34	Macrophage_C1_Areg-Up
BP	GO:0042098	T cell proliferation	24/440	237/28943	3.04e-13	1.672e-11	8.09817e-12	Arg1/Il1a/Cd24a/Cd44/Lgals3/Gja1/Itgb2/Il1b/Tnfrsf9/Il6/Itgam/Msn/Malt1/Tnfsf9/Anxa1/Lilrb4a/Sdc4/Tnfrsf1b/Fkbp1a/Ceacam1/Ptpn22/Slc11a1/Havcr2/Prkar1a	24	Macrophage_C1_Areg-Up
BP	GO:0061041	regulation of wound healing	19/440	137/28943	3.30049e-13	1.79487e-11	8.69329e-12	Cd9/Thbs1/Cd36/Cav1/Anxa2/Gja1/Tnf/Plaur/Serpine1/Emilin2/Thbd/Ccl2/Anxa5/F7/Anxa1/F3/Plpp3/Ceacam1/Ubash3b	19	Macrophage_C1_Areg-Up
BP	GO:0072507	divalent inorganic cation homeostasis	29/440	359/28943	3.38856e-13	1.82229e-11	8.8261e-12	Spp1/Cav1/Bnip3/App/Mt1/Grina/Mt2/Ccl2/Nt5e/Chd7/Atp2b4/Cav2/Tgm2/Flna/Fam20a/Ccr1/Calm1/Diaph1/Anxa7/Mcub/Afg3l2/Calm3/Itgav/Edn1/Fkbp1a/Mtss1/Calm2/Slc11a1/Ubash3b	29	Macrophage_C1_Areg-Up
BP	GO:0010594	regulation of endothelial cell migration	21/440	176/28943	3.82811e-13	2.03605e-11	9.86142e-12	Thbs1/Ptgs2/Rgcc/Tnf/Gpi1/Plk2/Hmox1/Gadd45a/Vegfa/Bsg/Met/Rhoa/Atp2b4/Nus1/Anxa1/Sash1/Hif1a/Ets1/Plpp3/Ceacam1/Glul	21	Macrophage_C1_Areg-Up
BP	GO:0032368	regulation of lipid transport	20/440	157/28943	4.02891e-13	2.10723e-11	1.02062e-11	Ptges/Thbs1/Il1a/Spp1/Cav1/Anxa2/Mif/Il1b/Abca1/Lrp1/Nus1/Nfkbia/Irs2/Furin/Itgav/Edn1/Pla2g4a/Prelid1/Acsl4/Tmem30a	20	Macrophage_C1_Areg-Up
BP	GO:0006090	pyruvate metabolic process	18/440	121/28943	4.04902e-13	2.10723e-11	1.02062e-11	Pgk1/Eno1/Gapdh/Ldha/App/Pgam1/Tpi1/Gpi1/Pkm/Ier3/Aldoa/Nupr1/Hk1/Me2/Hif1a/Pfkp/Pfkl/Pdk1	18	Macrophage_C1_Areg-Up
BP	GO:0050818	regulation of coagulation	15/440	75/28943	4.19e-13	2.1574e-11	1.04492e-11	Cd9/Thbs1/Cd36/Cav1/Anxa2/Plaur/Serpine1/Emilin2/Thbd/Anxa5/F7/F3/Ceacam1/Procr/Ubash3b	15	Macrophage_C1_Areg-Up
BP	GO:0045860	positive regulation of protein kinase activity	29/440	363/28943	4.47842e-13	2.28164e-11	1.10509e-11	Areg/Thbs1/Ereg/Cd24a/Adam8/Rgcc/App/Mif/Tnf/Il1b/Iqgap1/Vegfa/Rhoa/Higd1a/Atp2b4/Malt1/Il1rn/Sdc4/Sash1/Cdk5r1/Nedd9/Edn1/Map2k1/Zeb2/Cdkn1a/Ceacam1/Camkk2/Slc11a1/Hsp90aa1	29	Macrophage_C1_Areg-Up
BP	GO:0022604	regulation of cell morphogenesis	28/440	338/28943	4.7285e-13	2.38395e-11	1.15464e-11	Pdpn/Fn1/Ezr/Cd44/Sgk1/S100a10/Ccl3/Vegfa/Ccl2/Il6/Aldoa/Met/Rhoc/Rhoa/Msn/Carmil1/Fmnl2/Flna/Anxa1/Diaph1/Anxa7/Parvb/Nedd9/P4hb/Slc9a3r1/Cyfip1/Myadm/Gna13	28	Macrophage_C1_Areg-Up
BP	GO:0046209	nitric oxide metabolic process	16/440	91/28943	5.70244e-13	2.82057e-11	1.36612e-11	Ptgs2/Nos2/Cd36/Cav1/Mmp8/App/Itgb2/Tnf/Il1b/Il6/Atp2b4/Slc7a2/Npy/Sod2/Cyb5r3/Hsp90aa1	16	Macrophage_C1_Areg-Up
BP	GO:0061615	glycolytic process through fructose-6-phosphate	10/440	23/28943	5.71106e-13	2.82057e-11	1.36612e-11	Pgk1/Eno1/Gapdh/Tpi1/Gpi1/Pkm/Aldoa/Hk1/Pfkp/Pfkl	10	Macrophage_C1_Areg-Up
BP	GO:0010634	positive regulation of epithelial cell migration	20/440	160/28943	5.78362e-13	2.82755e-11	1.3695e-11	Thbs1/Ptgs2/Gpi1/Plk2/Serpine1/Hmox1/Vegfa/Bsg/Met/Nus1/Irs2/Glipr2/Anxa1/Sash1/Hif1a/Ets1/Rab11a/Iqsec1/Plpp3/Map4k4	20	Macrophage_C1_Areg-Up
BP	GO:0002274	myeloid leukocyte activation	25/440	272/28943	8.65939e-13	4.19115e-11	2.02994e-11	Fn1/Thbs1/Clec4d/Ndrg1/Mmp8/App/Itgb2/Tnf/Hmox1/Itgam/Rbpj/Ywhaz/Tnfsf9/Anxa1/Lilrb4a/Slc7a2/Mfhas1/Npy/Ptpre/Adam10/Pla2g4a/Slc11a1/Havcr2/C5ar1/Cd300lf	25	Macrophage_C1_Areg-Up
BP	GO:0015849	organic acid transport	27/440	322/28943	9.35407e-13	4.48255e-11	2.17108e-11	Arg1/Ptges/Thbs1/Il1a/Slc7a11/Cd36/Slc2a1/Slc16a3/Gja1/Mif/Il1b/Plin2/Abcc1/Irs2/Il1rn/Anxa1/Slc7a8/Slc7a2/Edn1/Ceacam1/Pla2g4a/Slc9a3r1/Sfxn3/Fabp7/Acsl4/Slc11a1/Slc22a4	27	Macrophage_C1_Areg-Up
BP	GO:0050863	regulation of T cell activation	29/440	378/28943	1.23259e-12	5.84875e-11	2.83279e-11	Arg1/Il1a/Cav1/Cd24a/Cd44/Lgals3/Adam8/Il7r/Il1b/Tnfrsf9/Ccl2/Il6/Rhoa/Nlrp3/Malt1/Tnfsf9/Anxa1/Lilrb4a/Nfkbiz/Sdc4/Tnfrsf1b/Zmiz1/Ceacam1/Dusp3/Prelid1/Ptpn22/Havcr2/Prkar1a/Hsp90aa1	29	Macrophage_C1_Areg-Up
BP	GO:0022408	negative regulation of cell-cell adhesion	22/440	209/28943	1.37302e-12	6.45187e-11	3.12491e-11	Arg1/Cd9/Cd24a/Cd44/Lgals3/Adam8/Rgcc/Vegfa/Tnfaip3/Jag1/Il1rn/Anxa1/Lilrb4a/Sdc4/Map2k1/Ceacam1/Dusp3/Ptpn22/Myadm/Havcr2/Ubash3b/Prkar1a	22	Macrophage_C1_Areg-Up
BP	GO:1903706	regulation of hemopoiesis	31/440	435/28943	1.40864e-12	6.55561e-11	3.17515e-11	Inhba/Cd24a/Csf3/Cd44/Adam8/Id2/Il7r/Tnf/Ccl3/Il6/Itgam/Rhoa/Nlrp3/Nfkbia/Malt1/Lif/Jag1/Tnfsf9/Anxa1/Lilrb4a/Ccr1/Nfkbiz/Zmiz1/Mmp14/Hif1a/Ets1/Cdk6/Ceacam1/Prelid1/Ubash3b/Hsp90aa1	31	Macrophage_C1_Areg-Up
BP	GO:1903829	positive regulation of protein localization	33/440	493/28943	1.46139e-12	6.7363e-11	3.26267e-11	Il1a/Ptgs2/Ezr/Lgals3/App/Gja1/Tnf/Glrx/Iqgap1/Vegfa/Ccl2/Il6/Bsg/Itgam/Mdm2/Lrp1/Stom/Msn/Atp2b4/Cav2/Lif/Irs2/Kcnn4/Flna/Mmp13/Hif1a/Cdk5r1/Rab11a/Acsl4/Ptpn22/Tmem30a/Glul/Kif5b	33	Macrophage_C1_Areg-Up
BP	GO:0042176	regulation of protein catabolic process	28/440	355/28943	1.56058e-12	7.12566e-11	3.45125e-11	Nos2/Cav1/Anxa2/Gpx1/Ezr/Adam8/App/Gja1/Fbxl5/Tnf/Il1b/Egln1/Plk2/Ier3/Odc1/Mdm2/Lrp1/Msn/Tnfaip3/Nupr1/Flna/Furin/Tnfrsf1b/Irak3/Tiparp/Timp1/Rybp/Hsp90aa1	28	Macrophage_C1_Areg-Up
BP	GO:0001974	blood vessel remodeling	13/440	55/28943	1.57933e-12	7.14388e-11	3.46008e-11	Nos2/Gja1/Sema3c/Vegfa/Chd7/Mdm2/Lrp1/Rbpj/Lif/Jag1/Flna/Ceacam1/Tmbim1	13	Macrophage_C1_Areg-Up
BP	GO:0000302	response to reactive oxygen species	21/440	190/28943	1.72849e-12	7.7462e-11	3.7518e-11	Prdx6/Cd36/Gpx1/Bnip3/Txn1/Hmox1/Glrx/Il6/Met/Tnfaip3/Prdx1/Anxa1/Pde8a/Hif1a/Mapk3/Edn1/Stk24/Sod2/Prdx5/Oser1/Sod1	21	Macrophage_C1_Areg-Up
BP	GO:0016052	carbohydrate catabolic process	19/440	154/28943	2.7959e-12	1.24148e-10	6.01301e-11	Pgk1/Eno1/Gapdh/Ldha/App/Pgam1/Tpi1/Gpi1/Pkm/Ier3/Aldoa/Pgd/Nupr1/Hk1/Pgm1/Hif1a/Pygl/Pfkp/Pfkl	19	Macrophage_C1_Areg-Up
BP	GO:0006809	nitric oxide biosynthetic process	15/440	85/28943	2.87767e-12	1.26617e-10	6.13259e-11	Ptgs2/Nos2/Cd36/Cav1/Mmp8/App/Itgb2/Tnf/Il1b/Il6/Atp2b4/Slc7a2/Sod2/Cyb5r3/Hsp90aa1	15	Macrophage_C1_Areg-Up
BP	GO:0046031	ADP metabolic process	16/440	101/28943	3.04775e-12	1.31715e-10	6.37949e-11	Pgk1/Eno1/Gapdh/App/Pgam1/Tpi1/Gpi1/Pkm/Ier3/Aldoa/Nt5e/Nupr1/Hk1/Hif1a/Pfkp/Pfkl	16	Macrophage_C1_Areg-Up
BP	GO:1903532	positive regulation of secretion by cell	28/440	365/28943	3.04795e-12	1.31715e-10	6.37949e-11	Ptges/Il1a/Spp1/Anxa2/Ezr/Lgals3/Sdc1/Rgcc/S100a10/Gja1/Mif/Itgb2/Il1b/Glrx/Bsg/Itgam/Lrp1/Lif/Irs2/Kcnn4/Sdc4/Mmp13/Hif1a/Edn1/Pla2g4a/Acsl4/Glul/Kif5b	28	Macrophage_C1_Areg-Up
BP	GO:0030193	regulation of blood coagulation	14/440	71/28943	3.1374e-12	1.33417e-10	6.46195e-11	Cd9/Thbs1/Cd36/Cav1/Anxa2/Plaur/Serpine1/Emilin2/Thbd/Anxa5/F7/F3/Ceacam1/Ubash3b	14	Macrophage_C1_Areg-Up
BP	GO:0031099	regeneration	19/440	155/28943	3.14248e-12	1.33417e-10	6.46195e-11	Cd9/Gpx1/Gja1/Serpine1/Hmox1/Pkm/Il6/Lrp1/Hopx/Cflar/Lif/Flna/Anxa1/Ptprs/Map2k1/Cdkn1a/Stk24/Ifrd1/Klk8	19	Macrophage_C1_Areg-Up
BP	GO:0033002	muscle cell proliferation	24/440	266/28943	3.71087e-12	1.56179e-10	7.5644e-11	Thbs1/Ptgs2/Cav1/Ereg/Id2/Gja1/Tnf/Hmox1/Vegfa/Il6/Mdm2/Cited2/Rhoa/Cav2/Rbpj/Cflar/Tnfaip3/Hif1a/Edn1/Cdkn1a/Sod2/Jarid2/Prkar1a/Gna13	24	Macrophage_C1_Areg-Up
BP	GO:0019320	hexose catabolic process	11/440	36/28943	3.77891e-12	1.57672e-10	7.63669e-11	Pgk1/Eno1/Gapdh/Ldha/Tpi1/Gpi1/Pkm/Aldoa/Hk1/Pfkp/Pfkl	11	Macrophage_C1_Areg-Up
BP	GO:2001242	regulation of intrinsic apoptotic signaling pathway	20/440	177/28943	3.89236e-12	1.61017e-10	7.79872e-11	Ptgs2/Cav1/Gpx1/Eno1/S100a8/Cd44/Grina/Mif/Plaur/Mdm2/Bcl2l11/Nupr1/Mcl1/Hif1a/Map2k1/P4hb/Sod2/Slc9a3r1/Tpt1/Sod1	20	Macrophage_C1_Areg-Up
BP	GO:0003158	endothelium development	18/440	138/28943	4.04442e-12	1.64496e-10	7.96721e-11	Pdpn/Gpx1/Ezr/Btg1/Tnf/Il1b/Vegfa/Bsg/Met/Rhoa/Msn/Rap1b/Rbpj/Jag1/Ptprs/Ceacam1/Myadm/Clic4	18	Macrophage_C1_Areg-Up
BP	GO:0010811	positive regulation of cell-substrate adhesion	18/440	138/28943	4.04442e-12	1.64496e-10	7.96721e-11	Fn1/Thbs1/Spp1/Cd36/S100a10/Iqgap1/Vegfa/Carmil1/Flna/Trem1/Sdc4/Npy/Cdk6/Nedd9/P4hb/Itga5/Map4k4/Myadm	18	Macrophage_C1_Areg-Up
BP	GO:1900046	regulation of hemostasis	14/440	73/28943	4.68757e-12	1.89065e-10	9.1572e-11	Cd9/Thbs1/Cd36/Cav1/Anxa2/Plaur/Serpine1/Emilin2/Thbd/Anxa5/F7/F3/Ceacam1/Ubash3b	14	Macrophage_C1_Areg-Up
BP	GO:0008360	regulation of cell shape	19/440	159/28943	4.97094e-12	1.98838e-10	9.63052e-11	Pdpn/Fn1/Ezr/Ccl3/Vegfa/Ccl2/Il6/Aldoa/Rhoc/Rhoa/Msn/Fmnl2/Anxa1/Diaph1/Anxa7/Parvb/Slc9a3r1/Cyfip1/Gna13	19	Macrophage_C1_Areg-Up
BP	GO:0015833	peptide transport	26/440	320/28943	5.08916e-12	2.00256e-10	9.69923e-11	Slc7a11/Nos2/S100a8/Gja1/Tnf/Il1b/Glrx/Abca1/Il6/Chd7/Abcc1/Lrp1/Anxa5/Lif/Irs2/Il1rn/Klf7/Anxa1/Hif1a/Slc15a3/Edn1/Slc9a3r1/Acsl4/Glul/Pfkl/Kif5b	26	Macrophage_C1_Areg-Up
BP	GO:0072503	cellular divalent inorganic cation homeostasis	26/440	320/28943	5.08916e-12	2.00256e-10	9.69923e-11	Spp1/Cav1/Bnip3/App/Mt1/Grina/Mt2/Ccl2/Chd7/Atp2b4/Cav2/Tgm2/Flna/Ccr1/Calm1/Diaph1/Anxa7/Mcub/Afg3l2/Calm3/Itgav/Edn1/Fkbp1a/Calm2/Slc11a1/Ubash3b	26	Macrophage_C1_Areg-Up
BP	GO:0071900	regulation of protein serine/threonine kinase activity	27/440	347/28943	5.40333e-12	2.10904e-10	1.02149e-10	Thbs1/Pmp22/Cav1/Cd24a/Adam8/Rgcc/App/Mif/Tnf/Il1b/Gadd45a/Iqgap1/Vegfa/Rhoa/Higd1a/Atp2b4/Tnfaip3/Il1rn/Sash1/Edn1/Map2k1/Zeb2/Cdkn1a/Ceacam1/Irak3/Ptpn22/Prkar1a	27	Macrophage_C1_Areg-Up
BP	GO:0009135	purine nucleoside diphosphate metabolic process	16/440	105/28943	5.64493e-12	2.16837e-10	1.05023e-10	Pgk1/Eno1/Gapdh/App/Pgam1/Tpi1/Gpi1/Pkm/Ier3/Aldoa/Nt5e/Nupr1/Hk1/Hif1a/Pfkp/Pfkl	16	Macrophage_C1_Areg-Up
BP	GO:0009179	purine ribonucleoside diphosphate metabolic process	16/440	105/28943	5.64493e-12	2.16837e-10	1.05023e-10	Pgk1/Eno1/Gapdh/App/Pgam1/Tpi1/Gpi1/Pkm/Ier3/Aldoa/Nt5e/Nupr1/Hk1/Hif1a/Pfkp/Pfkl	16	Macrophage_C1_Areg-Up
BP	GO:0048872	homeostasis of number of cells	28/440	375/28943	5.81917e-12	2.2177e-10	1.07412e-10	Slc7a11/Inhba/Cd24a/Cd44/Id2/Il7r/Mif/Gpi1/Hmox1/Vegfa/Ccl2/Il6/Itgam/Cited2/Bcl2l11/Tnfaip3/Prdx1/Anxa1/Lilrb4a/Mfhas1/Hif1a/Ets1/Cdk6/Tnfrsf23/Pde4b/Prdx5/Ptbp3/Sod1	28	Macrophage_C1_Areg-Up
BP	GO:1903039	positive regulation of leukocyte cell-cell adhesion	24/440	272/28943	5.9735e-12	2.25873e-10	1.094e-10	Il1a/Cav1/Cd24a/Cd44/Adam8/Il7r/Itgb2/Tnf/Il1b/Ccl2/Il6/Rhoa/Nlrp3/Malt1/Tnfsf9/Anxa1/Lilrb4a/Nfkbiz/Zmiz1/Ets1/Nfat5/Ptpn22/Havcr2/Hsp90aa1	24	Macrophage_C1_Areg-Up
BP	GO:0001818	negative regulation of cytokine production	25/440	297/28943	6.07779e-12	2.28035e-10	1.10447e-10	Arg1/Fn1/Thbs1/Errfi1/Cd24a/Ezr/Srgn/Mmp8/Rgcc/Tnf/Hmox1/Il6/Met/Nlrp3/Tnfaip3/Rnf128/Anxa1/Lilrb4a/Furin/Ptprs/Ceacam1/Irak3/Ptpn22/Slc11a1/Havcr2	25	Macrophage_C1_Areg-Up
BP	GO:2000377	regulation of reactive oxygen species metabolic process	19/440	161/28943	6.22003e-12	2.31576e-10	1.12162e-10	Thbs1/Cxcl1/Cd36/Bnip3/Mmp8/App/Itgb2/Tnf/Ier3/Gadd45a/Itgam/Pid1/Rhoa/Cflar/Hif1a/Vdac1/Cdkn1a/Sod2/Sod1	19	Macrophage_C1_Areg-Up
BP	GO:0032963	collagen metabolic process	17/440	124/28943	7.09334e-12	2.62075e-10	1.26933e-10	Arg1/Fn1/Mmp12/Errfi1/Mmp8/Rgcc/Vim/Serpine1/Ccl2/Il6/Mmp19/Mmp14/Mmp13/Hif1a/Ctsl/Prdx5/Retreg1	17	Macrophage_C1_Areg-Up
BP	GO:0046365	monosaccharide catabolic process	11/440	38/28943	7.36458e-12	2.70035e-10	1.30789e-10	Pgk1/Eno1/Gapdh/Ldha/Tpi1/Gpi1/Pkm/Aldoa/Hk1/Pfkp/Pfkl	11	Macrophage_C1_Areg-Up
BP	GO:0006096	glycolytic process	15/440	92/28943	9.51497e-12	3.46259e-10	1.67708e-10	Pgk1/Eno1/Gapdh/App/Pgam1/Tpi1/Gpi1/Pkm/Ier3/Aldoa/Nupr1/Hk1/Hif1a/Pfkp/Pfkl	15	Macrophage_C1_Areg-Up
BP	GO:0033674	positive regulation of kinase activity	30/440	440/28943	9.90981e-12	3.57936e-10	1.73363e-10	Areg/Thbs1/Ereg/Cd24a/Adam8/Rgcc/App/Mif/Tnf/Il1b/Iqgap1/Vegfa/Met/Rhoa/Higd1a/Atp2b4/Malt1/Il1rn/Sdc4/Sash1/Cdk5r1/Nedd9/Edn1/Map2k1/Zeb2/Cdkn1a/Ceacam1/Camkk2/Slc11a1/Hsp90aa1	30	Macrophage_C1_Areg-Up
BP	GO:0032310	prostaglandin secretion	9/440	21/28943	9.99778e-12	3.58439e-10	1.73607e-10	Ptges/Il1a/Ptgs2/Nos2/Mif/Il1b/Edn1/Pla2g4a/Acsl4	9	Macrophage_C1_Areg-Up
BP	GO:0006734	NADH metabolic process	11/440	39/28943	1.01186e-11	3.60104e-10	1.74413e-10	Pgk1/Eno1/Gapdh/Ldha/Tpi1/Gpi1/Pkm/Aldoa/Hk1/Pfkp/Pfkl	11	Macrophage_C1_Areg-Up
BP	GO:0006757	ATP generation from ADP	15/440	93/28943	1.11888e-11	3.95284e-10	1.91452e-10	Pgk1/Eno1/Gapdh/App/Pgam1/Tpi1/Gpi1/Pkm/Ier3/Aldoa/Nupr1/Hk1/Hif1a/Pfkp/Pfkl	15	Macrophage_C1_Areg-Up
BP	GO:0018105	peptidyl-serine phosphorylation	26/440	332/28943	1.16568e-11	4.08833e-10	1.98015e-10	Ptgs2/Cav1/Csf3/Cd44/Sgk1/App/Txn1/Mif/Tnf/Plk2/Gadd45a/Vegfa/Il6/Met/Atp2b4/Lif/Hk1/Hipk1/Mapk3/Cdk5r1/Dock7/Osm/Hipk2/Pdk1/Fnip2/Hsp90aa1	26	Macrophage_C1_Areg-Up
BP	GO:1903555	regulation of tumor necrosis factor superfamily cytokine production	20/440	189/28943	1.31621e-11	4.58305e-10	2.21976e-10	Thbs1/Il1a/Cd36/Errfi1/Cd24a/Cd14/Mmp8/Adam8/App/Mif/Ccl3/Ccl2/Il6/Ccl4/Tnfaip3/Lilrb4a/Irak3/Ptpn22/Lrrfip2/Havcr2	20	Macrophage_C1_Areg-Up
BP	GO:0052548	regulation of endopeptidase activity	27/440	361/28943	1.34815e-11	4.66042e-10	2.25723e-10	Thbs1/Ptgs2/Serpinb2/Fam162a/Gpx1/S100a8/Gapdh/Cd44/App/Tnf/Gpi1/Plaur/Serpine1/Vegfa/Il6/Mdm2/Rhoa/Nlrp3/Bcl2l11/Cast/Cflar/Malt1/Furin/F3/Tnfrsf23/Prelid1/Timp1	27	Macrophage_C1_Areg-Up
BP	GO:0033138	positive regulation of peptidyl-serine phosphorylation	17/440	129/28943	1.35768e-11	4.66042e-10	2.25723e-10	Ptgs2/Cav1/Csf3/Cd44/App/Txn1/Mif/Tnf/Vegfa/Il6/Met/Atp2b4/Lif/Dock7/Osm/Fnip2/Hsp90aa1	17	Macrophage_C1_Areg-Up
BP	GO:0003018	vascular process in circulatory system	22/440	235/28943	1.43708e-11	4.89823e-10	2.37241e-10	Ptgs2/Cd36/Cav1/Gpx1/Slc2a1/Gja1/Vegfa/Ccl4/Gclm/Abcc1/Lrp1/Rhoa/Plec/Dusp5/Itga1/Hif1a/Edn1/Map2k1/Ceacam1/Sod2/Add3/Sod1	22	Macrophage_C1_Areg-Up
BP	GO:0051047	positive regulation of secretion	29/440	420/28943	1.63311e-11	5.52746e-10	2.67717e-10	Ptges/Il1a/Spp1/Anxa2/Ezr/S100a8/Lgals3/Sdc1/Rgcc/S100a10/Gja1/Mif/Itgb2/Il1b/Glrx/Bsg/Itgam/Lrp1/Lif/Irs2/Kcnn4/Sdc4/Mmp13/Hif1a/Edn1/Pla2g4a/Acsl4/Glul/Kif5b	29	Macrophage_C1_Areg-Up
BP	GO:0008630	intrinsic apoptotic signaling pathway in response to DNA damage	16/440	113/28943	1.7889e-11	6.01268e-10	2.91219e-10	Crip1/Cd44/Mif/Tnf/Hmox1/Ier3/Bcl2l11/Nupr1/Mcl1/Tnfrsf1b/Hipk1/Cdkn1a/Sod2/Hipk2/Fnip2/Tpt1	16	Macrophage_C1_Areg-Up
BP	GO:0097191	extrinsic apoptotic signaling pathway	22/440	238/28943	1.84614e-11	6.16229e-10	2.98465e-10	Thbs1/Il1a/Inhba/Cav1/Gpx1/Lgals3/Tnf/Il1b/Serpine1/Hmox1/Vegfa/Lmna/Gclm/Bcl2l11/Cflar/Tnfaip3/Mcl1/Tnfrsf1b/Hipk1/Itgav/Tnfrsf23/Tmbim1	22	Macrophage_C1_Areg-Up
BP	GO:0046942	carboxylic acid transport	24/440	290/28943	2.31313e-11	7.6682e-10	3.71402e-10	Arg1/Ptges/Il1a/Ptgs2/Slc7a11/Nos2/Cd36/Slc16a3/Gja1/Mif/Il1b/Abcc1/Il1rn/Anxa1/Slc7a8/Slc7a2/Edn1/Ceacam1/Pla2g4a/Slc9a3r1/Sfxn3/Acsl4/Slc11a1/Slc6a8	24	Macrophage_C1_Areg-Up
BP	GO:0015908	fatty acid transport	15/440	98/28943	2.44207e-11	8.04055e-10	3.89437e-10	Ptges/Thbs1/Il1a/Cd36/Slc2a1/Mif/Il1b/Plin2/Abcc1/Irs2/Anxa1/Edn1/Pla2g4a/Fabp7/Acsl4	15	Macrophage_C1_Areg-Up
BP	GO:0071706	tumor necrosis factor superfamily cytokine production	20/440	196/28943	2.56818e-11	8.39865e-10	4.06781e-10	Thbs1/Il1a/Cd36/Errfi1/Cd24a/Cd14/Mmp8/Adam8/App/Mif/Ccl3/Ccl2/Il6/Ccl4/Tnfaip3/Lilrb4a/Irak3/Ptpn22/Lrrfip2/Havcr2	20	Macrophage_C1_Areg-Up
BP	GO:2001237	negative regulation of extrinsic apoptotic signaling pathway	15/440	99/28943	2.83859e-11	9.22067e-10	4.46595e-10	Gpx1/Lgals3/Tnf/Il1b/Serpine1/Hmox1/Vegfa/Lmna/Gclm/Cflar/Tnfaip3/Mcl1/Itgav/Tnfrsf23/Tmbim1	15	Macrophage_C1_Areg-Up
BP	GO:0009185	ribonucleoside diphosphate metabolic process	16/440	117/28943	3.07302e-11	9.9156e-10	4.80253e-10	Pgk1/Eno1/Gapdh/App/Pgam1/Tpi1/Gpi1/Pkm/Ier3/Aldoa/Nt5e/Nupr1/Hk1/Hif1a/Pfkp/Pfkl	16	Macrophage_C1_Areg-Up
BP	GO:0002064	epithelial cell development	22/440	245/28943	3.26354e-11	1.04606e-09	5.06651e-10	Il1a/Gpx1/Ezr/Gja1/Vim/Tnf/Il1b/Vegfa/Met/Msn/Plec/Rap1b/Jag1/Flna/Hif1a/Ptprs/Cdk6/Myadm/Clic4/B4galt1/Fndc3a/Myo1e	22	Macrophage_C1_Areg-Up
BP	GO:0051222	positive regulation of protein transport	25/440	321/28943	3.28781e-11	1.04691e-09	5.0706e-10	Il1a/Ptgs2/Ezr/App/Gja1/Tnf/Glrx/Ccl2/Il6/Bsg/Itgam/Mdm2/Lrp1/Stom/Irs2/Kcnn4/Flna/Mmp13/Hif1a/Cdk5r1/Acsl4/Ptpn22/Tmem30a/Glul/Kif5b	25	Macrophage_C1_Areg-Up
BP	GO:0034109	homotypic cell-cell adhesion	14/440	84/28943	3.45668e-11	1.09349e-09	5.2962e-10	Cd9/Pdpn/Fn1/Slc7a11/Cd24a/Plaur/Plek/Emilin2/Il6/Map2k1/Plpp3/Ceacam1/Rap2b/Ubash3b	14	Macrophage_C1_Areg-Up
BP	GO:0010038	response to metal ion	24/440	296/28943	3.54978e-11	1.11564e-09	5.40353e-10	Fn1/Thbs1/Il1a/Cav1/Crip1/Bnip3/Id2/App/Mt1/Mt2/Hmox1/Iqgap1/Anxa5/Calm1/Impa2/Anxa7/Mapk3/Calm3/Alox5ap/Pla2g4a/Calm2/Mef2a/Clic4/Sod1	24	Macrophage_C1_Areg-Up
BP	GO:0051091	positive regulation of DNA-binding transcription factor activity	23/440	271/28943	3.65097e-11	1.14004e-09	5.5217e-10	Cd36/Cav1/Csf3/Adam8/Rgcc/App/Itgb2/Tnf/Il1b/Vegfa/Il6/Nlrp3/Mtpn/Cflar/Malt1/Lrrfip1/Trim25/Edn1/Plpp3/Irak3/Lrrfip2/Ifrd1/Hipk2	23	Macrophage_C1_Areg-Up
BP	GO:0036473	cell death in response to oxidative stress	15/440	101/28943	3.81494e-11	1.18361e-09	5.7327e-10	Slc7a11/Gpx1/App/Txn1/Glrx/Met/Itgam/Mcl1/Pde8a/Hif1a/P4hb/Stk24/Sod2/Pdk1/Sod1	15	Macrophage_C1_Areg-Up
BP	GO:0055074	calcium ion homeostasis	25/440	324/28943	4.01527e-11	1.23783e-09	5.99531e-10	Spp1/Cav1/Bnip3/App/Grina/Ccl2/Nt5e/Chd7/Atp2b4/Cav2/Tgm2/Flna/Fam20a/Ccr1/Calm1/Diaph1/Anxa7/Mcub/Afg3l2/Calm3/Itgav/Edn1/Fkbp1a/Calm2/Ubash3b	25	Macrophage_C1_Areg-Up
BP	GO:0045446	endothelial cell differentiation	16/440	120/28943	4.54614e-11	1.38729e-09	6.71923e-10	Pdpn/Gpx1/Ezr/Btg1/Tnf/Il1b/Vegfa/Met/Msn/Rap1b/Rbpj/Jag1/Ptprs/Ceacam1/Myadm/Clic4	16	Macrophage_C1_Areg-Up
BP	GO:0042886	amide transport	26/440	353/28943	4.55743e-11	1.38729e-09	6.71923e-10	Slc7a11/Nos2/S100a8/Gja1/Tnf/Il1b/Glrx/Abca1/Il6/Chd7/Abcc1/Lrp1/Anxa5/Lif/Irs2/Il1rn/Klf7/Anxa1/Hif1a/Slc15a3/Edn1/Slc9a3r1/Acsl4/Glul/Pfkl/Kif5b	26	Macrophage_C1_Areg-Up
BP	GO:0018209	peptidyl-serine modification	26/440	354/28943	4.85065e-11	1.46732e-09	7.10684e-10	Ptgs2/Cav1/Csf3/Cd44/Sgk1/App/Txn1/Mif/Tnf/Plk2/Gadd45a/Vegfa/Il6/Met/Atp2b4/Lif/Hk1/Hipk1/Mapk3/Cdk5r1/Dock7/Osm/Hipk2/Pdk1/Fnip2/Hsp90aa1	26	Macrophage_C1_Areg-Up
BP	GO:0002687	positive regulation of leukocyte migration	18/440	160/28943	5.03868e-11	1.51473e-09	7.33647e-10	Thbs1/Il1a/Lgals3/Adam8/App/Il1b/Serpine1/Vegfa/Ccl2/Rhoa/F7/Ccr1/Trem1/Mmp14/Mapk3/Adam10/Edn1/C5ar1	18	Macrophage_C1_Areg-Up
BP	GO:0045766	positive regulation of angiogenesis	19/440	182/28943	5.44494e-11	1.61678e-09	7.83073e-10	Thbs1/Il1a/Lgals3/Ecm1/Btg1/Itgb2/Il1b/Serpine1/Hmox1/Pkm/Emilin2/Vegfa/F3/Sash1/Hif1a/Ets1/Itga5/Hipk2/C5ar1	19	Macrophage_C1_Areg-Up
BP	GO:1904018	positive regulation of vasculature development	19/440	182/28943	5.44494e-11	1.61678e-09	7.83073e-10	Thbs1/Il1a/Lgals3/Ecm1/Btg1/Itgb2/Il1b/Serpine1/Hmox1/Pkm/Emilin2/Vegfa/F3/Sash1/Hif1a/Ets1/Itga5/Hipk2/C5ar1	19	Macrophage_C1_Areg-Up
BP	GO:0050678	regulation of epithelial cell proliferation	29/440	442/28943	5.55809e-11	1.64031e-09	7.94472e-10	Arg1/Mmp12/Thbs1/Errfi1/Cav1/Gpx1/Ecm1/Rgcc/Gja1/Tnf/Hmox1/Vegfa/Ccl2/Il6/Cav2/Rbpj/Cflar/Tnfaip3/Nupr1/Irs2/Jag1/Klf9/F3/Cdk6/Ctsl/Ceacam1/Mtss1/B4galt1/Glul	29	Macrophage_C1_Areg-Up
BP	GO:0043534	blood vessel endothelial cell migration	16/440	122/28943	5.86478e-11	1.72034e-09	8.3323e-10	Thbs1/Ptgs2/Gpx1/Adam8/Rgcc/Tnf/Plk2/Hmox1/Gadd45a/Vegfa/Rhoa/Atp2b4/Nus1/Anxa1/Hif1a/Ets1	16	Macrophage_C1_Areg-Up
BP	GO:0015732	prostaglandin transport	9/440	25/28943	6.58431e-11	1.90977e-09	9.24981e-10	Ptges/Il1a/Ptgs2/Nos2/Mif/Il1b/Edn1/Pla2g4a/Acsl4	9	Macrophage_C1_Areg-Up
BP	GO:0071674	mononuclear cell migration	19/440	184/28943	6.58951e-11	1.90977e-09	9.24981e-10	Thbs1/Lgals3/Adam8/Ecm1/App/Ccl9/Ccl3/Serpine1/Ccl2/Ccl4/Rhoa/Msn/Plec/Anxa1/Ccr1/Trem1/Mapk3/Adam10/C5ar1	19	Macrophage_C1_Areg-Up
BP	GO:0033135	regulation of peptidyl-serine phosphorylation	18/440	163/28943	6.88132e-11	1.98248e-09	9.60195e-10	Ptgs2/Cav1/Csf3/Cd44/App/Txn1/Mif/Tnf/Gadd45a/Vegfa/Il6/Met/Atp2b4/Lif/Dock7/Osm/Fnip2/Hsp90aa1	18	Macrophage_C1_Areg-Up
BP	GO:2001236	regulation of extrinsic apoptotic signaling pathway	18/440	164/28943	7.62303e-11	2.18316e-09	1.0574e-09	Thbs1/Inhba/Cav1/Gpx1/Lgals3/Tnf/Il1b/Serpine1/Hmox1/Vegfa/Lmna/Gclm/Cflar/Tnfaip3/Mcl1/Itgav/Tnfrsf23/Tmbim1	18	Macrophage_C1_Areg-Up
BP	GO:0032680	regulation of tumor necrosis factor production	19/440	186/28943	7.95485e-11	2.26479e-09	1.09693e-09	Thbs1/Il1a/Cd36/Errfi1/Cd24a/Cd14/Mmp8/App/Mif/Ccl3/Ccl2/Il6/Ccl4/Tnfaip3/Lilrb4a/Irak3/Ptpn22/Lrrfip2/Havcr2	19	Macrophage_C1_Areg-Up
BP	GO:1900407	regulation of cellular response to oxidative stress	14/440	90/28943	9.06186e-11	2.56488e-09	1.24228e-09	Slc7a11/Cd36/Gpx1/App/Txn1/Glrx/Met/Itgam/Mcl1/Pde8a/Hif1a/P4hb/Sod2/Sod1	14	Macrophage_C1_Areg-Up
BP	GO:1904951	positive regulation of establishment of protein localization	25/440	337/28943	9.30044e-11	2.6171e-09	1.26757e-09	Il1a/Ptgs2/Ezr/App/Gja1/Tnf/Glrx/Ccl2/Il6/Bsg/Itgam/Mdm2/Lrp1/Stom/Irs2/Kcnn4/Flna/Mmp13/Hif1a/Cdk5r1/Acsl4/Ptpn22/Tmem30a/Glul/Kif5b	25	Macrophage_C1_Areg-Up
BP	GO:0072521	purine-containing compound metabolic process	30/440	483/28943	9.79577e-11	2.72754e-09	1.32106e-09	Spp1/Nos2/Pgk1/Eno1/Gapdh/App/Pgam1/Tpi1/Gpi1/Pkm/Ier3/Aldoa/Nt5e/Pid1/Fam20c/Rhoa/Carmil1/Nupr1/Hk1/Adssl1/Impdh1/Adss/Hif1a/Map2k1/Pfkp/Acsl4/Aprt/Acot7/Pfkl/Pdk1	30	Macrophage_C1_Areg-Up
BP	GO:0043281	regulation of cysteine-type endopeptidase activity involved in apoptotic process	20/440	211/28943	9.80562e-11	2.72754e-09	1.32106e-09	Thbs1/Ptgs2/Fam162a/Gpx1/S100a8/Cd44/App/Tnf/Gpi1/Plaur/Vegfa/Il6/Mdm2/Rhoa/Nlrp3/Bcl2l11/Cflar/Malt1/F3/Tnfrsf23	20	Macrophage_C1_Areg-Up
BP	GO:0032675	regulation of interleukin-6 production	18/440	167/28943	1.03173e-10	2.85347e-09	1.38205e-09	Nos2/Cd36/Ereg/Cd24a/Mmp8/App/Tnf/Il1b/Il6/Bsg/Met/Tnfaip3/Capn2/Tnfsf9/Lilrb4a/Irak3/Ptpn22/Havcr2	18	Macrophage_C1_Areg-Up
BP	GO:0001503	ossification	28/440	426/28943	1.15358e-10	3.17234e-09	1.5365e-09	Areg/Ptgs2/Spp1/Srgn/Id2/Ecm1/Gja1/Tnf/Vegfa/Il6/Fam20c/Lmna/Rhoa/Sgms2/Rbpj/Tmem119/Jag1/Ccr1/Noct/Mmp14/Mmp13/Hif1a/Mapk3/Cdk6/Pdlim7/Mtss1/Clec5a/Fndc3b	28	Macrophage_C1_Areg-Up
BP	GO:0006165	nucleoside diphosphate phosphorylation	15/440	109/28943	1.16558e-10	3.18723e-09	1.54371e-09	Pgk1/Eno1/Gapdh/App/Pgam1/Tpi1/Gpi1/Pkm/Ier3/Aldoa/Nupr1/Hk1/Hif1a/Pfkp/Pfkl	15	Macrophage_C1_Areg-Up
BP	GO:0051235	maintenance of location	25/440	341/28943	1.19448e-10	3.24791e-09	1.5731e-09	Cd36/Cav1/Srgn/Hilpda/Fth1/Gja1/Txn1/Tnf/Il1b/Msr1/Plin2/Chd7/Ftl1/Tmsb10/Nfkbia/Hk1/Flna/Calm1/Diaph1/Calm3/Itgav/Fkbp1a/Ehd1/Calm2/Ubash3b	25	Macrophage_C1_Areg-Up
BP	GO:0010466	negative regulation of peptidase activity	22/440	262/28943	1.20227e-10	3.25082e-09	1.57451e-09	Stfa3/Thbs1/Slpi/Ptgs2/Serpinb2/Csta2/Gpx1/Gapdh/Cd44/Ecm1/App/Tnf/Gpi1/Plaur/Serpine1/Vegfa/Il6/Mdm2/Cstb/Cast/Cflar/Timp1	22	Macrophage_C1_Areg-Up
BP	GO:0001952	regulation of cell-matrix adhesion	16/440	128/28943	1.22345e-10	3.28973e-09	1.59335e-09	Mmp12/Thbs1/Cd36/S100a10/Serpine1/Iqgap1/Vegfa/Lrp1/Jag1/Trem1/Sdc4/Mmp14/Cdk6/Bst1/Dusp3/Map4k4	16	Macrophage_C1_Areg-Up
BP	GO:0010959	regulation of metal ion transport	29/440	458/28943	1.29005e-10	3.44964e-09	1.6708e-09	Ptgs2/Cxcl1/Cav1/Sgk1/Lgals3/Gja1/Serpine1/Glrx/Ccl2/Ahnak/Chd7/Stom/Rhoa/Atp2b4/Flna/Ccr1/Calm1/Diaph1/Atp1b3/Calm3/Fxyd5/Fkbp1a/Vdac1/Slc9a3r1/Pde4b/Calm2/Ptpn22/Ubash3b/Kif5b	29	Macrophage_C1_Areg-Up
BP	GO:0080164	regulation of nitric oxide metabolic process	13/440	77/28943	1.4771e-10	3.92812e-09	1.90255e-09	Ptgs2/Cd36/Cav1/Mmp8/App/Itgb2/Tnf/Il1b/Il6/Atp2b4/Npy/Sod2/Hsp90aa1	13	Macrophage_C1_Areg-Up
BP	GO:0032640	tumor necrosis factor production	19/440	193/28943	1.50901e-10	3.99104e-09	1.93302e-09	Thbs1/Il1a/Cd36/Errfi1/Cd24a/Cd14/Mmp8/App/Mif/Ccl3/Ccl2/Il6/Ccl4/Tnfaip3/Lilrb4a/Irak3/Ptpn22/Lrrfip2/Havcr2	19	Macrophage_C1_Areg-Up
BP	GO:0006874	cellular calcium ion homeostasis	23/440	292/28943	1.62808e-10	4.28256e-09	2.07422e-09	Spp1/Cav1/Bnip3/App/Grina/Ccl2/Chd7/Atp2b4/Cav2/Tgm2/Flna/Ccr1/Calm1/Diaph1/Anxa7/Mcub/Afg3l2/Calm3/Itgav/Edn1/Fkbp1a/Calm2/Ubash3b	23	Macrophage_C1_Areg-Up
BP	GO:1903035	negative regulation of response to wounding	14/440	94/28943	1.6534e-10	4.32565e-09	2.09509e-09	Cd9/Thbs1/Anxa2/Cd24a/Gja1/Tnf/Plaur/Serpine1/Thbd/Anxa5/Ptprs/Ceacam1/Ubash3b/Klk8	14	Macrophage_C1_Areg-Up
BP	GO:1901215	negative regulation of neuron death	22/440	267/28943	1.72965e-10	4.50081e-09	2.17993e-09	Slc7a11/Adam8/App/Mt1/Gpi1/Hmox1/Vegfa/Ccl2/Il6/Gclm/Abcc1/Lrp1/Rhoa/Tnfrsf1b/Npy/Hif1a/Sod2/Hdgf/Retreg1/Hipk2/C5ar1/Sod1	22	Macrophage_C1_Areg-Up
BP	GO:0002683	negative regulation of immune system process	29/440	465/28943	1.84233e-10	4.74301e-09	2.29724e-09	Arg1/Mmp12/Thbs1/Gpx1/Cd24a/Ezr/Cd44/Lgals3/Id2/Il7r/Mif/Tnf/Hmox1/Ccl2/Tnfaip3/Anxa1/Lilrb4a/Ccr1/Sdc4/Npy/Cdk6/Ceacam1/Irak3/Dusp3/Ptpn22/Havcr2/Ubash3b/Prkar1a/Cd300lf	29	Macrophage_C1_Areg-Up
BP	GO:0006091	generation of precursor metabolites and energy	29/440	465/28943	1.84233e-10	4.74301e-09	2.29724e-09	Cd36/Pgk1/Eno1/Bnip3/Gapdh/Ldha/App/Pgam1/Tpi1/Gpi1/Pkm/Ier3/Aldoa/Pgd/Rhoa/Plec/Nupr1/Irs2/Hk1/Pgm1/Ugp2/Gys1/Hif1a/Pygl/Cox17/Sod2/Prelid1/Pfkp/Pfkl	29	Macrophage_C1_Areg-Up
BP	GO:2000116	regulation of cysteine-type endopeptidase activity	21/440	243/28943	1.87487e-10	4.80125e-09	2.32544e-09	Thbs1/Ptgs2/Fam162a/Gpx1/S100a8/Cd44/App/Tnf/Gpi1/Plaur/Vegfa/Il6/Mdm2/Rhoa/Nlrp3/Bcl2l11/Cast/Cflar/Malt1/F3/Tnfrsf23	21	Macrophage_C1_Areg-Up
BP	GO:0043535	regulation of blood vessel endothelial cell migration	14/440	95/28943	1.91259e-10	4.87208e-09	2.35975e-09	Thbs1/Ptgs2/Rgcc/Tnf/Plk2/Hmox1/Gadd45a/Vegfa/Rhoa/Atp2b4/Nus1/Anxa1/Hif1a/Ets1	14	Macrophage_C1_Areg-Up
BP	GO:1902105	regulation of leukocyte differentiation	25/440	349/28943	1.9487e-10	4.93806e-09	2.3917e-09	Cd24a/Cd44/Adam8/Id2/Il7r/Tnf/Ccl3/Il6/Itgam/Rhoa/Nlrp3/Malt1/Lif/Tnfsf9/Anxa1/Lilrb4a/Ccr1/Nfkbiz/Zmiz1/Mmp14/Cdk6/Ceacam1/Prelid1/Ubash3b/Hsp90aa1	25	Macrophage_C1_Areg-Up
BP	GO:0046939	nucleotide phosphorylation	15/440	113/28943	1.96575e-10	4.95534e-09	2.40007e-09	Pgk1/Eno1/Gapdh/App/Pgam1/Tpi1/Gpi1/Pkm/Ier3/Aldoa/Nupr1/Hk1/Hif1a/Pfkp/Pfkl	15	Macrophage_C1_Areg-Up
BP	GO:1903036	positive regulation of response to wounding	13/440	79/28943	2.06406e-10	5.14951e-09	2.49412e-09	Thbs1/Cd36/Cd24a/Serpine1/Emilin2/Ccl2/Lrp1/F7/Flna/Anxa1/F3/Plpp3/Stk24	13	Macrophage_C1_Areg-Up
BP	GO:1903201	regulation of oxidative stress-induced cell death	13/440	79/28943	2.06406e-10	5.14951e-09	2.49412e-09	Slc7a11/Gpx1/App/Txn1/Glrx/Met/Itgam/Mcl1/Pde8a/Hif1a/P4hb/Sod2/Sod1	13	Macrophage_C1_Areg-Up
BP	GO:0032635	interleukin-6 production	18/440	176/28943	2.46282e-10	6.11284e-09	2.9607e-09	Nos2/Cd36/Ereg/Cd24a/Mmp8/App/Tnf/Il1b/Il6/Bsg/Met/Tnfaip3/Capn2/Tnfsf9/Lilrb4a/Irak3/Ptpn22/Havcr2	18	Macrophage_C1_Areg-Up
BP	GO:0009914	hormone transport	26/440	383/28943	2.6983e-10	6.66314e-09	3.22723e-09	Spp1/Inhba/Nos2/Gja1/Tnf/Il1b/Glrx/Il6/Chd7/Lrp1/Anxa5/Lif/Ywhaz/Irs2/Il1rn/Klf7/Anxa1/Slc7a8/Rab11fip1/Hif1a/Edn1/Acsl4/Osm/Glul/Pfkl/Kif5b	26	Macrophage_C1_Areg-Up
BP	GO:0006898	receptor-mediated endocytosis	22/440	274/28943	2.83805e-10	6.97267e-09	3.37715e-09	Cd9/Cd36/Cav1/Anxa2/Ezr/Cd44/Cd14/Sdc1/App/Itgb2/Serpine1/Msr1/Vegfa/Itgam/Lrp1/Cav2/Lilrb4a/Itgav/Ctsl/Iqsec1/Ceacam1/Micall1	22	Macrophage_C1_Areg-Up
BP	GO:1901222	regulation of NIK/NF-kappaB signaling	14/440	98/28943	2.92914e-10	7.16012e-09	3.46794e-09	Cd14/Mmp8/App/Tnf/Il1b/Glrx/Rhoa/Nlrp3/Prdx1/Sash1/Edn1/Nfat5/Ptpn22/Havcr2	14	Macrophage_C1_Areg-Up
BP	GO:0015711	organic anion transport	25/440	356/28943	2.95597e-10	7.1894e-09	3.48212e-09	Arg1/Ptges/Il1a/Ptgs2/Slc7a11/Nos2/Cd36/Slc2a1/Slc16a3/Gja1/Mif/Il1b/Abcc1/Il1rn/Anxa1/Slc7a8/Slc7a2/Edn1/Ceacam1/Pla2g4a/Slc9a3r1/Sfxn3/Acsl4/Slc11a1/Slc6a8	25	Macrophage_C1_Areg-Up
BP	GO:1904407	positive regulation of nitric oxide metabolic process	11/440	52/28943	3.05359e-10	7.38517e-09	3.57694e-09	Ptgs2/Cd36/Mmp8/App/Itgb2/Tnf/Il1b/Il6/Npy/Sod2/Hsp90aa1	11	Macrophage_C1_Areg-Up
BP	GO:0009132	nucleoside diphosphate metabolic process	16/440	136/28943	3.06698e-10	7.38517e-09	3.57694e-09	Pgk1/Eno1/Gapdh/App/Pgam1/Tpi1/Gpi1/Pkm/Ier3/Aldoa/Nt5e/Nupr1/Hk1/Hif1a/Pfkp/Pfkl	16	Macrophage_C1_Areg-Up
BP	GO:0030099	myeloid cell differentiation	28/440	445/28943	3.12555e-10	7.48895e-09	3.62721e-09	Inhba/Csf3/Adam8/Id2/App/Tnf/Ccl3/Vegfa/Itgam/Fam20c/Cited2/Nfkbia/Rbpj/Lif/Jag1/Tnfsf9/Flna/Lilrb4a/Ccr1/Mfhas1/Hif1a/Ets1/Cdk6/Ceacam1/Clec5a/Ubash3b/Ptbp3/Cd300lf	28	Macrophage_C1_Areg-Up
BP	GO:0032970	regulation of actin filament-based process	27/440	416/28943	3.29916e-10	7.86599e-09	3.80982e-09	Pdpn/Il1a/Cav1/Csf3/Rgcc/S100a10/Plek/Iqgap1/Met/Rhoc/Lrp1/Rhoa/Tmsb10/Carmil1/Capg/Mtpn/Flna/Sdc4/Cdk5r1/Bst1/Edn1/Gmfb/Add3/Mtss1/Cyfip1/Pde4b/Myadm	27	Macrophage_C1_Areg-Up
BP	GO:1902882	regulation of response to oxidative stress	14/440	99/28943	3.36483e-10	7.98324e-09	3.86661e-09	Slc7a11/Cd36/Gpx1/App/Txn1/Glrx/Met/Itgam/Mcl1/Pde8a/Hif1a/P4hb/Sod2/Sod1	14	Macrophage_C1_Areg-Up
BP	GO:0009205	purine ribonucleoside triphosphate metabolic process	21/440	251/28943	3.40942e-10	8.04956e-09	3.89873e-09	Pgk1/Eno1/Gapdh/App/Pgam1/Tpi1/Gpi1/Pkm/Ier3/Aldoa/Nt5e/Pid1/Fam20c/Rhoa/Nupr1/Hk1/Impdh1/Hif1a/Map2k1/Pfkp/Pfkl	21	Macrophage_C1_Areg-Up
BP	GO:0031334	positive regulation of protein-containing complex assembly	19/440	203/28943	3.59217e-10	8.43986e-09	4.08777e-09	Cd36/Cav1/Cd24a/Csf3/Lgals3/Tppp3/Tnf/Plek/Abca1/Vegfa/Met/Rhoc/Rhoa/Msn/Bcl2l11/Rap1b/Carmil1/Fnip2/Hsp90aa1	19	Macrophage_C1_Areg-Up
BP	GO:0038061	NIK/NF-kappaB signaling	15/440	118/28943	3.66631e-10	8.57243e-09	4.15198e-09	Cd14/Mmp8/App/Tnf/Il1b/Glrx/Rhoa/Nlrp3/Malt1/Prdx1/Sash1/Edn1/Nfat5/Ptpn22/Havcr2	15	Macrophage_C1_Areg-Up
BP	GO:0006163	purine nucleotide metabolic process	28/440	449/28943	3.82805e-10	8.90758e-09	4.31431e-09	Nos2/Pgk1/Eno1/Gapdh/App/Pgam1/Tpi1/Gpi1/Pkm/Ier3/Aldoa/Nt5e/Pid1/Fam20c/Rhoa/Nupr1/Hk1/Adssl1/Impdh1/Adss/Hif1a/Map2k1/Pfkp/Acsl4/Aprt/Acot7/Pfkl/Pdk1	28	Macrophage_C1_Areg-Up
BP	GO:0032872	regulation of stress-activated MAPK cascade	19/440	204/28943	3.9064e-10	9.00331e-09	4.36067e-09	Il1a/Ezr/Mmp8/App/Tnf/Il1b/Gadd45a/Vegfa/Met/Prdx1/Mfhas1/Sash1/Mapk3/Map2k1/Tnfrsf23/Dusp3/Map4k4/Ptpn22/Hipk2	19	Macrophage_C1_Areg-Up
BP	GO:0071902	positive regulation of protein serine/threonine kinase activity	19/440	204/28943	3.9064e-10	9.00331e-09	4.36067e-09	Thbs1/Cd24a/Adam8/Rgcc/App/Mif/Tnf/Il1b/Iqgap1/Vegfa/Rhoa/Higd1a/Atp2b4/Il1rn/Sash1/Edn1/Map2k1/Zeb2/Ceacam1	19	Macrophage_C1_Areg-Up
BP	GO:0050670	regulation of lymphocyte proliferation	21/440	253/28943	3.94465e-10	9.03018e-09	4.37369e-09	Arg1/Il1a/Cd24a/Cd44/Lgals3/Mif/Il1b/Tnfrsf9/Il6/Irs2/Tnfsf9/Anxa1/Lilrb4a/Sdc4/Tnfrsf1b/Bst1/Cdkn1a/Ceacam1/Ptpn22/Havcr2/Prkar1a	21	Macrophage_C1_Areg-Up
BP	GO:0045861	negative regulation of proteolysis	25/440	361/28943	3.95537e-10	9.03018e-09	4.37369e-09	Stfa3/Thbs1/Slpi/Ptgs2/Serpinb2/Csta2/Gpx1/Gapdh/Cd44/Ecm1/App/Tnf/Gpi1/Plaur/Serpine1/Vegfa/Il6/Mdm2/Cstb/Cast/Cflar/Furin/Timp1/Hipk2/Rybp	25	Macrophage_C1_Areg-Up
BP	GO:0031098	stress-activated protein kinase signaling cascade	21/440	254/28943	4.24072e-10	9.63618e-09	4.6672e-09	Il1a/Errfi1/Ezr/Mmp8/App/Tnf/Il1b/Gadd45a/Vegfa/Met/Rhoa/Prdx1/Mfhas1/Sash1/Mapk3/Map2k1/Tnfrsf23/Dusp3/Map4k4/Ptpn22/Hipk2	21	Macrophage_C1_Areg-Up
BP	GO:0002221	pattern recognition receptor signaling pathway	18/440	182/28943	4.27178e-10	9.64661e-09	4.67225e-09	Cd36/Cav1/Cd14/App/Clec4e/Nlrp3/Nfkbia/Tnfaip3/Mfhas1/Zc3hav1/Ptprs/Slc15a3/Tnip1/Irak3/Ptpn22/Lrrfip2/Havcr2/Cd300lf	18	Macrophage_C1_Areg-Up
BP	GO:0070663	regulation of leukocyte proliferation	22/440	280/28943	4.28517e-10	9.64661e-09	4.67225e-09	Arg1/Il1a/Cd24a/Cd44/Lgals3/Mif/Il1b/Tnfrsf9/Il6/Irs2/Tnfsf9/Anxa1/Lilrb4a/Sdc4/Tnfrsf1b/Mapk3/Bst1/Cdkn1a/Ceacam1/Ptpn22/Havcr2/Prkar1a	22	Macrophage_C1_Areg-Up
BP	GO:0032370	positive regulation of lipid transport	14/440	101/28943	4.41858e-10	9.90089e-09	4.79541e-09	Ptges/Il1a/Spp1/Cav1/Anxa2/Mif/Il1b/Abca1/Lrp1/Nfkbia/Edn1/Pla2g4a/Prelid1/Tmem30a	14	Macrophage_C1_Areg-Up
BP	GO:0046883	regulation of hormone secretion	23/440	308/28943	4.65924e-10	1.03372e-08	5.00672e-09	Spp1/Inhba/Nos2/Gja1/Tnf/Il1b/Glrx/Il6/Chd7/Lrp1/Anxa5/Lif/Irs2/Klf7/Anxa1/Rab11fip1/Hif1a/Edn1/Acsl4/Osm/Glul/Pfkl/Kif5b	23	Macrophage_C1_Areg-Up
BP	GO:0010563	negative regulation of phosphorus metabolic process	28/440	453/28943	4.67736e-10	1.03372e-08	5.00672e-09	Errfi1/Cav1/Tnf/Il1b/Plek/Ier3/Sh3bp5/Gadd45a/Iqgap1/Il6/Met/Pid1/Lrp1/Plec/Tnfaip3/Nupr1/Irs2/Lilrb4a/Mfhas1/Cdkn1a/Plpp3/Ceacam1/Irak3/Dusp3/Ptpn22/Myadm/Ubash3b/Prkar1a	28	Macrophage_C1_Areg-Up
BP	GO:0045936	negative regulation of phosphate metabolic process	28/440	453/28943	4.67736e-10	1.03372e-08	5.00672e-09	Errfi1/Cav1/Tnf/Il1b/Plek/Ier3/Sh3bp5/Gadd45a/Iqgap1/Il6/Met/Pid1/Lrp1/Plec/Tnfaip3/Nupr1/Irs2/Lilrb4a/Mfhas1/Cdkn1a/Plpp3/Ceacam1/Irak3/Dusp3/Ptpn22/Myadm/Ubash3b/Prkar1a	28	Macrophage_C1_Areg-Up
BP	GO:0070302	regulation of stress-activated protein kinase signaling cascade	19/440	207/28943	5.00885e-10	1.10195e-08	5.33718e-09	Il1a/Ezr/Mmp8/App/Tnf/Il1b/Gadd45a/Vegfa/Met/Prdx1/Mfhas1/Sash1/Mapk3/Map2k1/Tnfrsf23/Dusp3/Map4k4/Ptpn22/Hipk2	19	Macrophage_C1_Areg-Up
BP	GO:0009144	purine nucleoside triphosphate metabolic process	21/440	257/28943	5.25796e-10	1.14192e-08	5.53077e-09	Pgk1/Eno1/Gapdh/App/Pgam1/Tpi1/Gpi1/Pkm/Ier3/Aldoa/Nt5e/Pid1/Fam20c/Rhoa/Nupr1/Hk1/Impdh1/Hif1a/Map2k1/Pfkp/Pfkl	21	Macrophage_C1_Areg-Up
BP	GO:0009199	ribonucleoside triphosphate metabolic process	21/440	257/28943	5.25796e-10	1.14192e-08	5.53077e-09	Pgk1/Eno1/Gapdh/App/Pgam1/Tpi1/Gpi1/Pkm/Ier3/Aldoa/Nt5e/Pid1/Fam20c/Rhoa/Nupr1/Hk1/Impdh1/Hif1a/Map2k1/Pfkp/Pfkl	21	Macrophage_C1_Areg-Up
BP	GO:0009150	purine ribonucleotide metabolic process	27/440	425/28943	5.2849e-10	1.14192e-08	5.53077e-09	Pgk1/Eno1/Gapdh/App/Pgam1/Tpi1/Gpi1/Pkm/Ier3/Aldoa/Nt5e/Pid1/Fam20c/Rhoa/Nupr1/Hk1/Adssl1/Impdh1/Adss/Hif1a/Map2k1/Pfkp/Acsl4/Aprt/Acot7/Pfkl/Pdk1	27	Macrophage_C1_Areg-Up
BP	GO:0043254	regulation of protein-containing complex assembly	27/440	425/28943	5.2849e-10	1.14192e-08	5.53077e-09	Cd36/Cav1/Cd24a/Csf3/Sgk1/Lgals3/Tppp3/Tnf/Plek/Abca1/Vegfa/Met/Eif4ebp1/Rhoc/Rhoa/Msn/Bcl2l11/Rap1b/Tmsb10/Carmil1/Capg/Mtpn/Add3/Cyfip1/Myadm/Fnip2/Hsp90aa1	27	Macrophage_C1_Areg-Up
BP	GO:0034103	regulation of tissue remodeling	13/440	85/28943	5.32001e-10	1.14439e-08	5.54277e-09	Spp1/Cd24a/Adam8/Gja1/Vegfa/Il6/Lrp1/Tmem119/Klf6/Itgav/Ceacam1/Tmbim1/Ubash3b	13	Macrophage_C1_Areg-Up
BP	GO:0019693	ribose phosphate metabolic process	28/440	456/28943	5.42756e-10	1.16236e-08	5.6298e-09	Pgk1/Eno1/Gapdh/App/Pgam1/Tpi1/Gpi1/Pkm/Ier3/Aldoa/Nt5e/Pid1/Fam20c/Rhoa/Nupr1/Hk1/Adssl1/Impdh1/Adss/Hif1a/Pygl/Map2k1/Pfkp/Acsl4/Aprt/Acot7/Pfkl/Pdk1	28	Macrophage_C1_Areg-Up
BP	GO:0032944	regulation of mononuclear cell proliferation	21/440	258/28943	5.64472e-10	1.20354e-08	5.82925e-09	Arg1/Il1a/Cd24a/Cd44/Lgals3/Mif/Il1b/Tnfrsf9/Il6/Irs2/Tnfsf9/Anxa1/Lilrb4a/Sdc4/Tnfrsf1b/Bst1/Cdkn1a/Ceacam1/Ptpn22/Havcr2/Prkar1a	21	Macrophage_C1_Areg-Up
BP	GO:0062012	regulation of small molecule metabolic process	25/440	368/28943	5.89566e-10	1.24789e-08	6.04403e-09	Ptgs2/Slc7a11/Nos2/Cd36/Cav1/Eno1/App/Tnf/Il1b/Plek/Ier3/Il6/Pid1/Atp2b4/Nupr1/Irs2/Anxa1/Me2/Hif1a/Map2k1/Ceacam1/Pla2g4a/Acsl4/Pdk1/Sod1	25	Macrophage_C1_Areg-Up
BP	GO:0042542	response to hydrogen peroxide	15/440	122/28943	5.90426e-10	1.24789e-08	6.04403e-09	Gpx1/Bnip3/Txn1/Hmox1/Glrx/Il6/Met/Tnfaip3/Anxa1/Pde8a/Edn1/Stk24/Sod2/Oser1/Sod1	15	Macrophage_C1_Areg-Up
BP	GO:1902107	positive regulation of leukocyte differentiation	19/440	210/28943	6.39442e-10	1.33978e-08	6.48912e-09	Adam8/Id2/Il7r/Tnf/Ccl3/Il6/Itgam/Rhoa/Nlrp3/Malt1/Lif/Tnfsf9/Anxa1/Lilrb4a/Ccr1/Nfkbiz/Zmiz1/Mmp14/Hsp90aa1	19	Macrophage_C1_Areg-Up
BP	GO:1903708	positive regulation of hemopoiesis	19/440	210/28943	6.39442e-10	1.33978e-08	6.48912e-09	Adam8/Id2/Il7r/Tnf/Ccl3/Il6/Itgam/Rhoa/Nlrp3/Malt1/Lif/Tnfsf9/Anxa1/Lilrb4a/Ccr1/Nfkbiz/Zmiz1/Mmp14/Hsp90aa1	19	Macrophage_C1_Areg-Up
BP	GO:0034614	cellular response to reactive oxygen species	16/440	143/28943	6.51057e-10	1.35824e-08	6.57851e-09	Cd36/Bnip3/Txn1/Glrx/Il6/Met/Tnfaip3/Prdx1/Anxa1/Pde8a/Mapk3/Edn1/Sod2/Prdx5/Oser1/Sod1	16	Macrophage_C1_Areg-Up
BP	GO:0032612	interleukin-1 production	15/440	123/28943	6.63195e-10	1.37762e-08	6.6724e-09	Cd36/Errfi1/App/Tnf/Ccl3/Il1b/Il6/Nlrp3/Tnfaip3/Malt1/Hk1/Anxa1/Lilrb4a/Ceacam1/Havcr2	15	Macrophage_C1_Areg-Up
BP	GO:1901652	response to peptide	27/440	430/28943	6.82785e-10	1.41226e-08	6.84014e-09	Cd36/Cav1/Sgk1/Slc2a1/App/Gja1/Vim/Il1b/Pkm/Eif4ebp1/Pid1/Mdm2/Abcc1/Lrp1/Anxa5/Cav2/Nfkbia/Tnfaip3/Irs2/Jag1/Anxa1/Ptpre/Edn1/Ceacam1/Cyfip1/Ptpn22/Mgarp	27	Macrophage_C1_Areg-Up
BP	GO:0015718	monocarboxylic acid transport	15/440	124/28943	7.44099e-10	1.53253e-08	7.42266e-09	Ptges/Il1a/Ptgs2/Nos2/Cd36/Slc16a3/Mif/Il1b/Anxa1/Edn1/Ceacam1/Pla2g4a/Slc9a3r1/Acsl4/Slc6a8	15	Macrophage_C1_Areg-Up
BP	GO:0048144	fibroblast proliferation	16/440	145/28943	8.00786e-10	1.6378e-08	7.93256e-09	Fn1/Cav1/Anxa2/Gpx1/Ereg/Fth1/Mif/Serpine1/Lif/Nupr1/Prdx1/Zmiz1/Cdk6/Cdkn1a/Sod2/Fndc3b	16	Macrophage_C1_Areg-Up
BP	GO:0002697	regulation of immune effector process	28/440	464/28943	8.01982e-10	1.6378e-08	7.93256e-09	Arg1/Cxcl1/Cd36/Cd24a/Lgals3/Il7r/Mif/Itgb2/Tnf/Gpi1/Il1b/Hmox1/Ccl2/Il6/Ncf1/Itgam/Nlrp3/Tnfaip3/Malt1/Hk1/Anxa1/Lilrb4a/Nfkbiz/Tnfrsf1b/Ceacam1/Irak3/Ptpn22/Havcr2	28	Macrophage_C1_Areg-Up
BP	GO:0046879	hormone secretion	25/440	375/28943	8.70309e-10	1.76987e-08	8.57222e-09	Spp1/Inhba/Nos2/Gja1/Tnf/Il1b/Glrx/Il6/Chd7/Lrp1/Anxa5/Lif/Ywhaz/Irs2/Il1rn/Klf7/Anxa1/Rab11fip1/Hif1a/Edn1/Acsl4/Osm/Glul/Pfkl/Kif5b	25	Macrophage_C1_Areg-Up
BP	GO:0010821	regulation of mitochondrion organization	16/440	146/28943	8.86972e-10	1.79621e-08	8.69978e-09	Fam162a/Gpx1/Bnip3/Plaur/Ier3/Lmna/Bnip3l/Higd1a/Bcl2l11/Rala/Hif1a/Vdac1/Prelid1/Spire1/Vat1/Mgarp	16	Macrophage_C1_Areg-Up
BP	GO:0002688	regulation of leukocyte chemotaxis	15/440	126/28943	9.33653e-10	1.88286e-08	9.11944e-09	Thbs1/App/Mif/Il1b/Serpine1/Vegfa/Ccl2/F7/Ccr1/Trem1/Mapk3/Bst1/Adam10/Edn1/C5ar1	15	Macrophage_C1_Areg-Up
BP	GO:0050731	positive regulation of peptidyl-tyrosine phosphorylation	18/440	191/28943	9.37537e-10	1.88286e-08	9.11944e-09	Areg/Cd36/Ereg/Cd24a/Csf3/Cd44/App/Mif/Iqgap1/Vegfa/Il6/Cav2/Lif/Clec4n/Nedd9/Plpp3/Itga5/Osm	18	Macrophage_C1_Areg-Up
BP	GO:0006820	anion transport	29/440	500/28943	9.89344e-10	1.97869e-08	9.5836e-09	Arg1/Ptges/Il1a/Ptgs2/Slc7a11/Nos2/Cd36/Slc2a1/Slc16a3/Gja1/Mif/Il1b/Abcc1/Kcnn4/Hk1/Il1rn/Anxa1/Slc7a8/Slc7a2/Edn1/Vdac1/Ceacam1/Pla2g4a/Slc9a3r1/Sfxn3/Acsl4/Slc11a1/Clic4/Slc6a8	29	Macrophage_C1_Areg-Up
BP	GO:0045428	regulation of nitric oxide biosynthetic process	12/440	73/28943	1.04468e-09	2.08076e-08	1.0078e-08	Ptgs2/Cd36/Cav1/Mmp8/App/Itgb2/Tnf/Il1b/Il6/Atp2b4/Sod2/Hsp90aa1	12	Macrophage_C1_Areg-Up
BP	GO:0140353	lipid export from cell	11/440	58/28943	1.06057e-09	2.10376e-08	1.01894e-08	Ptges/Il1a/Ptgs2/Spp1/Inhba/Nos2/Mif/Il1b/Edn1/Pla2g4a/Acsl4	11	Macrophage_C1_Areg-Up
BP	GO:0030198	extracellular matrix organization	23/440	322/28943	1.10642e-09	2.18575e-08	1.05865e-08	Pdpn/Fn1/Mmp12/Pmp22/Cav1/Anxa2/Lgals3/Mmp8/Rgcc/App/Tnf/Il6/Mmp19/Cav2/Cflar/P4ha1/Tnfrsf1b/Mmp14/Mmp13/Ets1/Aplp2/B4galt1/Myo1e	23	Macrophage_C1_Areg-Up
BP	GO:0006006	glucose metabolic process	19/440	217/28943	1.11228e-09	2.18838e-08	1.05992e-08	Cd36/Pgk1/Eno1/Gapdh/Ldha/Pgam1/Tpi1/Tnf/Gpi1/Pkm/Il6/Aldoa/Irs2/Hk1/Pgm1/Hif1a/Pfkp/Pfkl/Pdk1	19	Macrophage_C1_Areg-Up
BP	GO:0030098	lymphocyte differentiation	28/440	471/28943	1.1204e-09	2.19544e-08	1.06334e-08	Il1a/Cd24a/Clec4d/Cd44/Adam8/Id2/Il7r/Il1b/Clec4e/Tnfrsf9/Il6/Chd7/Rhoa/Nlrp3/Rbpj/Tnfaip3/Malt1/Tnfsf9/Anxa1/Lilrb4a/Nfkbiz/Zmiz1/Mmp14/Cdk6/Ctsl/Prelid1/Ptpn22/Hsp90aa1	28	Macrophage_C1_Areg-Up
BP	GO:0005996	monosaccharide metabolic process	21/440	268/28943	1.12698e-09	2.19942e-08	1.06527e-08	Cd36/Pgk1/Eno1/Gapdh/Ldha/Pgam1/Tpi1/Tnf/Gpi1/Pkm/Il6/Aldoa/Pgd/Irs2/Hk1/Pgm1/Hif1a/Pfkp/B4galt1/Pfkl/Pdk1	21	Macrophage_C1_Areg-Up
BP	GO:0043062	extracellular structure organization	23/440	323/28943	1.17477e-09	2.28349e-08	1.10599e-08	Pdpn/Fn1/Mmp12/Pmp22/Cav1/Anxa2/Lgals3/Mmp8/Rgcc/App/Tnf/Il6/Mmp19/Cav2/Cflar/P4ha1/Tnfrsf1b/Mmp14/Mmp13/Ets1/Aplp2/B4galt1/Myo1e	23	Macrophage_C1_Areg-Up
BP	GO:0045229	external encapsulating structure organization	23/440	324/28943	1.24704e-09	2.41427e-08	1.16933e-08	Pdpn/Fn1/Mmp12/Pmp22/Cav1/Anxa2/Lgals3/Mmp8/Rgcc/App/Tnf/Il6/Mmp19/Cav2/Cflar/P4ha1/Tnfrsf1b/Mmp14/Mmp13/Ets1/Aplp2/B4galt1/Myo1e	23	Macrophage_C1_Areg-Up
BP	GO:0010595	positive regulation of endothelial cell migration	14/440	110/28943	1.39767e-09	2.69511e-08	1.30535e-08	Thbs1/Ptgs2/Gpi1/Plk2/Hmox1/Vegfa/Bsg/Met/Nus1/Anxa1/Sash1/Hif1a/Ets1/Plpp3	14	Macrophage_C1_Areg-Up
BP	GO:0030217	T cell differentiation	23/440	326/28943	1.40421e-09	2.69697e-08	1.30626e-08	Il1a/Clec4d/Cd44/Adam8/Il7r/Il1b/Clec4e/Tnfrsf9/Il6/Chd7/Rhoa/Nlrp3/Malt1/Tnfsf9/Anxa1/Lilrb4a/Nfkbiz/Zmiz1/Cdk6/Ctsl/Prelid1/Ptpn22/Hsp90aa1	23	Macrophage_C1_Areg-Up
BP	GO:0009259	ribonucleotide metabolic process	27/440	445/28943	1.43897e-09	2.74198e-08	1.32805e-08	Pgk1/Eno1/Gapdh/App/Pgam1/Tpi1/Gpi1/Pkm/Ier3/Aldoa/Nt5e/Pid1/Fam20c/Rhoa/Nupr1/Hk1/Adssl1/Impdh1/Adss/Hif1a/Map2k1/Pfkp/Acsl4/Aprt/Acot7/Pfkl/Pdk1	27	Macrophage_C1_Areg-Up
BP	GO:0034329	cell junction assembly	27/440	445/28943	1.43897e-09	2.74198e-08	1.32805e-08	Cd9/Fn1/Pmp22/Cav1/App/S100a10/Gja1/Flrt3/Tnf/Il1b/Iqgap1/Vegfa/Rhoc/Lrp1/Rhoa/Plec/Rap1b/Hopx/Adgre5/Sdc4/Hipk1/Mmp14/Ptprs/Itgav/Dusp3/Itga5/Map4k4	27	Macrophage_C1_Areg-Up
BP	GO:0002790	peptide secretion	22/440	299/28943	1.47332e-09	2.79641e-08	1.35442e-08	Nos2/S100a8/Gja1/Tnf/Il1b/Glrx/Abca1/Il6/Chd7/Lrp1/Anxa5/Lif/Irs2/Il1rn/Klf7/Anxa1/Hif1a/Edn1/Acsl4/Glul/Pfkl/Kif5b	22	Macrophage_C1_Areg-Up
BP	GO:0071715	icosanoid transport	11/440	60/28943	1.55331e-09	2.93674e-08	1.42238e-08	Ptges/Il1a/Ptgs2/Nos2/Mif/Il1b/Abcc1/Anxa1/Edn1/Pla2g4a/Acsl4	11	Macrophage_C1_Areg-Up
BP	GO:0009141	nucleoside triphosphate metabolic process	21/440	275/28943	1.79421e-09	3.37469e-08	1.6345e-08	Pgk1/Eno1/Gapdh/App/Pgam1/Tpi1/Gpi1/Pkm/Ier3/Aldoa/Nt5e/Pid1/Fam20c/Rhoa/Nupr1/Hk1/Impdh1/Hif1a/Map2k1/Pfkp/Pfkl	21	Macrophage_C1_Areg-Up
BP	GO:0001776	leukocyte homeostasis	15/440	132/28943	1.79891e-09	3.37469e-08	1.6345e-08	Slc7a11/Cd24a/Cd44/Il7r/Mif/Ccl2/Il6/Itgam/Bcl2l11/Tnfaip3/Anxa1/Lilrb4a/Hif1a/Tnfrsf23/Pde4b	15	Macrophage_C1_Areg-Up
BP	GO:0031663	lipopolysaccharide-mediated signaling pathway	11/440	61/28943	1.86937e-09	3.49335e-08	1.69197e-08	Cd14/Mif/Tnf/Il1b/Ccl2/Nfkbia/Tnfaip3/Malt1/Sash1/Mapk3/Ptpn22	11	Macrophage_C1_Areg-Up
BP	GO:0046034	ATP metabolic process	19/440	224/28943	1.89347e-09	3.52477e-08	1.70719e-08	Pgk1/Eno1/Gapdh/App/Pgam1/Tpi1/Gpi1/Pkm/Ier3/Aldoa/Nt5e/Pid1/Fam20c/Nupr1/Hk1/Hif1a/Map2k1/Pfkp/Pfkl	19	Macrophage_C1_Areg-Up
BP	GO:0045732	positive regulation of protein catabolic process	18/440	200/28943	1.96923e-09	3.65175e-08	1.76869e-08	Cav1/Ezr/Adam8/App/Gja1/Fbxl5/Tnf/Il1b/Plk2/Ier3/Mdm2/Lrp1/Msn/Tnfaip3/Nupr1/Tnfrsf1b/Tiparp/Hsp90aa1	18	Macrophage_C1_Areg-Up
BP	GO:1903557	positive regulation of tumor necrosis factor superfamily cytokine production	14/440	113/28943	2.00181e-09	3.69799e-08	1.79109e-08	Thbs1/Il1a/Cd36/Cd14/Mmp8/Adam8/App/Mif/Ccl3/Ccl2/Il6/Ccl4/Lrrfip2/Havcr2	14	Macrophage_C1_Areg-Up
BP	GO:0050708	regulation of protein secretion	22/440	305/28943	2.1319e-09	3.91067e-08	1.8941e-08	Il1a/Nos2/Ezr/Gja1/Tnf/Il1b/Glrx/Il6/Bsg/Lrp1/Anxa5/Irs2/Kcnn4/Klf7/Anxa1/Rab11fip1/Mmp13/Hif1a/Acsl4/Glul/Pfkl/Kif5b	22	Macrophage_C1_Areg-Up
BP	GO:1905475	regulation of protein localization to membrane	18/440	201/28943	2.13309e-09	3.91067e-08	1.8941e-08	Slc7a11/Ezr/Lgals3/Tnf/Ccl2/Itgam/Pid1/Lrp1/Stom/Atp2b4/Mmp14/Cdk5r1/Adam10/Vamp4/Rab11a/Map2k1/Tmbim1/Kif5b	18	Macrophage_C1_Areg-Up
BP	GO:0030168	platelet activation	13/440	95/28943	2.19002e-09	3.99989e-08	1.93731e-08	Cd9/Pdpn/Fn1/Slc7a11/Plek/Emilin2/Il6/Flna/Ceacam1/Pla2g4a/Rap2b/Ubash3b/Gna13	13	Macrophage_C1_Areg-Up
BP	GO:2000379	positive regulation of reactive oxygen species metabolic process	12/440	78/28943	2.30437e-09	4.19292e-08	2.0308e-08	Thbs1/Cxcl1/Cd36/Mmp8/App/Itgb2/Gadd45a/Itgam/Pid1/Cdkn1a/Sod2/Sod1	12	Macrophage_C1_Areg-Up
BP	GO:0019318	hexose metabolic process	20/440	253/28943	2.41691e-09	4.38121e-08	2.122e-08	Cd36/Pgk1/Eno1/Gapdh/Ldha/Pgam1/Tpi1/Tnf/Gpi1/Pkm/Il6/Aldoa/Irs2/Hk1/Pgm1/Hif1a/Pfkp/B4galt1/Pfkl/Pdk1	20	Macrophage_C1_Areg-Up
BP	GO:0070555	response to interleukin-1	13/440	96/28943	2.49844e-09	4.51212e-08	2.1854e-08	Fn1/App/Ccl9/Ccl3/Il1b/Serpine1/Ccl2/Il6/Ccl4/Il1rn/Anxa1/Mapk3/Irak3	13	Macrophage_C1_Areg-Up
BP	GO:0010573	vascular endothelial growth factor production	9/440	36/28943	2.61641e-09	4.69016e-08	2.27164e-08	Il1a/Ptgs2/Tnf/Il1b/Ccl2/Il6/Bsg/Hif1a/C5ar1	9	Macrophage_C1_Areg-Up
BP	GO:0097242	amyloid-beta clearance	9/440	36/28943	2.61641e-09	4.69016e-08	2.27164e-08	Cd36/App/Itgb2/Tnf/Msr1/Itgam/Lrp1/Rab11a/C5ar1	9	Macrophage_C1_Areg-Up
BP	GO:0051346	negative regulation of hydrolase activity	24/440	366/28943	2.63357e-09	4.70349e-08	2.27809e-08	Stfa3/Thbs1/Slpi/Ptgs2/Serpinb2/Csta2/Gpx1/Gapdh/Cd44/Ecm1/App/Tnf/Gpi1/Egln1/Plaur/Serpine1/Vegfa/Il6/Mdm2/Cstb/Cast/Cflar/Anxa1/Timp1	24	Macrophage_C1_Areg-Up
BP	GO:0032956	regulation of actin cytoskeleton organization	24/440	368/28943	2.93159e-09	5.21651e-08	2.52657e-08	Il1a/Csf3/Rgcc/S100a10/Plek/Iqgap1/Met/Rhoc/Lrp1/Rhoa/Tmsb10/Carmil1/Capg/Mtpn/Flna/Sdc4/Cdk5r1/Bst1/Edn1/Gmfb/Add3/Mtss1/Cyfip1/Myadm	24	Macrophage_C1_Areg-Up
BP	GO:0032306	regulation of prostaglandin secretion	7/440	17/28943	3.05162e-09	5.4102e-08	2.62038e-08	Ptges/Il1a/Mif/Il1b/Edn1/Pla2g4a/Acsl4	7	Macrophage_C1_Areg-Up
BP	GO:0050920	regulation of chemotaxis	19/440	231/28943	3.15893e-09	5.58e-08	2.70262e-08	Fn1/Thbs1/App/Sema3c/Mif/Il1b/Serpine1/Vegfa/Ccl2/Met/F7/Ccr1/Trem1/Mapk3/Bst1/Adam10/Edn1/Dusp3/C5ar1	19	Macrophage_C1_Areg-Up
BP	GO:0032652	regulation of interleukin-1 production	14/440	117/28943	3.17654e-09	5.59071e-08	2.70781e-08	Cd36/Errfi1/App/Tnf/Ccl3/Il6/Nlrp3/Tnfaip3/Malt1/Hk1/Anxa1/Lilrb4a/Ceacam1/Havcr2	14	Macrophage_C1_Areg-Up
BP	GO:0030336	negative regulation of cell migration	22/440	312/28943	3.24322e-09	5.68739e-08	2.75464e-08	Thbs1/Cav1/Rgcc/Mif/Tnf/Serpine1/Emilin2/Gadd45a/Ccl2/Cited2/Lrp1/Rhoa/Atp2b4/Jag1/Il1rn/Stk24/Dusp3/Slc9a3r1/Rap2b/Timp1/Clic4/Gna13	22	Macrophage_C1_Areg-Up
BP	GO:2000191	regulation of fatty acid transport	9/440	37/28943	3.41119e-09	5.96035e-08	2.88684e-08	Ptges/Thbs1/Il1a/Mif/Il1b/Irs2/Edn1/Pla2g4a/Acsl4	9	Macrophage_C1_Areg-Up
BP	GO:0002831	regulation of response to biotic stimulus	24/440	371/28943	3.43817e-09	5.98588e-08	2.89921e-08	Arg1/Mmp12/Cxcl1/Ereg/Cd24a/Adam8/Mif/Il1b/Emilin2/Ncf1/Tnfaip3/Ccr1/Clec4n/Calm1/Sash1/Zc3hav1/Mapk3/Calm3/Ceacam1/Irak3/Calm2/Ptpn22/Havcr2/Hsp90aa1	24	Macrophage_C1_Areg-Up
BP	GO:0045429	positive regulation of nitric oxide biosynthetic process	10/440	50/28943	3.55454e-09	6.14472e-08	2.97614e-08	Ptgs2/Cd36/Mmp8/App/Itgb2/Tnf/Il1b/Il6/Sod2/Hsp90aa1	10	Macrophage_C1_Areg-Up
BP	GO:0051897	positive regulation of protein kinase B signaling	14/440	118/28943	3.5548e-09	6.14472e-08	2.97614e-08	Thbs1/Gpx1/Csf3/Adam8/F10/Tnf/Vegfa/Il6/Met/F7/Mfhas1/F3/Osm/Hsp90aa1	14	Macrophage_C1_Areg-Up
BP	GO:0002690	positive regulation of leukocyte chemotaxis	13/440	99/28943	3.67446e-09	6.32897e-08	3.06538e-08	Thbs1/App/Il1b/Serpine1/Vegfa/Ccl2/F7/Ccr1/Trem1/Mapk3/Adam10/Edn1/C5ar1	13	Macrophage_C1_Areg-Up
BP	GO:0009306	protein secretion	25/440	404/28943	3.97162e-09	6.81654e-08	3.30153e-08	Il1a/Nos2/Ezr/Gja1/Tnf/Il1b/Plek/Glrx/Abca1/Il6/Bsg/Lrp1/Anxa5/Irs2/Kcnn4/Il1rn/Klf7/Anxa1/Rab11fip1/Mmp13/Hif1a/Acsl4/Glul/Pfkl/Kif5b	25	Macrophage_C1_Areg-Up
BP	GO:0048660	regulation of smooth muscle cell proliferation	17/440	185/28943	4.0432e-09	6.91488e-08	3.34916e-08	Thbs1/Ptgs2/Cav1/Ereg/Id2/Tnf/Hmox1/Vegfa/Il6/Mdm2/Rhoa/Tnfaip3/Hif1a/Edn1/Cdkn1a/Sod2/Gna13	17	Macrophage_C1_Areg-Up
BP	GO:2001243	negative regulation of intrinsic apoptotic signaling pathway	13/440	100/28943	4.16586e-09	7.08905e-08	3.43352e-08	Ptgs2/Gpx1/Eno1/Cd44/Grina/Mif/Plaur/Mdm2/Mcl1/Hif1a/Map2k1/Sod2/Tpt1	13	Macrophage_C1_Areg-Up
BP	GO:0035592	establishment of protein localization to extracellular region	25/440	405/28943	4.17434e-09	7.08905e-08	3.43352e-08	Il1a/Nos2/Ezr/Gja1/Tnf/Il1b/Plek/Glrx/Abca1/Il6/Bsg/Lrp1/Anxa5/Irs2/Kcnn4/Il1rn/Klf7/Anxa1/Rab11fip1/Mmp13/Hif1a/Acsl4/Glul/Pfkl/Kif5b	25	Macrophage_C1_Areg-Up
BP	GO:0032309	icosanoid secretion	10/440	51/28943	4.36197e-09	7.3818e-08	3.57531e-08	Ptges/Il1a/Ptgs2/Nos2/Mif/Il1b/Anxa1/Edn1/Pla2g4a/Acsl4	10	Macrophage_C1_Areg-Up
BP	GO:0071675	regulation of mononuclear cell migration	14/440	120/28943	4.43683e-09	7.48231e-08	3.62399e-08	Thbs1/Lgals3/Adam8/Ecm1/App/Serpine1/Ccl2/Rhoa/Msn/Ccr1/Trem1/Mapk3/Adam10/C5ar1	14	Macrophage_C1_Areg-Up
BP	GO:0051098	regulation of binding	25/440	408/28943	4.84201e-09	8.13727e-08	3.94121e-08	Slpi/Cav1/Anxa2/Eno1/Csf3/Mmp8/Id2/App/S100a10/Txn1/Plaur/Plk2/Hmox1/Met/Lrp1/Hopx/Lif/Calm1/Hipk1/Mapk3/Cdkn1a/Aplp2/Ubash3b/Hipk2/Dot1l	25	Macrophage_C1_Areg-Up
BP	GO:1905517	macrophage migration	11/440	67/28943	5.2944e-09	8.86674e-08	4.29453e-08	Cd9/Thbs1/Lgals3/Mif/Ccl3/Ccl2/Trem1/Mmp14/Mapk3/B4galt1/C5ar1	11	Macrophage_C1_Areg-Up
BP	GO:0150115	cell-substrate junction organization	13/440	102/28943	5.33106e-09	8.89736e-08	4.30936e-08	Fn1/S100a10/Iqgap1/Vegfa/Lrp1/Plec/Sdc4/Mmp14/Itgav/Iqsec1/Dusp3/Itga5/Map4k4	13	Macrophage_C1_Areg-Up
BP	GO:0009636	response to toxic substance	14/440	122/28943	5.5136e-09	9.17039e-08	4.4416e-08	Slc7a11/Prdx6/Cd36/Esd/Gpx1/Mt1/Mt2/Abcc1/Nupr1/Prdx1/Hif1a/Mapk3/Sod2/Sod1	14	Macrophage_C1_Areg-Up
BP	GO:0002819	regulation of adaptive immune response	19/440	239/28943	5.54039e-09	9.18339e-08	4.44789e-08	Arg1/Cd24a/Cd44/Il7r/Mif/Tnf/Il1b/Il6/Nlrp3/Tnfaip3/Malt1/Anxa1/Lilrb4a/Clec4n/Nfkbiz/Tnfrsf1b/Pla2g4a/Slc11a1/Havcr2	19	Macrophage_C1_Areg-Up
BP	GO:0071692	protein localization to extracellular region	25/440	411/28943	5.60841e-09	9.26441e-08	4.48713e-08	Il1a/Nos2/Ezr/Gja1/Tnf/Il1b/Plek/Glrx/Abca1/Il6/Bsg/Lrp1/Anxa5/Irs2/Kcnn4/Il1rn/Klf7/Anxa1/Rab11fip1/Mmp13/Hif1a/Acsl4/Glul/Pfkl/Kif5b	25	Macrophage_C1_Areg-Up
BP	GO:1901653	cellular response to peptide	22/440	322/28943	5.78613e-09	9.52546e-08	4.61357e-08	Cd36/Cav1/Sgk1/App/Gja1/Vim/Il1b/Pkm/Eif4ebp1/Pid1/Mdm2/Abcc1/Lrp1/Anxa5/Cav2/Irs2/Ptpre/Edn1/Ceacam1/Cyfip1/Ptpn22/Mgarp	22	Macrophage_C1_Areg-Up
BP	GO:0006801	superoxide metabolic process	11/440	68/28943	6.23061e-09	1.02224e-07	4.95114e-08	Cxcl1/Nos2/Cd36/App/Itgb2/Ncf1/Itgam/Prdx1/Edn1/Sod2/Sod1	11	Macrophage_C1_Areg-Up
BP	GO:0050819	negative regulation of coagulation	10/440	53/28943	6.47846e-09	1.05384e-07	5.10416e-08	Cd9/Thbs1/Anxa2/Plaur/Serpine1/Thbd/Anxa5/Ceacam1/Procr/Ubash3b	10	Macrophage_C1_Areg-Up
BP	GO:1904062	regulation of cation transmembrane transport	25/440	414/28943	6.48694e-09	1.05384e-07	5.10416e-08	Arg1/Cav1/App/Glrx/Ccl2/Ahnak/Chd7/Stom/Atp2b4/Flna/Calm1/Diaph1/Atp1b3/Calm3/Fxyd5/Edn1/Cox17/Fkbp1a/Vdac1/Slc9a3r1/Pde4b/Calm2/Ptpn22/Ubash3b/Kif5b	25	Macrophage_C1_Areg-Up
BP	GO:1903522	regulation of blood circulation	20/440	268/28943	6.48849e-09	1.05384e-07	5.10416e-08	Ptgs2/Nos2/Cav1/App/Gja1/Mdm2/Rhoa/Atp2b4/Hopx/Flna/Calm1/Dusp5/Hif1a/Calm3/Edn1/Map2k1/Add3/Pde4b/Calm2/Mef2a	20	Macrophage_C1_Areg-Up
BP	GO:0002224	toll-like receptor signaling pathway	14/440	124/28943	6.82291e-09	1.10076e-07	5.33144e-08	Cd36/Cav1/Cd14/App/Nfkbia/Tnfaip3/Mfhas1/Ptprs/Tnip1/Irak3/Ptpn22/Lrrfip2/Havcr2/Cd300lf	14	Macrophage_C1_Areg-Up
BP	GO:0048145	regulation of fibroblast proliferation	14/440	124/28943	6.82291e-09	1.10076e-07	5.33144e-08	Fn1/Cav1/Anxa2/Ereg/Fth1/Mif/Serpine1/Lif/Nupr1/Zmiz1/Cdk6/Cdkn1a/Sod2/Fndc3b	14	Macrophage_C1_Areg-Up
BP	GO:2000146	negative regulation of cell motility	22/440	325/28943	6.85267e-09	1.10189e-07	5.33691e-08	Thbs1/Cav1/Rgcc/Mif/Tnf/Serpine1/Emilin2/Gadd45a/Ccl2/Cited2/Lrp1/Rhoa/Atp2b4/Jag1/Il1rn/Stk24/Dusp3/Slc9a3r1/Rap2b/Timp1/Clic4/Gna13	22	Macrophage_C1_Areg-Up
BP	GO:0048659	smooth muscle cell proliferation	17/440	192/28943	7.098e-09	1.13756e-07	5.50967e-08	Thbs1/Ptgs2/Cav1/Ereg/Id2/Tnf/Hmox1/Vegfa/Il6/Mdm2/Rhoa/Tnfaip3/Hif1a/Edn1/Cdkn1a/Sod2/Gna13	17	Macrophage_C1_Areg-Up
BP	GO:1901224	positive regulation of NIK/NF-kappaB signaling	11/440	69/28943	7.31193e-09	1.16798e-07	5.657e-08	Cd14/Mmp8/App/Tnf/Il1b/Glrx/Rhoa/Sash1/Edn1/Nfat5/Havcr2	11	Macrophage_C1_Areg-Up
BP	GO:0006816	calcium ion transport	26/440	449/28943	7.64606e-09	1.21334e-07	5.87671e-08	Ptgs2/Cav1/Lgals3/Gja1/Serpine1/Ccl2/Ahnak/Chd7/Rhoa/Atp2b4/Kcnn4/Flna/Ccr1/Calm1/Diaph1/Mcub/Afg3l2/Calm3/Itgav/Edn1/Fkbp1a/Vdac1/Pde4b/Calm2/Ptpn22/Ubash3b	26	Macrophage_C1_Areg-Up
BP	GO:0042692	muscle cell differentiation	26/440	449/28943	7.64606e-09	1.21334e-07	5.87671e-08	Cd9/Pmp22/Gpx1/Ereg/Id2/Vegfa/Met/Lmna/Mdm2/Plec/Hopx/Cav2/Rbpj/Cflar/Tmem119/Capn2/Mmp14/Afg3l2/Cd53/Edn1/Sod2/Ehd1/Ifrd1/Rcan1/Mef2a/Prkar1a	26	Macrophage_C1_Areg-Up
BP	GO:0031348	negative regulation of defense response	19/440	244/28943	7.77892e-09	1.22638e-07	5.93988e-08	Arg1/Mmp12/Gpx1/Cd24a/Cd44/Ier3/Nt5e/Metrnl/Nlrp3/Tnfaip3/Ccr1/Mfhas1/Tnfrsf1b/Npy/Ets1/Ceacam1/Irak3/Havcr2/Sod1	19	Macrophage_C1_Areg-Up
BP	GO:0051403	stress-activated MAPK cascade	19/440	244/28943	7.77892e-09	1.22638e-07	5.93988e-08	Il1a/Ezr/Mmp8/App/Tnf/Il1b/Gadd45a/Vegfa/Met/Prdx1/Mfhas1/Sash1/Mapk3/Map2k1/Tnfrsf23/Dusp3/Map4k4/Ptpn22/Hipk2	19	Macrophage_C1_Areg-Up
BP	GO:0045862	positive regulation of proteolysis	23/440	357/28943	7.90445e-09	1.24213e-07	6.01614e-08	Fam162a/Cav1/Eno1/S100a8/Adam8/App/S100a10/Tnf/Il1b/Plk2/Mdm2/Rhoa/Nlrp3/Bcl2l11/Cflar/Malt1/Nupr1/Tnfrsf1b/F3/Mmp14/Tnip1/Tnfrsf23/Prelid1	23	Macrophage_C1_Areg-Up
BP	GO:0002367	cytokine production involved in immune response	15/440	148/28943	8.79928e-09	1.37382e-07	6.65399e-08	Arg1/Cd36/Mif/Tnf/Il1b/Hmox1/Il6/Nlrp3/Malt1/Hk1/Lilrb4a/Trem1/Tnfrsf1b/Irak3/Slc11a1	15	Macrophage_C1_Areg-Up
BP	GO:0071887	leukocyte apoptotic process	15/440	148/28943	8.79928e-09	1.37382e-07	6.65399e-08	Slc7a11/Cd24a/Cd44/Lgals3/Adam8/Il7r/Mif/Il6/Itgam/Bcl2l11/Irs2/Anxa1/Hif1a/Tnfrsf23/Prelid1	15	Macrophage_C1_Areg-Up
BP	GO:0002573	myeloid leukocyte differentiation	19/440	246/28943	8.88822e-09	1.37881e-07	6.67816e-08	Csf3/Adam8/Id2/App/Tnf/Ccl3/Vegfa/Itgam/Fam20c/Cited2/Rbpj/Lif/Tnfsf9/Lilrb4a/Ccr1/Cdk6/Ceacam1/Ubash3b/Cd300lf	19	Macrophage_C1_Areg-Up
BP	GO:0050870	positive regulation of T cell activation	19/440	246/28943	8.88822e-09	1.37881e-07	6.67816e-08	Il1a/Cav1/Cd24a/Adam8/Il7r/Il1b/Ccl2/Il6/Rhoa/Nlrp3/Malt1/Tnfsf9/Anxa1/Lilrb4a/Nfkbiz/Zmiz1/Ptpn22/Havcr2/Hsp90aa1	19	Macrophage_C1_Areg-Up
BP	GO:0034110	regulation of homotypic cell-cell adhesion	9/440	41/28943	9.10326e-09	1.40766e-07	6.81788e-08	Cd9/Pdpn/Cd24a/Plaur/Emilin2/Il6/Map2k1/Ceacam1/Ubash3b	9	Macrophage_C1_Areg-Up
BP	GO:0040013	negative regulation of locomotion	23/440	360/28943	9.24675e-09	1.4253e-07	6.90329e-08	Thbs1/Cav1/Rgcc/Sema3c/Mif/Tnf/Serpine1/Emilin2/Gadd45a/Ccl2/Cited2/Lrp1/Rhoa/Atp2b4/Jag1/Il1rn/Stk24/Dusp3/Slc9a3r1/Rap2b/Timp1/Clic4/Gna13	23	Macrophage_C1_Areg-Up
BP	GO:0070527	platelet aggregation	10/440	55/28943	9.45787e-09	1.45321e-07	7.03849e-08	Cd9/Pdpn/Fn1/Slc7a11/Plek/Emilin2/Il6/Ceacam1/Rap2b/Ubash3b	10	Macrophage_C1_Areg-Up
BP	GO:0042129	regulation of T cell proliferation	17/440	196/28943	9.68144e-09	1.48285e-07	7.18207e-08	Arg1/Il1a/Cd24a/Cd44/Lgals3/Il1b/Tnfrsf9/Il6/Tnfsf9/Anxa1/Lilrb4a/Sdc4/Tnfrsf1b/Ceacam1/Ptpn22/Havcr2/Prkar1a	17	Macrophage_C1_Areg-Up
BP	GO:1901888	regulation of cell junction assembly	18/440	222/28943	1.02875e-08	1.57071e-07	7.60762e-08	Cav1/App/S100a10/Gja1/Flrt3/Tnf/Il1b/Iqgap1/Vegfa/Lrp1/Rap1b/Hopx/Adgre5/Sdc4/Mmp14/Ptprs/Dusp3/Map4k4	18	Macrophage_C1_Areg-Up
BP	GO:0042326	negative regulation of phosphorylation	24/440	394/28943	1.10601e-08	1.68336e-07	8.15321e-08	Errfi1/Cav1/Il1b/Ier3/Sh3bp5/Gadd45a/Il6/Met/Pid1/Lrp1/Plec/Tnfaip3/Nupr1/Irs2/Lilrb4a/Cdkn1a/Plpp3/Ceacam1/Irak3/Dusp3/Ptpn22/Myadm/Ubash3b/Prkar1a	24	Macrophage_C1_Areg-Up
BP	GO:0043405	regulation of MAP kinase activity	17/440	198/28943	1.1274e-08	1.71054e-07	8.28483e-08	Thbs1/Cav1/Cd24a/Adam8/App/Mif/Tnf/Il1b/Iqgap1/Vegfa/Il1rn/Sash1/Edn1/Zeb2/Ceacam1/Irak3/Ptpn22	17	Macrophage_C1_Areg-Up
BP	GO:0050921	positive regulation of chemotaxis	15/440	151/28943	1.15804e-08	1.75154e-07	8.48341e-08	Fn1/Thbs1/App/Il1b/Serpine1/Vegfa/Ccl2/Met/F7/Ccr1/Trem1/Mapk3/Adam10/Edn1/C5ar1	15	Macrophage_C1_Areg-Up
BP	GO:0043406	positive regulation of MAP kinase activity	14/440	130/28943	1.26242e-08	1.90345e-07	9.21921e-08	Thbs1/Cd24a/Adam8/App/Mif/Tnf/Il1b/Iqgap1/Vegfa/Il1rn/Sash1/Edn1/Zeb2/Ceacam1	14	Macrophage_C1_Areg-Up
BP	GO:0050866	negative regulation of cell activation	18/440	225/28943	1.26873e-08	1.90703e-07	9.23653e-08	Arg1/Cd9/Cd24a/Cd44/Lgals3/Id2/Hmox1/Tnfaip3/Anxa1/Lilrb4a/Sdc4/Ceacam1/Dusp3/Ptpn22/Havcr2/Ubash3b/Prkar1a/Cd300lf	18	Macrophage_C1_Areg-Up
BP	GO:1990868	response to chemokine	11/440	73/28943	1.35097e-08	2.01811e-07	9.77454e-08	Cxcl3/Cxcl1/Cxcl2/Ccl9/Ccl3/Ccl2/Ccl4/Rhoa/Ccr1/Hif1a/Edn1	11	Macrophage_C1_Areg-Up
BP	GO:1990869	cellular response to chemokine	11/440	73/28943	1.35097e-08	2.01811e-07	9.77454e-08	Cxcl3/Cxcl1/Cxcl2/Ccl9/Ccl3/Ccl2/Ccl4/Rhoa/Ccr1/Hif1a/Edn1	11	Macrophage_C1_Areg-Up
BP	GO:0050767	regulation of neurogenesis	26/440	463/28943	1.42982e-08	2.12934e-07	1.03133e-07	Fn1/Anxa2/Cd24a/Sgk1/Id2/S100a10/Sema3c/Vim/Tnf/Il1b/Vegfa/Il6/Chd7/Met/Lrp1/Lif/Tgm2/Bhlhe40/Tnfrsf1b/Hif1a/Ptprs/Map2k1/Zeb2/Dock7/Cyfip1/Ifrd1	26	Macrophage_C1_Areg-Up
BP	GO:0032386	regulation of intracellular transport	22/440	339/28943	1.47056e-08	2.18329e-07	1.05746e-07	Ptgs2/Cd36/Anxa2/Ezr/Txn1/Ier3/Ccl2/Il6/Itgam/Mdm2/Stom/Bnip3l/Msn/Nus1/Flna/Mapk3/Cdk5r1/Map2k1/Ehd1/Ptpn22/Tmem30a/Kif5b	22	Macrophage_C1_Areg-Up
BP	GO:0032760	positive regulation of tumor necrosis factor production	13/440	111/28943	1.51266e-08	2.23892e-07	1.0844e-07	Thbs1/Il1a/Cd36/Cd14/Mmp8/App/Mif/Ccl3/Ccl2/Il6/Ccl4/Lrrfip2/Havcr2	13	Macrophage_C1_Areg-Up
BP	GO:0045454	cell redox homeostasis	8/440	31/28943	1.55475e-08	2.29421e-07	1.11118e-07	Prdx6/Gpx1/Txn1/Il6/Gsr/Prdx1/Txnrd1/Prdx5	8	Macrophage_C1_Areg-Up
BP	GO:0001885	endothelial cell development	11/440	74/28943	1.56538e-08	2.30286e-07	1.11537e-07	Gpx1/Ezr/Tnf/Il1b/Vegfa/Met/Msn/Rap1b/Ptprs/Myadm/Clic4	11	Macrophage_C1_Areg-Up
BP	GO:0051092	positive regulation of NF-kappaB transcription factor activity	15/440	155/28943	1.65338e-08	2.42495e-07	1.1745e-07	Cd36/Cav1/Adam8/App/Itgb2/Tnf/Il1b/Nlrp3/Mtpn/Cflar/Malt1/Lrrfip1/Trim25/Irak3/Lrrfip2	15	Macrophage_C1_Areg-Up
BP	GO:0046697	decidualization	7/440	21/28943	1.73106e-08	2.53122e-07	1.22597e-07	Ptgs2/Tppp3/Cited2/Lif/Mapk3/Ctsl/Pla2g4a	7	Macrophage_C1_Areg-Up
BP	GO:0043270	positive regulation of ion transport	22/440	343/28943	1.81542e-08	2.64657e-07	1.28184e-07	Ptges/Il1a/Cxcl1/Cav1/Sgk1/Lgals3/Mif/Il1b/Serpine1/Glrx/Ccl2/Flna/Ccr1/Calm1/Atp1b3/Calm3/Edn1/Cox17/Pla2g4a/Slc9a3r1/Calm2/Kif5b	22	Macrophage_C1_Areg-Up
BP	GO:0090257	regulation of muscle system process	19/440	258/28943	1.92385e-08	2.79622e-07	1.35432e-07	Ptgs2/Errfi1/Cav1/Eno1/Ncf1/Lmna/Rhoa/Atp2b4/Mtpn/Calm1/Tnfrsf1b/Calm3/Edn1/Map2k1/Jarid2/Pde4b/Calm2/Mef2a/Sod1	19	Macrophage_C1_Areg-Up
BP	GO:0010574	regulation of vascular endothelial growth factor production	8/440	32/28943	2.04558e-08	2.96426e-07	1.43571e-07	Il1a/Ptgs2/Il1b/Ccl2/Il6/Bsg/Hif1a/C5ar1	8	Macrophage_C1_Areg-Up
BP	GO:0061045	negative regulation of wound healing	11/440	76/28943	2.08721e-08	3.01556e-07	1.46056e-07	Cd9/Thbs1/Anxa2/Gja1/Tnf/Plaur/Serpine1/Thbd/Anxa5/Ceacam1/Ubash3b	11	Macrophage_C1_Areg-Up
BP	GO:0043491	protein kinase B signaling	17/440	207/28943	2.18676e-08	3.14997e-07	1.52566e-07	Thbs1/Gpx1/Csf3/Adam8/F10/Tnf/Il1b/Vegfa/Ccl2/Il6/Met/F7/Mfhas1/F3/Slc9a3r1/Osm/Hsp90aa1	17	Macrophage_C1_Areg-Up
BP	GO:0007369	gastrulation	16/440	183/28943	2.35566e-08	3.38321e-07	1.63863e-07	Fn1/Inhba/Gpi1/Ets2/Tnfaip3/Il1rn/Txnrd1/Dusp5/Itgav/Map2k1/Plpp3/Ugdh/Itga5/Myadm/Prkar1a/Cul3	16	Macrophage_C1_Areg-Up
BP	GO:0055076	transition metal ion homeostasis	14/440	137/28943	2.48235e-08	3.5546e-07	1.72164e-07	Fth1/App/Mt1/Fbxl5/Mt2/Egln1/Hmox1/Ftl1/Hif1a/Sod2/Aplp2/Slc11a1/Frrs1/Sod1	14	Macrophage_C1_Areg-Up
BP	GO:0007044	cell-substrate junction assembly	12/440	96/28943	2.59042e-08	3.68135e-07	1.78303e-07	Fn1/S100a10/Iqgap1/Vegfa/Lrp1/Plec/Sdc4/Mmp14/Itgav/Dusp3/Itga5/Map4k4	12	Macrophage_C1_Areg-Up
BP	GO:2000117	negative regulation of cysteine-type endopeptidase activity	12/440	96/28943	2.59042e-08	3.68135e-07	1.78303e-07	Thbs1/Ptgs2/Gpx1/Cd44/Tnf/Gpi1/Plaur/Vegfa/Il6/Mdm2/Cast/Cflar	12	Macrophage_C1_Areg-Up
BP	GO:0030072	peptide hormone secretion	20/440	291/28943	2.59368e-08	3.68135e-07	1.78303e-07	Nos2/Gja1/Tnf/Il1b/Glrx/Il6/Chd7/Lrp1/Anxa5/Lif/Irs2/Il1rn/Klf7/Anxa1/Hif1a/Edn1/Acsl4/Glul/Pfkl/Kif5b	20	Macrophage_C1_Areg-Up
BP	GO:0010720	positive regulation of cell development	23/440	384/28943	3.05738e-08	4.32683e-07	2.09566e-07	Fn1/Sgk1/Id2/S100a10/Vim/Tnf/Il1b/Vegfa/Il6/Met/Lrp1/Carmil1/Lif/Tgm2/Flna/Tnfrsf1b/Hif1a/Nedd9/Map2k1/Zeb2/P4hb/Cyfip1/Myadm	23	Macrophage_C1_Areg-Up
BP	GO:0071347	cellular response to interleukin-1	11/440	79/28943	3.16159e-08	4.46125e-07	2.16077e-07	Fn1/Ccl9/Ccl3/Il1b/Serpine1/Ccl2/Il6/Ccl4/Il1rn/Mapk3/Irak3	11	Macrophage_C1_Areg-Up
BP	GO:0001660	fever generation	6/440	14/28943	3.23185e-08	4.54714e-07	2.20237e-07	Ptges/Il1a/Ptgs2/Tnf/Il1b/Il1rn	6	Macrophage_C1_Areg-Up
BP	GO:0002791	regulation of peptide secretion	18/440	240/28943	3.44276e-08	4.82134e-07	2.33517e-07	Nos2/S100a8/Gja1/Tnf/Il1b/Glrx/Il6/Chd7/Lrp1/Anxa5/Lif/Irs2/Klf7/Hif1a/Acsl4/Glul/Pfkl/Kif5b	18	Macrophage_C1_Areg-Up
BP	GO:0010951	negative regulation of endopeptidase activity	16/440	188/28943	3.44666e-08	4.82134e-07	2.33517e-07	Thbs1/Ptgs2/Serpinb2/Gpx1/Gapdh/Cd44/Tnf/Gpi1/Plaur/Serpine1/Vegfa/Il6/Mdm2/Cast/Cflar/Timp1	16	Macrophage_C1_Areg-Up
BP	GO:0008637	apoptotic mitochondrial changes	13/440	119/28943	3.52427e-08	4.91569e-07	2.38087e-07	Fam162a/Gpx1/Bnip3/Cd24a/Plaur/Ier3/Lmna/Gclm/Bnip3l/Higd1a/Bcl2l11/Sod2/Prelid1	13	Macrophage_C1_Areg-Up
BP	GO:0070098	chemokine-mediated signaling pathway	10/440	63/28943	3.70834e-08	5.15757e-07	2.49802e-07	Cxcl3/Cxcl1/Cxcl2/Ccl9/Ccl3/Ccl2/Ccl4/Ccr1/Hif1a/Edn1	10	Macrophage_C1_Areg-Up
BP	GO:0090087	regulation of peptide transport	18/440	242/28943	3.90961e-08	5.42192e-07	2.62606e-07	Nos2/S100a8/Gja1/Tnf/Il1b/Glrx/Il6/Chd7/Lrp1/Anxa5/Lif/Irs2/Klf7/Hif1a/Acsl4/Glul/Pfkl/Kif5b	18	Macrophage_C1_Areg-Up
BP	GO:0006690	icosanoid metabolic process	14/440	142/28943	3.92431e-08	5.42677e-07	2.62841e-07	Pdpn/Ptges/Ptgs2/Gpx1/Ltc4s/Mif/Il1b/Ptgr1/Ncf1/Anxa1/Alox5ap/Edn1/Dpep2/Pla2g4a	14	Macrophage_C1_Areg-Up
BP	GO:0044703	multi-organism reproductive process	16/440	190/28943	3.99946e-08	5.51492e-07	2.6711e-07	Mmp12/Ptgs2/Pmp22/Tppp3/Thbd/Vegfa/Cited2/Lif/Klf9/Mapk3/Ctsl/Pla2g4a/Acsl4/Timp1/Havcr2/Sod1	16	Macrophage_C1_Areg-Up
BP	GO:0048762	mesenchymal cell differentiation	18/440	245/28943	4.71953e-08	6.48935e-07	3.14306e-07	Pdpn/Fn1/Rgcc/Gja1/Sema3c/Il1b/Plaur/Vegfa/Il6/Cited2/Rbpj/Jag1/Flna/Glipr2/Hif1a/Mapk3/Edn1/Zeb2	18	Macrophage_C1_Areg-Up
BP	GO:0010543	regulation of platelet activation	9/440	49/28943	4.79394e-08	6.57299e-07	3.18357e-07	Cd9/Pdpn/Plek/Emilin2/Il6/Flna/Ceacam1/Pla2g4a/Ubash3b	9	Macrophage_C1_Areg-Up
BP	GO:0030856	regulation of epithelial cell differentiation	15/440	168/28943	4.88989e-08	6.68561e-07	3.23812e-07	Il1a/Errfi1/Cav1/Cd24a/Btg1/Tnf/Il1b/Serpine1/Vegfa/Lif/Jag1/Klf7/Mafg/Zeb2/Ceacam1	15	Macrophage_C1_Areg-Up
BP	GO:0007015	actin filament organization	25/440	460/28943	5.13209e-08	6.99699e-07	3.38893e-07	Ezr/Csf3/Rgcc/S100a10/Plek/Met/Rhoc/Rhoa/Plec/Tmsb10/Carmil1/Capg/Mtpn/Flna/Sdc4/Diaph1/Nedd9/Gmfb/Add3/Mtss1/Cyfip1/Spire1/Myadm/Myo1e/Cul3	25	Macrophage_C1_Areg-Up
BP	GO:0032611	interleukin-1 beta production	12/440	102/28943	5.16086e-08	7.01645e-07	3.39835e-07	Cd36/Errfi1/App/Tnf/Ccl3/Il1b/Il6/Nlrp3/Tnfaip3/Malt1/Hk1/Lilrb4a	12	Macrophage_C1_Areg-Up
BP	GO:0060537	muscle tissue development	26/440	494/28943	5.23951e-08	7.10342e-07	3.44048e-07	Pmp22/Cav1/Gpx1/Id2/Gja1/Sema3c/Egln1/Vegfa/Chd7/Met/Lmna/Cited2/Rhoa/Plec/Cav2/Rbpj/Cflar/Nupr1/Edn1/Fkbp1a/Jarid2/Tiparp/Ifrd1/Rcan1/Mef2a/Prkar1a	26	Macrophage_C1_Areg-Up
BP	GO:0032308	positive regulation of prostaglandin secretion	6/440	15/28943	5.31731e-08	7.18877e-07	3.48182e-07	Ptges/Il1a/Mif/Il1b/Edn1/Pla2g4a	6	Macrophage_C1_Areg-Up
BP	GO:0060485	mesenchyme development	20/440	304/28943	5.34206e-08	7.20211e-07	3.48828e-07	Pdpn/Fn1/Thbs1/Rgcc/Gja1/Sema3c/Il1b/Plaur/Vegfa/Il6/Mdm2/Cited2/Rbpj/Jag1/Flna/Glipr2/Hif1a/Mapk3/Edn1/Zeb2	20	Macrophage_C1_Areg-Up
BP	GO:0045619	regulation of lymphocyte differentiation	17/440	221/28943	5.72498e-08	7.69691e-07	3.72793e-07	Cd24a/Cd44/Adam8/Id2/Il7r/Il6/Rhoa/Nlrp3/Malt1/Tnfsf9/Anxa1/Lilrb4a/Nfkbiz/Zmiz1/Mmp14/Prelid1/Hsp90aa1	17	Macrophage_C1_Areg-Up
BP	GO:0043524	negative regulation of neuron apoptotic process	16/440	195/28943	5.75297e-08	7.71312e-07	3.73578e-07	Adam8/Mt1/Gpi1/Hmox1/Vegfa/Ccl2/Gclm/Lrp1/Rhoa/Hif1a/Sod2/Hdgf/Retreg1/Hipk2/C5ar1/Sod1	16	Macrophage_C1_Areg-Up
BP	GO:0032535	regulation of cellular component size	23/440	398/28943	5.87259e-08	7.85175e-07	3.80292e-07	Fn1/Ezr/Csf3/Il7r/Sema3c/Plek/Vegfa/Lrp1/Rhoa/Tmsb10/Carmil1/Capg/Mtpn/Kcnn4/Anxa7/Ptprs/Edn1/Rab11a/Slc9a3r1/Add3/Cyfip1/Myadm/Ifrd1	23	Macrophage_C1_Areg-Up
BP	GO:0051604	protein maturation	22/440	367/28943	6.02536e-08	8.03381e-07	3.89111e-07	Fn1/Thbs1/Pgk1/Eno1/Srgn/F10/S100a10/Cpd/Plaur/Serpine1/F13a1/Mdm2/Cast/Capn2/F7/Flna/Furin/F3/Mmp14/Afg3l2/Adam10/Ctsl	22	Macrophage_C1_Areg-Up
BP	GO:0043154	negative regulation of cysteine-type endopeptidase activity involved in apoptotic process	11/440	84/28943	6.07047e-08	8.07172e-07	3.90947e-07	Thbs1/Ptgs2/Gpx1/Cd44/Tnf/Gpi1/Plaur/Vegfa/Il6/Mdm2/Cflar	11	Macrophage_C1_Areg-Up
BP	GO:0003012	muscle system process	24/440	432/28943	6.32931e-08	8.39284e-07	4.06499e-07	Ptgs2/Errfi1/Cav1/Eno1/Aldoa/Ncf1/Met/Lmna/Rhoa/Atp2b4/Mtpn/Cflar/Flna/Calm1/Tnfrsf1b/Calm3/Edn1/Fkbp1a/Map2k1/Jarid2/Pde4b/Calm2/Mef2a/Sod1	24	Macrophage_C1_Areg-Up
BP	GO:0007229	integrin-mediated signaling pathway	12/440	104/28943	6.42515e-08	8.49664e-07	4.11527e-07	Fn1/Itgb2/Plek/Itgam/Rhoa/Flna/Itga1/Itgav/Plpp3/Itga5/Timp1/Cul3	12	Macrophage_C1_Areg-Up
BP	GO:0002822	regulation of adaptive immune response based on somatic recombination of immune receptors built from immunoglobulin superfamily domains	17/440	223/28943	6.52793e-08	8.60904e-07	4.16971e-07	Arg1/Cd24a/Il7r/Tnf/Il1b/Il6/Nlrp3/Tnfaip3/Malt1/Anxa1/Lilrb4a/Clec4n/Nfkbiz/Tnfrsf1b/Pla2g4a/Slc11a1/Havcr2	17	Macrophage_C1_Areg-Up
BP	GO:0007565	female pregnancy	15/440	172/28943	6.68807e-08	8.79627e-07	4.26039e-07	Mmp12/Ptgs2/Tppp3/Thbd/Vegfa/Cited2/Lif/Klf9/Mapk3/Ctsl/Pla2g4a/Acsl4/Timp1/Havcr2/Sod1	15	Macrophage_C1_Areg-Up
BP	GO:0007263	nitric oxide mediated signal transduction	7/440	25/28943	6.78971e-08	8.88168e-07	4.30176e-07	Thbs1/Nos2/Cd36/Mt1/Mt2/Vegfa/Atp2b4	7	Macrophage_C1_Areg-Up
BP	GO:0032303	regulation of icosanoid secretion	7/440	25/28943	6.78971e-08	8.88168e-07	4.30176e-07	Ptges/Il1a/Mif/Il1b/Edn1/Pla2g4a/Acsl4	7	Macrophage_C1_Areg-Up
BP	GO:0030195	negative regulation of blood coagulation	9/440	51/28943	6.91082e-08	8.96739e-07	4.34327e-07	Cd9/Thbs1/Anxa2/Plaur/Serpine1/Thbd/Anxa5/Ceacam1/Ubash3b	9	Macrophage_C1_Areg-Up
BP	GO:0046456	icosanoid biosynthetic process	9/440	51/28943	6.91082e-08	8.96739e-07	4.34327e-07	Ptges/Ptgs2/Ltc4s/Mif/Il1b/Anxa1/Alox5ap/Edn1/Pla2g4a	9	Macrophage_C1_Areg-Up
BP	GO:1902041	regulation of extrinsic apoptotic signaling pathway via death domain receptors	9/440	51/28943	6.91082e-08	8.96739e-07	4.34327e-07	Thbs1/Gpx1/Lgals3/Serpine1/Hmox1/Cflar/Tnfaip3/Tnfrsf23/Tmbim1	9	Macrophage_C1_Areg-Up
BP	GO:0019932	second-messenger-mediated signaling	20/440	309/28943	6.97918e-08	9.03188e-07	4.37451e-07	Thbs1/Nos2/Cd36/Cd24a/Gapdh/App/Mt1/Mt2/Tnf/Egln1/Vegfa/Atp2b4/Ccr1/Calm1/Bst1/Edn1/Camkk2/Nfat5/Calm2/Rcan1	20	Macrophage_C1_Areg-Up
BP	GO:0002718	regulation of cytokine production involved in immune response	13/440	126/28943	6.99868e-08	9.03296e-07	4.37503e-07	Arg1/Cd36/Mif/Tnf/Il1b/Hmox1/Il6/Nlrp3/Malt1/Hk1/Lilrb4a/Tnfrsf1b/Irak3	13	Macrophage_C1_Areg-Up
BP	GO:0035296	regulation of tube diameter	15/440	173/28943	7.22262e-08	9.27255e-07	4.49108e-07	Ptgs2/Cav1/Gpx1/Gja1/Vegfa/Gclm/Rhoa/Dusp5/Itga1/Hif1a/Edn1/Map2k1/Sod2/Add3/Sod1	15	Macrophage_C1_Areg-Up
BP	GO:0097746	blood vessel diameter maintenance	15/440	173/28943	7.22262e-08	9.27255e-07	4.49108e-07	Ptgs2/Cav1/Gpx1/Gja1/Vegfa/Gclm/Rhoa/Dusp5/Itga1/Hif1a/Edn1/Map2k1/Sod2/Add3/Sod1	15	Macrophage_C1_Areg-Up
BP	GO:0035150	regulation of tube size	15/440	174/28943	7.79565e-08	9.98174e-07	4.83456e-07	Ptgs2/Cav1/Gpx1/Gja1/Vegfa/Gclm/Rhoa/Dusp5/Itga1/Hif1a/Edn1/Map2k1/Sod2/Add3/Sod1	15	Macrophage_C1_Areg-Up
BP	GO:0033673	negative regulation of kinase activity	17/440	226/28943	7.92653e-08	1.00959e-06	4.88986e-07	Errfi1/Cav1/Il1b/Sh3bp5/Gadd45a/Il6/Plec/Tnfaip3/Irs2/Lilrb4a/Cdkn1a/Ceacam1/Irak3/Dusp3/Ptpn22/Ubash3b/Prkar1a	17	Macrophage_C1_Areg-Up
BP	GO:0045637	regulation of myeloid cell differentiation	17/440	226/28943	7.92653e-08	1.00959e-06	4.88986e-07	Inhba/Csf3/Adam8/Id2/Tnf/Ccl3/Itgam/Nfkbia/Lif/Jag1/Lilrb4a/Ccr1/Hif1a/Ets1/Cdk6/Ceacam1/Ubash3b	17	Macrophage_C1_Areg-Up
BP	GO:1900047	negative regulation of hemostasis	9/440	52/28943	8.24576e-08	1.04749e-06	5.07344e-07	Cd9/Thbs1/Anxa2/Plaur/Serpine1/Thbd/Anxa5/Ceacam1/Ubash3b	9	Macrophage_C1_Areg-Up
BP	GO:0051896	regulation of protein kinase B signaling	15/440	175/28943	8.40962e-08	1.06551e-06	5.16071e-07	Thbs1/Gpx1/Csf3/Adam8/F10/Tnf/Vegfa/Il6/Met/F7/Mfhas1/F3/Slc9a3r1/Osm/Hsp90aa1	15	Macrophage_C1_Areg-Up
BP	GO:0022411	cellular component disassembly	24/440	439/28943	8.53361e-08	1.0784e-06	5.22313e-07	Pdpn/Bnip3/Cd24a/Sgk1/Tnf/Plin2/Plek/Il6/Itgam/Bnip3l/Carmil1/Capg/Mtpn/Mmp13/Hif1a/Ets1/Iqsec1/Vdac1/Irak3/Dusp3/Add3/Map4k4/Retreg1/Kif5b	24	Macrophage_C1_Areg-Up
BP	GO:0048708	astrocyte differentiation	11/440	87/28943	8.78652e-08	1.10747e-06	5.36392e-07	S100a8/Id2/App/Vim/Il1b/Lrp1/Lif/Mapk3/Map2k1/Plpp3/C5ar1	11	Macrophage_C1_Areg-Up
BP	GO:0042246	tissue regeneration	10/440	69/28943	9.09663e-08	1.14358e-06	5.53881e-07	Cd9/Gpx1/Gja1/Serpine1/Pkm/Hopx/Cflar/Anxa1/Cdkn1a/Ifrd1	10	Macrophage_C1_Areg-Up
BP	GO:0010575	positive regulation of vascular endothelial growth factor production	7/440	26/28943	9.16994e-08	1.14981e-06	5.56898e-07	Il1a/Ptgs2/Il1b/Il6/Bsg/Hif1a/C5ar1	7	Macrophage_C1_Areg-Up
BP	GO:0016485	protein processing	19/440	285/28943	9.35692e-08	1.16837e-06	5.6589e-07	Thbs1/Pgk1/Eno1/Srgn/F10/S100a10/Cpd/Plaur/Serpine1/Mdm2/Cast/Capn2/F7/Furin/F3/Mmp14/Afg3l2/Adam10/Ctsl	19	Macrophage_C1_Areg-Up
BP	GO:0002695	negative regulation of leukocyte activation	16/440	202/28943	9.39042e-08	1.16837e-06	5.6589e-07	Arg1/Cd24a/Cd44/Lgals3/Id2/Hmox1/Tnfaip3/Anxa1/Lilrb4a/Sdc4/Ceacam1/Dusp3/Ptpn22/Havcr2/Prkar1a/Cd300lf	16	Macrophage_C1_Areg-Up
BP	GO:0006469	negative regulation of protein kinase activity	16/440	202/28943	9.39042e-08	1.16837e-06	5.6589e-07	Errfi1/Cav1/Il1b/Sh3bp5/Gadd45a/Il6/Plec/Tnfaip3/Lilrb4a/Cdkn1a/Ceacam1/Irak3/Dusp3/Ptpn22/Ubash3b/Prkar1a	16	Macrophage_C1_Areg-Up
BP	GO:1903531	negative regulation of secretion by cell	15/440	177/28943	9.77087e-08	1.2114e-06	5.86733e-07	Il1b/Hmox1/Il6/Rap1b/Anxa5/Lif/Il1rn/Klf7/Anxa1/Tnfrsf1b/Rab11fip1/Edn1/Acsl4/Osm/Pfkl	15	Macrophage_C1_Areg-Up
BP	GO:0001933	negative regulation of protein phosphorylation	21/440	346/28943	9.78634e-08	1.2114e-06	5.86733e-07	Errfi1/Cav1/Il1b/Sh3bp5/Gadd45a/Il6/Met/Pid1/Lrp1/Plec/Tnfaip3/Lilrb4a/Cdkn1a/Plpp3/Ceacam1/Irak3/Dusp3/Ptpn22/Myadm/Ubash3b/Prkar1a	21	Macrophage_C1_Areg-Up
BP	GO:0032890	regulation of organic acid transport	11/440	88/28943	9.906e-08	1.21998e-06	5.90884e-07	Arg1/Ptges/Thbs1/Il1a/Mif/Il1b/Irs2/Il1rn/Edn1/Pla2g4a/Acsl4	11	Macrophage_C1_Areg-Up
BP	GO:0043525	positive regulation of neuron apoptotic process	11/440	88/28943	9.906e-08	1.21998e-06	5.90884e-07	App/Tnf/Ccl3/Il1b/Itgam/Rhoa/Bcl2l11/Nupr1/Mcl1/Itga1/Cdk5r1	11	Macrophage_C1_Areg-Up
BP	GO:0051592	response to calcium ion	13/440	130/28943	1.01501e-07	1.24687e-06	6.0391e-07	Thbs1/Cav1/App/Iqgap1/Anxa5/Calm1/Anxa7/Calm3/Alox5ap/Pla2g4a/Calm2/Mef2a/Clic4	13	Macrophage_C1_Areg-Up
BP	GO:0007249	I-kappaB kinase/NF-kappaB signaling	17/440	230/28943	1.0217e-07	1.25191e-06	6.0635e-07	Il1a/Cd36/Gapdh/Clec4d/Tnf/Il1b/S100a4/Rhoa/Nfkbia/Tnfaip3/Malt1/Lilrb4a/Trim25/Clec4n/Zc3hav1/Edn1/Tnip1	17	Macrophage_C1_Areg-Up
BP	GO:0008347	glial cell migration	10/440	70/28943	1.04701e-07	1.27646e-06	6.1824e-07	Cd9/Fn1/Pmp22/Vim/Ccl3/Ccl2/Lrp1/Vcan/Zmiz1/Cdk5r1	10	Macrophage_C1_Areg-Up
BP	GO:0150076	neuroinflammatory response	10/440	70/28943	1.04701e-07	1.27646e-06	6.1824e-07	Ptgs2/Mmp8/App/Tnf/Il1b/Itgam/Lrp1/Nupr1/Tnfrsf1b/C5ar1	10	Macrophage_C1_Areg-Up
BP	GO:0044706	multi-multicellular organism process	16/440	204/28943	1.07597e-07	1.30846e-06	6.33743e-07	Mmp12/Ptgs2/Tppp3/Thbd/Vegfa/Cited2/Lif/Klf9/Mapk3/Ctsl/Pla2g4a/Acsl4/Timp1/B4galt1/Havcr2/Sod1	16	Macrophage_C1_Areg-Up
BP	GO:0034446	substrate adhesion-dependent cell spreading	12/440	109/28943	1.08778e-07	1.31951e-06	6.39094e-07	Pdpn/Fn1/S100a10/Rhoa/Carmil1/Flna/Parvb/Itgav/Nedd9/P4hb/Fndc3b/Myadm	12	Macrophage_C1_Areg-Up
BP	GO:0016051	carbohydrate biosynthetic process	16/440	205/28943	1.15103e-07	1.38663e-06	6.716e-07	Cd36/Pgk1/Eno1/Gapdh/Pgam1/Tpi1/Gpi1/Plek/Il6/Pgd/Irs2/Ugp2/Gys1/Hif1a/Chst11/B4galt1	16	Macrophage_C1_Areg-Up
BP	GO:0050679	positive regulation of epithelial cell proliferation	17/440	232/28943	1.15755e-07	1.38663e-06	6.716e-07	Arg1/Mmp12/Cav1/Ecm1/Tnf/Hmox1/Vegfa/Ccl2/Il6/Cav2/Rbpj/Cflar/Tnfaip3/Irs2/F3/B4galt1/Glul	17	Macrophage_C1_Areg-Up
BP	GO:0051651	maintenance of location in cell	17/440	232/28943	1.15755e-07	1.38663e-06	6.716e-07	Cav1/Srgn/Fth1/Gja1/Txn1/Chd7/Ftl1/Tmsb10/Hk1/Flna/Calm1/Diaph1/Calm3/Itgav/Fkbp1a/Calm2/Ubash3b	17	Macrophage_C1_Areg-Up
BP	GO:0002673	regulation of acute inflammatory response	9/440	54/28943	1.1603e-07	1.38663e-06	6.716e-07	Ptges/Ptgs2/Adam8/Tnf/Il1b/Il6/Nlrp3/Npy/Alox5ap	9	Macrophage_C1_Areg-Up
BP	GO:0006692	prostanoid metabolic process	9/440	54/28943	1.1603e-07	1.38663e-06	6.716e-07	Pdpn/Ptges/Ptgs2/Mif/Il1b/Ptgr1/Anxa1/Edn1/Pla2g4a	9	Macrophage_C1_Areg-Up
BP	GO:0006693	prostaglandin metabolic process	9/440	54/28943	1.1603e-07	1.38663e-06	6.716e-07	Pdpn/Ptges/Ptgs2/Mif/Il1b/Ptgr1/Anxa1/Edn1/Pla2g4a	9	Macrophage_C1_Areg-Up
BP	GO:0009620	response to fungus	10/440	71/28943	1.20228e-07	1.43226e-06	6.93701e-07	Arg1/Cxcl1/Gapdh/Clec4d/App/Clec4e/Ncf1/Malt1/Clec4n/Npy	10	Macrophage_C1_Areg-Up
BP	GO:0046916	cellular transition metal ion homeostasis	12/440	110/28943	1.2044e-07	1.43226e-06	6.93701e-07	Fth1/App/Mt1/Mt2/Egln1/Hmox1/Ftl1/Hif1a/Aplp2/Slc11a1/Frrs1/Sod1	12	Macrophage_C1_Areg-Up
BP	GO:1902905	positive regulation of supramolecular fiber organization	15/440	180/28943	1.21894e-07	1.446e-06	7.00357e-07	Cav1/Csf3/Rgcc/App/S100a10/Plek/Met/Rhoc/Rhoa/Carmil1/Flna/Sdc4/Edn1/Mtss1/Cyfip1	15	Macrophage_C1_Areg-Up
BP	GO:0010001	glial cell differentiation	18/440	261/28943	1.22877e-07	1.45409e-06	7.04277e-07	Pmp22/S100a8/Ndrg1/Id2/App/Vim/Il1b/Itgam/Lrp1/Rhoa/Plec/Lif/Tnfrsf1b/Mapk3/Map2k1/Plpp3/C5ar1/Sod1	18	Macrophage_C1_Areg-Up
BP	GO:0002699	positive regulation of immune effector process	20/440	320/28943	1.23254e-07	1.455e-06	7.04717e-07	Arg1/Cxcl1/Cd36/Cd24a/Mif/Itgb2/Tnf/Gpi1/Il1b/Hmox1/Ccl2/Il6/Itgam/Nlrp3/Malt1/Hk1/Anxa1/Lilrb4a/Nfkbiz/Ptpn22	20	Macrophage_C1_Areg-Up
BP	GO:0002700	regulation of production of molecular mediator of immune response	16/440	207/28943	1.31561e-07	1.54928e-06	7.50378e-07	Arg1/Cd36/Mif/Tnf/Gpi1/Il1b/Hmox1/Il6/Nlrp3/Tnfaip3/Malt1/Hk1/Lilrb4a/Tnfrsf1b/Irak3/Ptpn22	16	Macrophage_C1_Areg-Up
BP	GO:1901216	positive regulation of neuron death	13/440	133/28943	1.32947e-07	1.56181e-06	7.56446e-07	App/Tnf/Ccl3/Il1b/Egln1/Itgam/Rhoa/Bcl2l11/Capn2/Nupr1/Mcl1/Itga1/Cdk5r1	13	Macrophage_C1_Areg-Up
BP	GO:0022612	gland morphogenesis	14/440	157/28943	1.38976e-07	1.62782e-06	7.88421e-07	Areg/Cav1/Cd44/Sema3c/Tnf/Il6/Met/Msn/Cflar/Tnfaip3/Tgm2/Ceacam1/Slc9a3r1/Cul3	14	Macrophage_C1_Areg-Up
BP	GO:0090276	regulation of peptide hormone secretion	17/440	235/28943	1.39239e-07	1.62782e-06	7.88421e-07	Nos2/Gja1/Tnf/Il1b/Glrx/Il6/Chd7/Lrp1/Anxa5/Lif/Irs2/Klf7/Hif1a/Acsl4/Glul/Pfkl/Kif5b	17	Macrophage_C1_Areg-Up
BP	GO:0009895	negative regulation of catabolic process	20/440	324/28943	1.50617e-07	1.7566e-06	8.50792e-07	Nos2/Anxa2/Tnf/Il1b/Hmox1/Ier3/Vegfa/Atp2b4/Tnfaip3/Nupr1/Flna/Furin/Noct/Mcl1/Irak3/Ptpn22/Slc11a1/Timp1/Hipk2/Rybp	20	Macrophage_C1_Areg-Up
BP	GO:0006636	unsaturated fatty acid biosynthetic process	8/440	41/28943	1.64848e-07	1.91335e-06	9.26713e-07	Ptges/Ptgs2/Mif/Il1b/Scd2/Anxa1/Edn1/Pla2g4a	8	Macrophage_C1_Areg-Up
BP	GO:0006953	acute-phase response	8/440	41/28943	1.64848e-07	1.91335e-06	9.26713e-07	Ptges/Fn1/Il1a/Ptgs2/Tnf/Il1b/Il6/Il1rn	8	Macrophage_C1_Areg-Up
BP	GO:1902903	regulation of supramolecular fiber organization	22/440	389/28943	1.65691e-07	1.91852e-06	9.2922e-07	Cav1/Csf3/Sgk1/Rgcc/App/S100a10/Plek/Met/Rhoc/Rhoa/Tmsb10/Carmil1/Capg/Mtpn/Flna/Sdc4/Edn1/Gmfb/Add3/Mtss1/Cyfip1/Myadm	22	Macrophage_C1_Areg-Up
BP	GO:0051924	regulation of calcium ion transport	19/440	296/28943	1.6881e-07	1.94997e-06	9.44451e-07	Ptgs2/Cav1/Lgals3/Gja1/Serpine1/Ccl2/Ahnak/Chd7/Rhoa/Ccr1/Calm1/Diaph1/Calm3/Fkbp1a/Vdac1/Pde4b/Calm2/Ptpn22/Ubash3b	19	Macrophage_C1_Areg-Up
BP	GO:0032623	interleukin-2 production	10/440	74/28943	1.7962e-07	2.06991e-06	1.00254e-06	Il1a/Ezr/Il1b/Tnfaip3/Malt1/Anxa1/Lilrb4a/Pde4b/Slc11a1/Havcr2	10	Macrophage_C1_Areg-Up
BP	GO:0046394	carboxylic acid biosynthetic process	19/440	298/28943	1.87353e-07	2.14714e-06	1.03995e-06	Ptges/Ptgs2/Ldha/Ltc4s/Mif/Il1b/Pkm/Scd2/Degs1/Atp2b4/Anxa1/Alox5ap/Edn1/Ceacam1/Pla2g4a/Ugdh/Acot7/Mthfd1l/Glul	19	Macrophage_C1_Areg-Up
BP	GO:0001889	liver development	13/440	137/28943	1.88395e-07	2.14714e-06	1.03995e-06	Hmox1/Pkm/Il6/Met/Cited2/Cflar/Tnfaip3/Anxa1/Ceacam1/Sod2/Jarid2/Igf2r/Cul3	13	Macrophage_C1_Areg-Up
BP	GO:0032964	collagen biosynthetic process	9/440	57/28943	1.88541e-07	2.14714e-06	1.03995e-06	Arg1/Fn1/Errfi1/Rgcc/Vim/Serpine1/Ccl2/Il6/Prdx5	9	Macrophage_C1_Areg-Up
BP	GO:0034113	heterotypic cell-cell adhesion	9/440	57/28943	1.88541e-07	2.14714e-06	1.03995e-06	Cd44/Itgb2/Tnf/Il1b/Tnfaip3/Il1rn/Itgav/Itga5/Myadm	9	Macrophage_C1_Areg-Up
BP	GO:0043536	positive regulation of blood vessel endothelial cell migration	9/440	57/28943	1.88541e-07	2.14714e-06	1.03995e-06	Thbs1/Ptgs2/Plk2/Hmox1/Vegfa/Nus1/Anxa1/Hif1a/Ets1	9	Macrophage_C1_Areg-Up
BP	GO:0070486	leukocyte aggregation	6/440	18/28943	1.89733e-07	2.15302e-06	1.0428e-06	Thbs1/S100a8/Cd44/Adam8/Il1b/Msn	6	Macrophage_C1_Areg-Up
BP	GO:0007009	plasma membrane organization	14/440	161/28943	1.89946e-07	2.15302e-06	1.0428e-06	Cd9/Cav1/Anxa2/Ndrg1/S100a10/Ahnak/Degs1/Plec/Snx18/Cav2/Slc9a3r1/Mtss1/Sod1/Micall1	14	Macrophage_C1_Areg-Up
BP	GO:0016053	organic acid biosynthetic process	19/440	299/28943	1.97307e-07	2.23123e-06	1.08068e-06	Ptges/Ptgs2/Ldha/Ltc4s/Mif/Il1b/Pkm/Scd2/Degs1/Atp2b4/Anxa1/Alox5ap/Edn1/Ceacam1/Pla2g4a/Ugdh/Acot7/Mthfd1l/Glul	19	Macrophage_C1_Areg-Up
BP	GO:0032388	positive regulation of intracellular transport	15/440	187/28943	2.00719e-07	2.26182e-06	1.09549e-06	Ptgs2/Anxa2/Ezr/Ccl2/Il6/Itgam/Mdm2/Stom/Msn/Flna/Cdk5r1/Ehd1/Ptpn22/Tmem30a/Kif5b	15	Macrophage_C1_Areg-Up
BP	GO:1900744	regulation of p38MAPK cascade	8/440	42/28943	2.00946e-07	2.26182e-06	1.09549e-06	Ezr/Il1b/Gadd45a/Vegfa/Met/Mfhas1/Sash1/Ptpn22	8	Macrophage_C1_Areg-Up
BP	GO:0001780	neutrophil homeostasis	7/440	29/28943	2.09173e-07	2.34895e-06	1.13769e-06	Slc7a11/Cd44/Il6/Itgam/Anxa1/Lilrb4a/Pde4b	7	Macrophage_C1_Areg-Up
BP	GO:0098754	detoxification	9/440	58/28943	2.20195e-07	2.467e-06	1.19487e-06	Prdx6/Cd36/Esd/Mt1/Mt2/Abcc1/Prdx1/Sod2/Sod1	9	Macrophage_C1_Areg-Up
BP	GO:0022898	regulation of transmembrane transporter activity	19/440	303/28943	2.42159e-07	2.6946e-06	1.3051e-06	Cav1/App/Gja1/Glrx/Ccl2/Ahnak/Stom/Hk1/Calm1/Atp1b3/Calm3/Fxyd5/Edn1/Cox17/Fkbp1a/Slc9a3r1/Pde4b/Calm2/Kif5b	19	Macrophage_C1_Areg-Up
BP	GO:0045621	positive regulation of lymphocyte differentiation	13/440	140/28943	2.42736e-07	2.6946e-06	1.3051e-06	Adam8/Il7r/Il6/Rhoa/Nlrp3/Malt1/Tnfsf9/Anxa1/Lilrb4a/Nfkbiz/Zmiz1/Mmp14/Hsp90aa1	13	Macrophage_C1_Areg-Up
BP	GO:0061008	hepaticobiliary system development	13/440	140/28943	2.42736e-07	2.6946e-06	1.3051e-06	Hmox1/Pkm/Il6/Met/Cited2/Cflar/Tnfaip3/Anxa1/Ceacam1/Sod2/Jarid2/Igf2r/Cul3	13	Macrophage_C1_Areg-Up
BP	GO:1905039	carboxylic acid transmembrane transport	13/440	140/28943	2.42736e-07	2.6946e-06	1.3051e-06	Arg1/Thbs1/Slc7a11/Cd36/Slc2a1/Slc16a3/Abcc1/Irs2/Slc7a8/Slc7a2/Sfxn3/Slc11a1/Slc22a4	13	Macrophage_C1_Areg-Up
BP	GO:0032651	regulation of interleukin-1 beta production	11/440	96/28943	2.44799e-07	2.70312e-06	1.30923e-06	Cd36/Errfi1/App/Tnf/Ccl3/Il6/Nlrp3/Tnfaip3/Malt1/Hk1/Lilrb4a	11	Macrophage_C1_Areg-Up
BP	GO:0051251	positive regulation of lymphocyte activation	24/440	465/28943	2.45118e-07	2.70312e-06	1.30923e-06	Il1a/Cav1/Cd24a/Adam8/Il7r/Mif/Il1b/Ccl2/Il6/Rhoa/Nlrp3/Malt1/Irs2/Tnfsf9/Anxa1/Lilrb4a/Nfkbiz/Zmiz1/Mmp14/Bst1/Cdkn1a/Ptpn22/Havcr2/Hsp90aa1	24	Macrophage_C1_Areg-Up
BP	GO:0051146	striated muscle cell differentiation	20/440	334/28943	2.4518e-07	2.70312e-06	1.30923e-06	Cd9/Pmp22/Gpx1/Vegfa/Met/Lmna/Plec/Hopx/Cav2/Rbpj/Cflar/Tmem119/Capn2/Mmp14/Cd53/Edn1/Ehd1/Rcan1/Mef2a/Prkar1a	20	Macrophage_C1_Areg-Up
BP	GO:0050832	defense response to fungus	9/440	59/28943	2.56366e-07	2.82002e-06	1.36585e-06	Arg1/Cxcl1/Gapdh/Clec4d/App/Clec4e/Ncf1/Clec4n/Npy	9	Macrophage_C1_Areg-Up
BP	GO:0048146	positive regulation of fibroblast proliferation	10/440	77/28943	2.63373e-07	2.88157e-06	1.39566e-06	Fn1/Anxa2/Ereg/Mif/Serpine1/Lif/Zmiz1/Cdk6/Cdkn1a/Fndc3b	10	Macrophage_C1_Areg-Up
BP	GO:1903825	organic acid transmembrane transport	13/440	141/28943	2.63747e-07	2.88157e-06	1.39566e-06	Arg1/Thbs1/Slc7a11/Cd36/Slc2a1/Slc16a3/Abcc1/Irs2/Slc7a8/Slc7a2/Sfxn3/Slc11a1/Slc22a4	13	Macrophage_C1_Areg-Up
BP	GO:1904375	regulation of protein localization to cell periphery	13/440	141/28943	2.63747e-07	2.88157e-06	1.39566e-06	Ezr/Lgals3/Tnf/Pid1/Lrp1/Atp2b4/Mmp14/Adam10/Vamp4/Rab11a/Map2k1/Tmbim1/Kif5b	13	Macrophage_C1_Areg-Up
BP	GO:0001516	prostaglandin biosynthetic process	7/440	30/28943	2.69277e-07	2.9222e-06	1.41534e-06	Ptges/Ptgs2/Mif/Il1b/Anxa1/Edn1/Pla2g4a	7	Macrophage_C1_Areg-Up
BP	GO:0046457	prostanoid biosynthetic process	7/440	30/28943	2.69277e-07	2.9222e-06	1.41534e-06	Ptges/Ptgs2/Mif/Il1b/Anxa1/Edn1/Pla2g4a	7	Macrophage_C1_Areg-Up
BP	GO:1902042	negative regulation of extrinsic apoptotic signaling pathway via death domain receptors	7/440	30/28943	2.69277e-07	2.9222e-06	1.41534e-06	Gpx1/Serpine1/Hmox1/Cflar/Tnfaip3/Tnfrsf23/Tmbim1	7	Macrophage_C1_Areg-Up
BP	GO:0045216	cell-cell junction organization	16/440	219/28943	2.83897e-07	3.07397e-06	1.48885e-06	Cd9/Pmp22/Cav1/Gja1/Tnf/Il1b/Vegfa/Rhoc/Rhoa/Plec/Hopx/Flna/Hipk1/Adam10/Ceacam1/Mtss1	16	Macrophage_C1_Areg-Up
BP	GO:2000106	regulation of leukocyte apoptotic process	12/440	119/28943	2.87302e-07	3.10389e-06	1.50334e-06	Slc7a11/Cd24a/Cd44/Lgals3/Adam8/Il7r/Mif/Bcl2l11/Irs2/Anxa1/Hif1a/Prelid1	12	Macrophage_C1_Areg-Up
BP	GO:0002548	monocyte chemotaxis	9/440	60/28943	2.97586e-07	3.20566e-06	1.55263e-06	Lgals3/App/Ccl9/Ccl3/Serpine1/Ccl2/Ccl4/Anxa1/Ccr1	9	Macrophage_C1_Areg-Up
BP	GO:0061097	regulation of protein tyrosine kinase activity	10/440	78/28943	2.98047e-07	3.20566e-06	1.55263e-06	Areg/Errfi1/Cav1/Ereg/App/Sh3bp5/Lilrb4a/Nedd9/Aplp2/Rap2b	10	Macrophage_C1_Areg-Up
BP	GO:0014902	myotube differentiation	13/440	143/28943	3.10718e-07	3.33321e-06	1.61441e-06	Cd9/Pmp22/Gpx1/Met/Plec/Cav2/Cflar/Tmem119/Capn2/Mmp14/Cd53/Ehd1/Rcan1	13	Macrophage_C1_Areg-Up
BP	GO:0072659	protein localization to plasma membrane	19/440	308/28943	3.11283e-07	3.33321e-06	1.61441e-06	Anxa2/Ezr/Lgals3/S100a10/Tnf/Bsg/Pid1/Lrp1/Atp2b4/Flna/Atp1b3/Mmp14/Vamp4/Rab11a/Slc9a3r1/Ehd1/Tmbim1/Myadm/Kif5b	19	Macrophage_C1_Areg-Up
BP	GO:0051099	positive regulation of binding	15/440	194/28943	3.23094e-07	3.45204e-06	1.67197e-06	Cav1/Anxa2/Eno1/Csf3/Mmp8/App/S100a10/Txn1/Plaur/Plk2/Met/Lrp1/Calm1/Hipk1/Hipk2	15	Macrophage_C1_Areg-Up
BP	GO:0110053	regulation of actin filament organization	18/440	279/28943	3.30808e-07	3.52668e-06	1.70812e-06	Csf3/Rgcc/S100a10/Plek/Met/Rhoc/Rhoa/Tmsb10/Carmil1/Capg/Mtpn/Flna/Sdc4/Gmfb/Add3/Mtss1/Cyfip1/Myadm	18	Macrophage_C1_Areg-Up
BP	GO:0062207	regulation of pattern recognition receptor signaling pathway	11/440	99/28943	3.35911e-07	3.57321e-06	1.73065e-06	Cd36/Cav1/App/Tnfaip3/Mfhas1/Zc3hav1/Ptprs/Slc15a3/Irak3/Ptpn22/Cd300lf	11	Macrophage_C1_Areg-Up
BP	GO:0002246	wound healing involved in inflammatory response	5/440	11/28943	3.40105e-07	3.60989e-06	1.74842e-06	Il1a/Cd44/Hmox1/Hif1a/Timp1	5	Macrophage_C1_Areg-Up
BP	GO:0008631	intrinsic apoptotic signaling pathway in response to oxidative stress	8/440	45/28943	3.52633e-07	3.72652e-06	1.80491e-06	Gpx1/Mcl1/Hif1a/P4hb/Stk24/Sod2/Pdk1/Sod1	8	Macrophage_C1_Areg-Up
BP	GO:0042554	superoxide anion generation	8/440	45/28943	3.52633e-07	3.72652e-06	1.80491e-06	Cxcl1/App/Itgb2/Ncf1/Itgam/Edn1/Sod2/Sod1	8	Macrophage_C1_Areg-Up
BP	GO:0021782	glial cell development	12/440	122/28943	3.77245e-07	3.97792e-06	1.92667e-06	Pmp22/S100a8/Ndrg1/Id2/App/Vim/Il1b/Itgam/Lrp1/Plec/C5ar1/Sod1	12	Macrophage_C1_Areg-Up
BP	GO:0032305	positive regulation of icosanoid secretion	6/440	20/28943	3.86057e-07	4.05318e-06	1.96312e-06	Ptges/Il1a/Mif/Il1b/Edn1/Pla2g4a	6	Macrophage_C1_Areg-Up
BP	GO:0090594	inflammatory response to wounding	6/440	20/28943	3.86057e-07	4.05318e-06	1.96312e-06	Il1a/Cd24a/Cd44/Hmox1/Hif1a/Timp1	6	Macrophage_C1_Areg-Up
BP	GO:0090303	positive regulation of wound healing	9/440	62/28943	3.97558e-07	4.1649e-06	2.01723e-06	Thbs1/Cd36/Serpine1/Emilin2/Ccl2/F7/Anxa1/F3/Plpp3	9	Macrophage_C1_Areg-Up
BP	GO:0051250	negative regulation of lymphocyte activation	14/440	171/28943	3.98519e-07	4.16595e-06	2.01774e-06	Arg1/Cd24a/Cd44/Lgals3/Id2/Tnfaip3/Anxa1/Lilrb4a/Sdc4/Ceacam1/Dusp3/Ptpn22/Havcr2/Prkar1a	14	Macrophage_C1_Areg-Up
BP	GO:1990778	protein localization to cell periphery	21/440	377/28943	4.05944e-07	4.23441e-06	2.0509e-06	Anxa2/Ezr/Lgals3/S100a10/Tnf/Bsg/Pid1/Lrp1/Atp2b4/Flna/Atp1b3/Mmp14/Adam10/Vamp4/Rab11a/Map2k1/Slc9a3r1/Ehd1/Tmbim1/Myadm/Kif5b	21	Macrophage_C1_Areg-Up
BP	GO:0001649	osteoblast differentiation	16/440	225/28943	4.08903e-07	4.25611e-06	2.06141e-06	Areg/Spp1/Id2/Gja1/Tnf/Vegfa/Il6/Fam20c/Lmna/Tmem119/Jag1/Noct/Cdk6/Pdlim7/Clec5a/Fndc3b	16	Macrophage_C1_Areg-Up
BP	GO:0098739	import across plasma membrane	15/440	198/28943	4.20069e-07	4.36295e-06	2.11316e-06	Arg1/Thbs1/Slc7a11/Cd36/Cav1/Slc2a1/Abcc1/Irs2/Slc7a8/Slc7a2/Calm1/Atp1b3/Slc15a3/Slc9a3r1/Slc22a4	15	Macrophage_C1_Areg-Up
BP	GO:0050728	negative regulation of inflammatory response	13/440	147/28943	4.27705e-07	4.43274e-06	2.14696e-06	Gpx1/Cd24a/Cd44/Ier3/Nt5e/Metrnl/Nlrp3/Tnfaip3/Mfhas1/Tnfrsf1b/Npy/Ets1/Sod1	13	Macrophage_C1_Areg-Up
BP	GO:0001893	maternal placenta development	7/440	32/28943	4.33672e-07	4.48499e-06	2.17226e-06	Ptgs2/Tppp3/Cited2/Lif/Mapk3/Ctsl/Pla2g4a	7	Macrophage_C1_Areg-Up
BP	GO:0046850	regulation of bone remodeling	9/440	63/28943	4.57638e-07	4.72274e-06	2.28742e-06	Spp1/Adam8/Gja1/Vegfa/Il6/Tmem119/Itgav/Ceacam1/Ubash3b	9	Macrophage_C1_Areg-Up
BP	GO:1903038	negative regulation of leukocyte cell-cell adhesion	13/440	148/28943	4.62506e-07	4.76283e-06	2.30683e-06	Arg1/Cd24a/Cd44/Lgals3/Adam8/Anxa1/Lilrb4a/Sdc4/Ceacam1/Dusp3/Ptpn22/Havcr2/Prkar1a	13	Macrophage_C1_Areg-Up
BP	GO:0032409	regulation of transporter activity	19/440	317/28943	4.82714e-07	4.96038e-06	2.40251e-06	Cav1/App/Gja1/Glrx/Ccl2/Ahnak/Stom/Hk1/Calm1/Atp1b3/Calm3/Fxyd5/Edn1/Cox17/Fkbp1a/Slc9a3r1/Pde4b/Calm2/Kif5b	19	Macrophage_C1_Areg-Up
BP	GO:0045582	positive regulation of T cell differentiation	12/440	125/28943	4.91411e-07	5.03904e-06	2.44062e-06	Adam8/Il7r/Il6/Rhoa/Nlrp3/Malt1/Tnfsf9/Anxa1/Lilrb4a/Nfkbiz/Zmiz1/Hsp90aa1	12	Macrophage_C1_Areg-Up
BP	GO:0043277	apoptotic cell clearance	8/440	47/28943	5.00945e-07	5.09364e-06	2.46706e-06	Thbs1/Cd36/Ccl2/Lrp1/Tgm2/Anxa1/Itgav/Cd300lf	8	Macrophage_C1_Areg-Up
BP	GO:0043403	skeletal muscle tissue regeneration	8/440	47/28943	5.00945e-07	5.09364e-06	2.46706e-06	Cd9/Gpx1/Gja1/Pkm/Hopx/Cflar/Anxa1/Ifrd1	8	Macrophage_C1_Areg-Up
BP	GO:0048246	macrophage chemotaxis	8/440	47/28943	5.00945e-07	5.09364e-06	2.46706e-06	Thbs1/Lgals3/Mif/Ccl3/Ccl2/Trem1/Mapk3/C5ar1	8	Macrophage_C1_Areg-Up
BP	GO:0060135	maternal process involved in female pregnancy	8/440	47/28943	5.00945e-07	5.09364e-06	2.46706e-06	Ptgs2/Tppp3/Cited2/Lif/Mapk3/Ctsl/Pla2g4a/Havcr2	8	Macrophage_C1_Areg-Up
BP	GO:0014812	muscle cell migration	12/440	126/28943	5.35771e-07	5.43634e-06	2.63304e-06	Cav1/Serpine1/Iqgap1/Met/Mdm2/Lrp1/Rhoa/Anxa1/F3/Dock7/S100a11/Gna13	12	Macrophage_C1_Areg-Up
BP	GO:0008625	extrinsic apoptotic signaling pathway via death domain receptors	10/440	83/28943	5.38479e-07	5.45238e-06	2.64081e-06	Thbs1/Gpx1/Lgals3/Tnf/Serpine1/Hmox1/Cflar/Tnfaip3/Tnfrsf23/Tmbim1	10	Macrophage_C1_Areg-Up
BP	GO:0051495	positive regulation of cytoskeleton organization	15/440	202/28943	5.42568e-07	5.47784e-06	2.65314e-06	Cav1/Csf3/Rgcc/S100a10/Plek/Met/Rhoc/Rhoa/Carmil1/Flna/Sdc4/Edn1/Add3/Mtss1/Cyfip1	15	Macrophage_C1_Areg-Up
BP	GO:0150117	positive regulation of cell-substrate junction organization	7/440	33/28943	5.43257e-07	5.47784e-06	2.65314e-06	S100a10/Iqgap1/Vegfa/Sdc4/Iqsec1/Dusp3/Map4k4	7	Macrophage_C1_Areg-Up
BP	GO:0042116	macrophage activation	11/440	104/28943	5.55332e-07	5.58795e-06	2.70647e-06	Thbs1/Mmp8/App/Tnf/Itgam/Slc7a2/Mfhas1/Pla2g4a/Slc11a1/Havcr2/C5ar1	11	Macrophage_C1_Areg-Up
BP	GO:0001781	neutrophil apoptotic process	5/440	12/28943	5.75748e-07	5.7694e-06	2.79436e-06	Slc7a11/Cd44/Il6/Itgam/Anxa1	5	Macrophage_C1_Areg-Up
BP	GO:0015911	long-chain fatty acid import across plasma membrane	5/440	12/28943	5.75748e-07	5.7694e-06	2.79436e-06	Thbs1/Cd36/Slc2a1/Abcc1/Irs2	5	Macrophage_C1_Areg-Up
BP	GO:0002369	T cell cytokine production	8/440	48/28943	5.93201e-07	5.91978e-06	2.86719e-06	Arg1/Il1b/Il6/Nlrp3/Malt1/Lilrb4a/Tnfrsf1b/Slc11a1	8	Macrophage_C1_Areg-Up
BP	GO:0032965	regulation of collagen biosynthetic process	8/440	48/28943	5.93201e-07	5.91978e-06	2.86719e-06	Fn1/Errfi1/Rgcc/Vim/Serpine1/Ccl2/Il6/Prdx5	8	Macrophage_C1_Areg-Up
BP	GO:0001836	release of cytochrome c from mitochondria	9/440	65/28943	6.01748e-07	5.99271e-06	2.90252e-06	Fam162a/Gpx1/Bnip3/Plaur/Lmna/Higd1a/Bcl2l11/Sod2/Prelid1	9	Macrophage_C1_Areg-Up
BP	GO:0051348	negative regulation of transferase activity	17/440	262/28943	6.47873e-07	6.43882e-06	3.11859e-06	Errfi1/Cav1/Il1b/Sh3bp5/Gadd45a/Il6/Plec/Tnfaip3/Irs2/Lilrb4a/Cdkn1a/Ceacam1/Irak3/Dusp3/Ptpn22/Ubash3b/Prkar1a	17	Macrophage_C1_Areg-Up
BP	GO:0048608	reproductive structure development	19/440	324/28943	6.71417e-07	6.65914e-06	3.22529e-06	Il1a/Inhba/Ereg/Cd44/Gja1/Plaur/Serpine1/Vegfa/Chd7/Cited2/Bcl2l11/Nupr1/Flna/Anxa1/Itgav/Pla2g4a/Tiparp/Fndc3a/Sod1	19	Macrophage_C1_Areg-Up
BP	GO:0070228	regulation of lymphocyte apoptotic process	10/440	85/28943	6.74278e-07	6.67383e-06	3.23241e-06	Cd24a/Cd44/Lgals3/Adam8/Il7r/Mif/Bcl2l11/Irs2/Hif1a/Prelid1	10	Macrophage_C1_Areg-Up
BP	GO:0032412	regulation of ion transmembrane transporter activity	18/440	293/28943	6.75923e-07	6.67646e-06	3.23369e-06	Cav1/App/Glrx/Ccl2/Ahnak/Stom/Hk1/Calm1/Atp1b3/Calm3/Fxyd5/Edn1/Cox17/Fkbp1a/Slc9a3r1/Pde4b/Calm2/Kif5b	18	Macrophage_C1_Areg-Up
BP	GO:0015909	long-chain fatty acid transport	9/440	66/28943	6.87479e-07	6.77678e-06	3.28227e-06	Thbs1/Cd36/Slc2a1/Mif/Plin2/Abcc1/Irs2/Anxa1/Pla2g4a	9	Macrophage_C1_Areg-Up
BP	GO:0007204	positive regulation of cytosolic calcium ion concentration	16/440	234/28943	6.91003e-07	6.79767e-06	3.29239e-06	Cxcl3/Cxcl1/Cd36/Cav1/Cxcl2/Cd24a/Gja1/Ccl3/Il1b/Lrp1/Ccr1/P2ry10b/Gnb1/Edn1/C5ar1/Gna13	16	Macrophage_C1_Areg-Up
BP	GO:0051048	negative regulation of secretion	15/440	206/28943	6.9638e-07	6.83667e-06	3.31128e-06	Il1b/Hmox1/Il6/Rap1b/Anxa5/Lif/Il1rn/Klf7/Anxa1/Tnfrsf1b/Rab11fip1/Edn1/Acsl4/Osm/Pfkl	15	Macrophage_C1_Areg-Up
BP	GO:0007409	axonogenesis	24/440	493/28943	6.99189e-07	6.84047e-06	3.31312e-06	Fn1/Pmp22/App/Sema3c/Flrt3/Vim/Vegfa/Bsg/Lrp1/Klf7/Raph1/Alcam/Afg3l2/Ptprs/Cdk5r1/Edn1/Map2k1/Zeb2/Dock7/Aplp2/Cyfip1/Ifrd1/Kif5b/Hsp90aa1	24	Macrophage_C1_Areg-Up
BP	GO:1905521	regulation of macrophage migration	8/440	49/28943	6.99594e-07	6.84047e-06	3.31312e-06	Cd9/Thbs1/Mif/Ccl2/Trem1/Mmp14/Mapk3/C5ar1	8	Macrophage_C1_Areg-Up
BP	GO:0030073	insulin secretion	16/440	235/28943	7.31314e-07	7.13621e-06	3.45636e-06	Nos2/Gja1/Tnf/Il1b/Glrx/Il6/Lrp1/Irs2/Il1rn/Klf7/Anxa1/Hif1a/Acsl4/Glul/Pfkl/Kif5b	16	Macrophage_C1_Areg-Up
BP	GO:0001890	placenta development	14/440	180/28943	7.426e-07	7.23175e-06	3.50264e-06	Ptgs2/Tppp3/Egln1/Serpine1/Met/Cited2/Rbpj/Lif/Hif1a/Mapk3/Itgav/Ctsl/Map2k1/Pla2g4a	14	Macrophage_C1_Areg-Up
BP	GO:0032663	regulation of interleukin-2 production	9/440	67/28943	7.8358e-07	7.60025e-06	3.68111e-06	Il1a/Ezr/Il1b/Tnfaip3/Malt1/Anxa1/Lilrb4a/Pde4b/Havcr2	9	Macrophage_C1_Areg-Up
BP	GO:0048008	platelet-derived growth factor receptor signaling pathway	9/440	67/28943	7.8358e-07	7.60025e-06	3.68111e-06	Glrx/Iqgap1/Vegfa/Lrp1/F7/F3/Slc9a3r1/Tiparp/Myo1e	9	Macrophage_C1_Areg-Up
BP	GO:0061458	reproductive system development	19/440	328/28943	8.07308e-07	7.81474e-06	3.785e-06	Il1a/Inhba/Ereg/Cd44/Gja1/Plaur/Serpine1/Vegfa/Chd7/Cited2/Bcl2l11/Nupr1/Flna/Anxa1/Itgav/Pla2g4a/Tiparp/Fndc3a/Sod1	19	Macrophage_C1_Areg-Up
BP	GO:0010657	muscle cell apoptotic process	11/440	108/28943	8.13493e-07	7.85889e-06	3.80638e-06	Cav1/Bnip3/Gapdh/Hmox1/Cflar/Capn2/Nupr1/Trem1/Gnb1/Edn1/Sod2	11	Macrophage_C1_Areg-Up
BP	GO:0030282	bone mineralization	12/440	131/28943	8.15414e-07	7.86176e-06	3.80777e-06	Ptgs2/Spp1/Srgn/Ecm1/Gja1/Fam20c/Sgms2/Tmem119/Ccr1/Mmp13/Hif1a/Mtss1	12	Macrophage_C1_Areg-Up
BP	GO:0032233	positive regulation of actin filament bundle assembly	9/440	68/28943	8.91082e-07	8.52101e-06	4.12708e-06	Rgcc/S100a10/Plek/Rhoc/Rhoa/Carmil1/Flna/Sdc4/Mtss1	9	Macrophage_C1_Areg-Up
BP	GO:0016525	negative regulation of angiogenesis	11/440	109/28943	8.92594e-07	8.52101e-06	4.12708e-06	Thbs1/Cd36/Pgk1/Rgcc/Tnf/Plk2/Serpine1/Gadd45a/Ccl2/Atp2b4/Lif	11	Macrophage_C1_Areg-Up
BP	GO:0048661	positive regulation of smooth muscle cell proliferation	11/440	109/28943	8.92594e-07	8.52101e-06	4.12708e-06	Thbs1/Ptgs2/Ereg/Id2/Tnf/Hmox1/Vegfa/Il6/Mdm2/Hif1a/Edn1	11	Macrophage_C1_Areg-Up
BP	GO:0070227	lymphocyte apoptotic process	11/440	109/28943	8.92594e-07	8.52101e-06	4.12708e-06	Cd24a/Cd44/Lgals3/Adam8/Il7r/Mif/Bcl2l11/Irs2/Hif1a/Tnfrsf23/Prelid1	11	Macrophage_C1_Areg-Up
BP	GO:0072676	lymphocyte migration	11/440	109/28943	8.92594e-07	8.52101e-06	4.12708e-06	Adam8/Ecm1/App/Ccl9/Ccl3/Ccl2/Ccl4/Rhoa/Msn/Plec/Adam10	11	Macrophage_C1_Areg-Up
BP	GO:0008361	regulation of cell size	15/440	211/28943	9.43294e-07	8.98729e-06	4.35291e-06	Fn1/Il7r/Sema3c/Plek/Vegfa/Lrp1/Rhoa/Mtpn/Kcnn4/Anxa7/Ptprs/Edn1/Slc9a3r1/Cyfip1/Ifrd1	15	Macrophage_C1_Areg-Up
BP	GO:0031649	heat generation	6/440	23/28943	9.67311e-07	9.16672e-06	4.43982e-06	Ptges/Il1a/Ptgs2/Tnf/Il1b/Il1rn	6	Macrophage_C1_Areg-Up
BP	GO:0051043	regulation of membrane protein ectodomain proteolysis	6/440	23/28943	9.67311e-07	9.16672e-06	4.43982e-06	Adam8/App/Tnf/Il1b/Tnfrsf1b/Timp1	6	Macrophage_C1_Areg-Up
BP	GO:0002263	cell activation involved in immune response	19/440	332/28943	9.67809e-07	9.16672e-06	4.43982e-06	Clec4d/Lgals3/App/Itgb2/Hmox1/Clec4e/Il6/Itgam/Lrp1/Nlrp3/Tnfaip3/Malt1/Ywhaz/Anxa1/Lilrb4a/Nfkbiz/Apbb1ip/Slc11a1/Havcr2	19	Macrophage_C1_Areg-Up
BP	GO:0150116	regulation of cell-substrate junction organization	9/440	69/28943	1.0111e-06	9.55805e-06	4.62936e-06	S100a10/Iqgap1/Vegfa/Lrp1/Sdc4/Mmp14/Iqsec1/Dusp3/Map4k4	9	Macrophage_C1_Areg-Up
BP	GO:0050868	negative regulation of T cell activation	12/440	134/28943	1.03944e-06	9.80677e-06	4.74982e-06	Arg1/Cd24a/Cd44/Lgals3/Anxa1/Lilrb4a/Sdc4/Ceacam1/Dusp3/Ptpn22/Havcr2/Prkar1a	12	Macrophage_C1_Areg-Up
BP	GO:0044262	cellular carbohydrate metabolic process	18/440	302/28943	1.04537e-06	9.84361e-06	4.76766e-06	Cd36/Tpi1/Plek/Ier3/Il6/Pgd/Nupr1/Irs2/Hk1/Pgm1/Impa2/Ugp2/Gys1/Hif1a/Pygl/Pla2g4a/B4galt1/Pdk1	18	Macrophage_C1_Areg-Up
BP	GO:2000181	negative regulation of blood vessel morphogenesis	11/440	111/28943	1.07136e-06	1.00687e-05	4.87668e-06	Thbs1/Cd36/Pgk1/Rgcc/Tnf/Plk2/Serpine1/Gadd45a/Ccl2/Atp2b4/Lif	11	Macrophage_C1_Areg-Up
BP	GO:0060047	heart contraction	16/440	242/28943	1.0784e-06	1.01152e-05	4.89923e-06	Nos2/Cav1/Gpx1/Gja1/Met/Mdm2/Atp2b4/Hopx/Flna/Calm1/Calm3/Edn1/Pde4b/Calm2/Mef2a/Sod1	16	Macrophage_C1_Areg-Up
BP	GO:0044403	biological process involved in symbiotic interaction	17/440	272/28943	1.0879e-06	1.01846e-05	4.93282e-06	Arg1/Fn1/Cxcl1/Cav1/Gpx1/Gapdh/Ncf1/Bsg/Stom/Bcl2l11/Cav2/Trim25/Trem1/Itgav/Ctsl/P4hb/Igf2r	17	Macrophage_C1_Areg-Up
BP	GO:0061028	establishment of endothelial barrier	8/440	52/28943	1.12181e-06	1.04818e-05	5.07675e-06	Ezr/Tnf/Il1b/Vegfa/Msn/Rap1b/Ptprs/Myadm	8	Macrophage_C1_Areg-Up
BP	GO:0048638	regulation of developmental growth	21/440	402/28943	1.14468e-06	1.06748e-05	5.17026e-06	Fn1/Ezr/App/Gja1/Sema3c/Serpine1/Vegfa/Chd7/Cited2/Lrp1/Bcl2l11/Hopx/Rbpj/Afg3l2/Ptprs/Edn1/Cdkn1a/Cyfip1/Jarid2/Ifrd1/Sod1	21	Macrophage_C1_Areg-Up
BP	GO:0019915	lipid storage	10/440	90/28943	1.1522e-06	1.07243e-05	5.19423e-06	Cd36/Cav1/Hilpda/Tnf/Il1b/Msr1/Plin2/Nfkbia/Itgav/Ehd1	10	Macrophage_C1_Areg-Up
BP	GO:0071346	cellular response to interferon-gamma	11/440	112/28943	1.17201e-06	1.08462e-05	5.25324e-06	Arg1/Nos2/Gapdh/Ccl9/Vim/Ccl3/Ccl2/Ccl4/Capg/Vamp4/Kif5b	11	Macrophage_C1_Areg-Up
BP	GO:1901343	negative regulation of vasculature development	11/440	112/28943	1.17201e-06	1.08462e-05	5.25324e-06	Thbs1/Cd36/Pgk1/Rgcc/Tnf/Plk2/Serpine1/Gadd45a/Ccl2/Atp2b4/Lif	11	Macrophage_C1_Areg-Up
BP	GO:1905477	positive regulation of protein localization to membrane	11/440	112/28943	1.17201e-06	1.08462e-05	5.25324e-06	Ezr/Lgals3/Tnf/Ccl2/Itgam/Lrp1/Stom/Atp2b4/Cdk5r1/Rab11a/Kif5b	11	Macrophage_C1_Areg-Up
BP	GO:0051258	protein polymerization	17/440	274/28943	1.20313e-06	1.11129e-05	5.38242e-06	Cav1/Csf3/Sgk1/Tppp3/Met/Rhoa/Tmsb10/Carmil1/Capg/Mtpn/Diaph1/Add3/Mtss1/Cyfip1/Spire1/Myadm/Hsp90aa1	17	Macrophage_C1_Areg-Up
BP	GO:0045667	regulation of osteoblast differentiation	13/440	161/28943	1.20954e-06	1.11508e-05	5.40081e-06	Areg/Id2/Tnf/Vegfa/Il6/Fam20c/Lmna/Tmem119/Jag1/Noct/Cdk6/Pdlim7/Fndc3b	13	Macrophage_C1_Areg-Up
BP	GO:0002724	regulation of T cell cytokine production	7/440	37/28943	1.24233e-06	1.14313e-05	5.53667e-06	Arg1/Il1b/Il6/Nlrp3/Malt1/Lilrb4a/Tnfrsf1b	7	Macrophage_C1_Areg-Up
BP	GO:0045580	regulation of T cell differentiation	14/440	188/28943	1.25089e-06	1.14665e-05	5.5537e-06	Cd44/Adam8/Il7r/Il6/Rhoa/Nlrp3/Malt1/Tnfsf9/Anxa1/Lilrb4a/Nfkbiz/Zmiz1/Prelid1/Hsp90aa1	14	Macrophage_C1_Areg-Up
BP	GO:0110148	biomineralization	14/440	188/28943	1.25089e-06	1.14665e-05	5.5537e-06	Ptgs2/Spp1/Srgn/Ecm1/Gja1/Nt5e/Fam20c/Sgms2/Tmem119/Fam20a/Ccr1/Mmp13/Hif1a/Mtss1	14	Macrophage_C1_Areg-Up
BP	GO:0007517	muscle organ development	20/440	371/28943	1.2717e-06	1.16273e-05	5.63158e-06	Pmp22/Cav1/Gpx1/Gja1/Egln1/Il6/Chd7/Met/Lmna/Cited2/Rhoa/Plec/Cav2/Rbpj/Cflar/Lif/Nupr1/Fkbp1a/Mtss1/Rcan1	20	Macrophage_C1_Areg-Up
BP	GO:0034405	response to fluid shear stress	6/440	24/28943	1.27324e-06	1.16273e-05	5.63158e-06	Ptgs2/Spp1/Abca1/Cited2/Plec/Mtss1	6	Macrophage_C1_Areg-Up
BP	GO:0031532	actin cytoskeleton reorganization	11/440	113/28943	1.28089e-06	1.16532e-05	5.64414e-06	Ezr/Csf3/Plek/Rhoa/Plec/Carmil1/Flna/Anxa1/Rala/Parvb/Nedd9	11	Macrophage_C1_Areg-Up
BP	GO:0045639	positive regulation of myeloid cell differentiation	11/440	113/28943	1.28089e-06	1.16532e-05	5.64414e-06	Inhba/Csf3/Id2/Tnf/Ccl3/Itgam/Lif/Jag1/Ccr1/Hif1a/Ets1	11	Macrophage_C1_Areg-Up
BP	GO:0034121	regulation of toll-like receptor signaling pathway	9/440	71/28943	1.29356e-06	1.17464e-05	5.68928e-06	Cd36/Cav1/App/Tnfaip3/Mfhas1/Ptprs/Irak3/Ptpn22/Cd300lf	9	Macrophage_C1_Areg-Up
BP	GO:0034101	erythrocyte homeostasis	13/440	162/28943	1.29718e-06	1.17514e-05	5.69168e-06	Inhba/Cd24a/Id2/Gpi1/Hmox1/Vegfa/Cited2/Prdx1/Mfhas1/Hif1a/Ets1/Cdk6/Ptbp3	13	Macrophage_C1_Areg-Up
BP	GO:0045124	regulation of bone resorption	8/440	53/28943	1.30382e-06	1.17514e-05	5.69168e-06	Spp1/Adam8/Vegfa/Il6/Tmem119/Itgav/Ceacam1/Ubash3b	8	Macrophage_C1_Areg-Up
BP	GO:0090199	regulation of release of cytochrome c from mitochondria	8/440	53/28943	1.30382e-06	1.17514e-05	5.69168e-06	Fam162a/Gpx1/Bnip3/Plaur/Lmna/Higd1a/Bcl2l11/Prelid1	8	Macrophage_C1_Areg-Up
BP	GO:1903202	negative regulation of oxidative stress-induced cell death	8/440	53/28943	1.30382e-06	1.17514e-05	5.69168e-06	Slc7a11/Gpx1/Txn1/Glrx/Met/Pde8a/Hif1a/Sod2	8	Macrophage_C1_Areg-Up
BP	GO:0001959	regulation of cytokine-mediated signaling pathway	12/440	137/28943	1.31636e-06	1.18423e-05	5.73573e-06	Arg1/Mmp12/Cav1/Cd24a/Ecm1/Il6/Il1rn/Hipk1/Hif1a/Edn1/Irak3/Cd300lf	12	Macrophage_C1_Areg-Up
BP	GO:1903076	regulation of protein localization to plasma membrane	11/440	114/28943	1.39856e-06	1.25585e-05	6.08261e-06	Ezr/Lgals3/Tnf/Pid1/Lrp1/Atp2b4/Mmp14/Vamp4/Rab11a/Tmbim1/Kif5b	11	Macrophage_C1_Areg-Up
BP	GO:0050680	negative regulation of epithelial cell proliferation	14/440	190/28943	1.41889e-06	1.27175e-05	6.15958e-06	Thbs1/Cav1/Rgcc/Gja1/Tnf/Ccl2/Cav2/Nupr1/Klf9/Cdk6/Ctsl/Ceacam1/Mtss1/B4galt1	14	Macrophage_C1_Areg-Up
BP	GO:0032874	positive regulation of stress-activated MAPK cascade	12/440	138/28943	1.42219e-06	1.27235e-05	6.16249e-06	Il1a/Mmp8/App/Tnf/Il1b/Gadd45a/Vegfa/Met/Mfhas1/Sash1/Map4k4/Hipk2	12	Macrophage_C1_Areg-Up
BP	GO:0048678	response to axon injury	9/440	72/28943	1.45868e-06	1.2978e-05	6.28576e-06	Flrt3/Lrp1/Flna/Ptprs/Map2k1/Stk24/Sod2/Klk8/Sod1	9	Macrophage_C1_Areg-Up
BP	GO:0070613	regulation of protein processing	9/440	72/28943	1.45868e-06	1.2978e-05	6.28576e-06	Thbs1/Eno1/S100a10/Plaur/Serpine1/Mdm2/Cast/Furin/Mmp14	9	Macrophage_C1_Areg-Up
BP	GO:1904705	regulation of vascular associated smooth muscle cell proliferation	9/440	72/28943	1.45868e-06	1.2978e-05	6.28576e-06	Cav1/Tnf/Hmox1/Mdm2/Rhoa/Edn1/Cdkn1a/Sod2/Gna13	9	Macrophage_C1_Areg-Up
BP	GO:0071634	regulation of transforming growth factor beta production	7/440	38/28943	1.50303e-06	1.334e-05	6.46109e-06	Fn1/Ptgs2/Cd24a/Met/Furin/Hif1a/Itgav	7	Macrophage_C1_Areg-Up
BP	GO:0043122	regulation of I-kappaB kinase/NF-kappaB signaling	14/440	191/28943	1.51022e-06	1.334e-05	6.46109e-06	Il1a/Cd36/Gapdh/Clec4d/Tnf/Il1b/S100a4/Rhoa/Tnfaip3/Lilrb4a/Trim25/Clec4n/Zc3hav1/Tnip1	14	Macrophage_C1_Areg-Up
BP	GO:0050796	regulation of insulin secretion	14/440	191/28943	1.51022e-06	1.334e-05	6.46109e-06	Nos2/Gja1/Tnf/Il1b/Glrx/Il6/Lrp1/Irs2/Klf7/Hif1a/Acsl4/Glul/Pfkl/Kif5b	14	Macrophage_C1_Areg-Up
BP	GO:0038066	p38MAPK cascade	8/440	54/28943	1.51039e-06	1.334e-05	6.46109e-06	Ezr/Il1b/Gadd45a/Vegfa/Met/Mfhas1/Sash1/Ptpn22	8	Macrophage_C1_Areg-Up
BP	GO:0034341	response to interferon-gamma	12/440	139/28943	1.53547e-06	1.35368e-05	6.55642e-06	Arg1/Nos2/Gapdh/Ccl9/Vim/Ccl3/Ccl2/Ccl4/Capg/Vamp4/Slc11a1/Kif5b	12	Macrophage_C1_Areg-Up
BP	GO:0055072	iron ion homeostasis	10/440	93/28943	1.56269e-06	1.37267e-05	6.64842e-06	Fth1/Fbxl5/Egln1/Hmox1/Ftl1/Hif1a/Sod2/Slc11a1/Frrs1/Sod1	10	Macrophage_C1_Areg-Up
BP	GO:0070301	cellular response to hydrogen peroxide	10/440	93/28943	1.56269e-06	1.37267e-05	6.64842e-06	Bnip3/Txn1/Glrx/Il6/Met/Tnfaip3/Anxa1/Pde8a/Edn1/Oser1	10	Macrophage_C1_Areg-Up
BP	GO:0050714	positive regulation of protein secretion	13/440	165/28943	1.59499e-06	1.39851e-05	6.77355e-06	Il1a/Ezr/Gja1/Glrx/Bsg/Lrp1/Irs2/Kcnn4/Mmp13/Hif1a/Acsl4/Glul/Kif5b	13	Macrophage_C1_Areg-Up
BP	GO:0030194	positive regulation of blood coagulation	6/440	25/28943	1.65387e-06	1.43955e-05	6.97231e-06	Thbs1/Cd36/Serpine1/Emilin2/F7/F3	6	Macrophage_C1_Areg-Up
BP	GO:0034114	regulation of heterotypic cell-cell adhesion	6/440	25/28943	1.65387e-06	1.43955e-05	6.97231e-06	Cd44/Tnf/Il1b/Tnfaip3/Il1rn/Myadm	6	Macrophage_C1_Areg-Up
BP	GO:1900048	positive regulation of hemostasis	6/440	25/28943	1.65387e-06	1.43955e-05	6.97231e-06	Thbs1/Cd36/Serpine1/Emilin2/F7/F3	6	Macrophage_C1_Areg-Up
BP	GO:2000193	positive regulation of fatty acid transport	6/440	25/28943	1.65387e-06	1.43955e-05	6.97231e-06	Ptges/Il1a/Mif/Il1b/Edn1/Pla2g4a	6	Macrophage_C1_Areg-Up
BP	GO:0070304	positive regulation of stress-activated protein kinase signaling cascade	12/440	140/28943	1.65667e-06	1.43955e-05	6.97231e-06	Il1a/Mmp8/App/Tnf/Il1b/Gadd45a/Vegfa/Met/Mfhas1/Sash1/Map4k4/Hipk2	12	Macrophage_C1_Areg-Up
BP	GO:0010712	regulation of collagen metabolic process	8/440	55/28943	1.74418e-06	1.51288e-05	7.32748e-06	Fn1/Errfi1/Rgcc/Vim/Serpine1/Ccl2/Il6/Prdx5	8	Macrophage_C1_Areg-Up
BP	GO:0090049	regulation of cell migration involved in sprouting angiogenesis	7/440	39/28943	1.80797e-06	1.5654e-05	7.58188e-06	Thbs1/Ptgs2/Plk2/Hmox1/Vegfa/Rhoa/Anxa1	7	Macrophage_C1_Areg-Up
BP	GO:0050777	negative regulation of immune response	14/440	194/28943	1.81658e-06	1.57005e-05	7.60438e-06	Arg1/Mmp12/Gpx1/Lgals3/Il7r/Hmox1/Tnfaip3/Anxa1/Lilrb4a/Ccr1/Npy/Ceacam1/Irak3/Havcr2	14	Macrophage_C1_Areg-Up
BP	GO:0032732	positive regulation of interleukin-1 production	9/440	74/28943	1.8441e-06	1.59099e-05	7.70581e-06	Cd36/App/Tnf/Ccl3/Il6/Nlrp3/Malt1/Hk1/Havcr2	9	Macrophage_C1_Areg-Up
BP	GO:0006140	regulation of nucleotide metabolic process	10/440	95/28943	1.90241e-06	1.63837e-05	7.93531e-06	Nos2/Eno1/App/Ier3/Pid1/Nupr1/Me2/Hif1a/Map2k1/Pdk1	10	Macrophage_C1_Areg-Up
BP	GO:0070665	positive regulation of leukocyte proliferation	13/440	168/28943	1.95212e-06	1.6782e-05	8.1282e-06	Il1a/Cd24a/Mif/Il1b/Il6/Irs2/Tnfsf9/Anxa1/Mapk3/Bst1/Cdkn1a/Ptpn22/Havcr2	13	Macrophage_C1_Areg-Up
BP	GO:0003015	heart process	16/440	254/28943	2.03112e-06	1.74302e-05	8.44216e-06	Nos2/Cav1/Gpx1/Gja1/Met/Mdm2/Atp2b4/Hopx/Flna/Calm1/Calm3/Edn1/Pde4b/Calm2/Mef2a/Sod1	16	Macrophage_C1_Areg-Up
BP	GO:1901184	regulation of ERBB signaling pathway	9/440	75/28943	2.06769e-06	1.76813e-05	8.56377e-06	Areg/Errfi1/Ereg/Plaur/Rbpj/Itga1/Ceacam1/Ptpn12/Dusp3	9	Macrophage_C1_Areg-Up
BP	GO:1990874	vascular associated smooth muscle cell proliferation	9/440	75/28943	2.06769e-06	1.76813e-05	8.56377e-06	Cav1/Tnf/Hmox1/Mdm2/Rhoa/Edn1/Cdkn1a/Sod2/Gna13	9	Macrophage_C1_Areg-Up
BP	GO:0072522	purine-containing compound biosynthetic process	15/440	225/28943	2.10598e-06	1.7977e-05	8.707e-06	Spp1/Nos2/Eno1/Pkm/Aldoa/Nt5e/Pid1/Adssl1/Impdh1/Adss/Map2k1/Acsl4/Aprt/Acot7/Pdk1	15	Macrophage_C1_Areg-Up
BP	GO:0044282	small molecule catabolic process	19/440	350/28943	2.11326e-06	1.80074e-05	8.7217e-06	Arg1/Nos2/Pgk1/Esd/Eno1/Gapdh/Ldha/Tpi1/Gpi1/Pkm/Aldoa/Pgd/Atp2b4/Irs2/Hk1/Impa2/Pfkp/Acot7/Pfkl	19	Macrophage_C1_Areg-Up
BP	GO:0002523	leukocyte migration involved in inflammatory response	6/440	26/28943	2.12252e-06	1.80545e-05	8.74453e-06	Cd24a/S100a8/Adam8/Itgb2/Ccl2/Itgam	6	Macrophage_C1_Areg-Up
BP	GO:0071604	transforming growth factor beta production	7/440	40/28943	2.16296e-06	1.83662e-05	8.8955e-06	Fn1/Ptgs2/Cd24a/Met/Furin/Hif1a/Itgav	7	Macrophage_C1_Areg-Up
BP	GO:0016311	dephosphorylation	19/440	351/28943	2.20343e-06	1.8677e-05	9.04605e-06	Tnf/Plek/Iqgap1/Vcan/Mfhas1/Calm1/Impa2/Dusp5/Itga1/Ptpre/Ptprs/Calm3/Plpp3/Ptpn12/Dusp3/Calm2/Ptpn22/Rcan1/Ubash3b	19	Macrophage_C1_Areg-Up
BP	GO:0032677	regulation of interleukin-8 production	9/440	76/28943	2.31423e-06	1.9582e-05	9.48435e-06	Nos2/Cd14/Tnf/Il1b/Serpine1/Il6/Anxa1/F3/Ptpn22	9	Macrophage_C1_Areg-Up
BP	GO:0051017	actin filament bundle assembly	13/440	171/28943	2.37858e-06	2.00606e-05	9.71617e-06	Ezr/Rgcc/S100a10/Plek/Met/Rhoc/Rhoa/Carmil1/Flna/Sdc4/Mtss1/Spire1/Cul3	13	Macrophage_C1_Areg-Up
BP	GO:0034504	protein localization to nucleus	18/440	320/28943	2.37909e-06	2.00606e-05	9.71617e-06	Mmp12/Ptgs2/Cd36/App/Txn1/Il6/Lmna/Mdm2/Cav2/Nfkbia/Lif/Flna/Lilrb4a/Mfhas1/Cdkn1a/Hdgf/Ptpn22/Glul	18	Macrophage_C1_Areg-Up
BP	GO:0062013	positive regulation of small molecule metabolic process	13/440	172/28943	2.53807e-06	2.13639e-05	1.03474e-05	Ptgs2/Nos2/Cd36/Eno1/App/Tnf/Il1b/Pid1/Irs2/Anxa1/Hif1a/Map2k1/Pla2g4a	13	Macrophage_C1_Areg-Up
BP	GO:0010822	positive regulation of mitochondrion organization	9/440	77/28943	2.58567e-06	2.16516e-05	1.04868e-05	Fam162a/Bnip3/Plaur/Bcl2l11/Rala/Hif1a/Vdac1/Spire1/Mgarp	9	Macrophage_C1_Areg-Up
BP	GO:0032637	interleukin-8 production	9/440	77/28943	2.58567e-06	2.16516e-05	1.04868e-05	Nos2/Cd14/Tnf/Il1b/Serpine1/Il6/Anxa1/F3/Ptpn22	9	Macrophage_C1_Areg-Up
BP	GO:1903317	regulation of protein maturation	9/440	77/28943	2.58567e-06	2.16516e-05	1.04868e-05	Thbs1/Eno1/S100a10/Plaur/Serpine1/Mdm2/Cast/Furin/Mmp14	9	Macrophage_C1_Areg-Up
BP	GO:0033619	membrane protein proteolysis	8/440	58/28943	2.63871e-06	2.20576e-05	1.06834e-05	Adam8/App/Tnf/Il1b/Tnfrsf1b/Afg3l2/Adam10/Timp1	8	Macrophage_C1_Areg-Up
BP	GO:1902175	regulation of oxidative stress-induced intrinsic apoptotic signaling pathway	6/440	27/28943	2.69405e-06	2.24427e-05	1.08699e-05	Gpx1/Mcl1/Hif1a/P4hb/Sod2/Sod1	6	Macrophage_C1_Areg-Up
BP	GO:1904996	positive regulation of leukocyte adhesion to vascular endothelial cell	6/440	27/28943	2.69405e-06	2.24427e-05	1.08699e-05	Itgb2/Tnf/Il6/Rhoa/Ets1/Nfat5	6	Macrophage_C1_Areg-Up
BP	GO:0014706	striated muscle tissue development	17/440	291/28943	2.72726e-06	2.26803e-05	1.0985e-05	Id2/Gja1/Sema3c/Egln1/Vegfa/Chd7/Met/Lmna/Cited2/Plec/Rbpj/Edn1/Fkbp1a/Jarid2/Ifrd1/Mef2a/Prkar1a	17	Macrophage_C1_Areg-Up
BP	GO:0010469	regulation of signaling receptor activity	12/440	147/28943	2.76916e-06	2.29499e-05	1.11156e-05	Areg/Errfi1/Ereg/App/Tnf/Serpine1/Ccl2/Lilrb4a/Hif1a/Cdk5r1/Edn1/Aplp2	12	Macrophage_C1_Areg-Up
BP	GO:0060759	regulation of response to cytokine stimulus	12/440	147/28943	2.76916e-06	2.29499e-05	1.11156e-05	Arg1/Mmp12/Cav1/Cd24a/Ecm1/Il6/Il1rn/Hipk1/Hif1a/Edn1/Irak3/Cd300lf	12	Macrophage_C1_Areg-Up
BP	GO:0002532	production of molecular mediator involved in inflammatory response	10/440	99/28943	2.77894e-06	2.29916e-05	1.11358e-05	Nos2/Tnf/Serpine1/Il6/Ncf1/Ywhaz/Lilrb4a/Slc7a2/Hif1a/Alox5ap	10	Macrophage_C1_Areg-Up
BP	GO:0046635	positive regulation of alpha-beta T cell activation	9/440	78/28943	2.88406e-06	2.37941e-05	1.15245e-05	Cd24a/Il6/Rhoa/Nlrp3/Malt1/Anxa1/Lilrb4a/Nfkbiz/Ptpn22	9	Macrophage_C1_Areg-Up
BP	GO:0061572	actin filament bundle organization	13/440	174/28943	2.88578e-06	2.37941e-05	1.15245e-05	Ezr/Rgcc/S100a10/Plek/Met/Rhoc/Rhoa/Carmil1/Flna/Sdc4/Mtss1/Spire1/Cul3	13	Macrophage_C1_Areg-Up
BP	GO:0070588	calcium ion transmembrane transport	18/440	325/28943	2.95701e-06	2.434e-05	1.17889e-05	Cav1/Ahnak/Chd7/Atp2b4/Flna/Calm1/Diaph1/Mcub/Afg3l2/Calm3/Itgav/Edn1/Fkbp1a/Vdac1/Pde4b/Calm2/Ptpn22/Ubash3b	18	Macrophage_C1_Areg-Up
BP	GO:0042743	hydrogen peroxide metabolic process	8/440	59/28943	3.01242e-06	2.46459e-05	1.1937e-05	Prdx6/Gpx1/Ncf1/Prdx1/Txnrd1/Sod2/Prdx5/Sod1	8	Macrophage_C1_Areg-Up
BP	GO:0071622	regulation of granulocyte chemotaxis	8/440	59/28943	3.01242e-06	2.46459e-05	1.1937e-05	Thbs1/Il1b/Ccl2/Trem1/Mapk3/Bst1/Edn1/C5ar1	8	Macrophage_C1_Areg-Up
BP	GO:0018119	peptidyl-cysteine S-nitrosylation	5/440	16/28943	3.01964e-06	2.46459e-05	1.1937e-05	Nos2/S100a8/Gapdh/Txn1/Atp2b4	5	Macrophage_C1_Areg-Up
BP	GO:0051044	positive regulation of membrane protein ectodomain proteolysis	5/440	16/28943	3.01964e-06	2.46459e-05	1.1937e-05	Adam8/App/Tnf/Il1b/Tnfrsf1b	5	Macrophage_C1_Areg-Up
BP	GO:1902001	fatty acid transmembrane transport	5/440	16/28943	3.01964e-06	2.46459e-05	1.1937e-05	Thbs1/Cd36/Slc2a1/Abcc1/Irs2	5	Macrophage_C1_Areg-Up
BP	GO:0014910	regulation of smooth muscle cell migration	10/440	100/28943	3.04634e-06	2.48021e-05	1.20127e-05	Cav1/Serpine1/Iqgap1/Mdm2/Lrp1/Rhoa/F3/Dock7/S100a11/Gna13	10	Macrophage_C1_Areg-Up
BP	GO:0018149	peptide cross-linking	7/440	42/28943	3.04902e-06	2.48021e-05	1.20127e-05	Stfa3/Fn1/Thbs1/Csta2/F13a1/Tgm2/Anxa1	7	Macrophage_C1_Areg-Up
BP	GO:0050671	positive regulation of lymphocyte proliferation	12/440	149/28943	3.18929e-06	2.58996e-05	1.25443e-05	Il1a/Cd24a/Mif/Il1b/Il6/Irs2/Tnfsf9/Anxa1/Bst1/Cdkn1a/Ptpn22/Havcr2	12	Macrophage_C1_Areg-Up
BP	GO:0002286	T cell activation involved in immune response	11/440	124/28943	3.20908e-06	2.60167e-05	1.2601e-05	Clec4d/Lgals3/Clec4e/Il6/Nlrp3/Malt1/Anxa1/Nfkbiz/Apbb1ip/Slc11a1/Havcr2	11	Macrophage_C1_Areg-Up
BP	GO:0031638	zymogen activation	10/440	101/28943	3.3358e-06	2.69988e-05	1.30766e-05	Thbs1/Pgk1/Eno1/F10/S100a10/Plaur/Serpine1/Furin/Mmp14/Ctsl	10	Macrophage_C1_Areg-Up
BP	GO:0031639	plasminogen activation	6/440	28/28943	3.38494e-06	2.73052e-05	1.3225e-05	Thbs1/Pgk1/Eno1/S100a10/Plaur/Serpine1	6	Macrophage_C1_Areg-Up
BP	GO:0050820	positive regulation of coagulation	6/440	28/28943	3.38494e-06	2.73052e-05	1.3225e-05	Thbs1/Cd36/Serpine1/Emilin2/F7/F3	6	Macrophage_C1_Areg-Up
BP	GO:0031331	positive regulation of cellular catabolic process	21/440	431/28943	3.42538e-06	2.75854e-05	1.33608e-05	Cav1/Bnip3/Adam8/App/Tnf/Il1b/Plk2/Hmox1/Il6/Mdm2/Bnip3l/Bcl2l11/Snx18/Irs2/Noct/Tnfrsf1b/Hif1a/Zc3hav1/Mapk3/Vdac1/Map2k1	21	Macrophage_C1_Areg-Up
BP	GO:0002040	sprouting angiogenesis	11/440	125/28943	3.47132e-06	2.79089e-05	1.35174e-05	Thbs1/Ptgs2/Plk2/Hmox1/Pkm/Vegfa/Rhoa/Anxa1/Ceacam1/Itga5/Glul	11	Macrophage_C1_Areg-Up
BP	GO:0060562	epithelial tube morphogenesis	20/440	397/28943	3.55644e-06	2.85459e-05	1.38259e-05	Areg/Cd44/Gja1/Tnf/Vegfa/Bsg/Met/Cited2/Rhoa/Rbpj/Sdc4/Rala/Mmp14/Hif1a/Edn1/Zeb2/Mtss1/Clic4/Mthfd1l/Gna13	20	Macrophage_C1_Areg-Up
BP	GO:1900180	regulation of protein localization to nucleus	12/440	151/28943	3.66461e-06	2.93654e-05	1.42229e-05	Ptgs2/Cd36/App/Il6/Lmna/Cav2/Lif/Flna/Lilrb4a/Mfhas1/Ptpn22/Glul	12	Macrophage_C1_Areg-Up
BP	GO:0032271	regulation of protein polymerization	14/440	206/28943	3.67306e-06	2.93845e-05	1.42321e-05	Cav1/Csf3/Sgk1/Tppp3/Met/Rhoa/Tmsb10/Carmil1/Capg/Mtpn/Add3/Cyfip1/Myadm/Hsp90aa1	14	Macrophage_C1_Areg-Up
BP	GO:0032946	positive regulation of mononuclear cell proliferation	12/440	152/28943	3.92486e-06	3.13471e-05	1.51827e-05	Il1a/Cd24a/Mif/Il1b/Il6/Irs2/Tnfsf9/Anxa1/Bst1/Cdkn1a/Ptpn22/Havcr2	12	Macrophage_C1_Areg-Up
BP	GO:0031214	biomineral tissue development	13/440	179/28943	3.94641e-06	3.14673e-05	1.52409e-05	Ptgs2/Spp1/Srgn/Ecm1/Gja1/Fam20c/Sgms2/Tmem119/Fam20a/Ccr1/Mmp13/Hif1a/Mtss1	13	Macrophage_C1_Areg-Up
BP	GO:0010660	regulation of muscle cell apoptotic process	10/440	103/28943	3.98707e-06	3.17392e-05	1.53726e-05	Cav1/Bnip3/Gapdh/Hmox1/Cflar/Capn2/Nupr1/Trem1/Edn1/Sod2	10	Macrophage_C1_Areg-Up
BP	GO:0051962	positive regulation of nervous system development	19/440	366/28943	4.04626e-06	3.21548e-05	1.55739e-05	Fn1/Sgk1/Id2/Flrt3/Vim/Tnf/Il1b/Vegfa/Il6/Met/Lrp1/Lif/Tgm2/Adgre5/Tnfrsf1b/Hif1a/Map2k1/Zeb2/Cyfip1	19	Macrophage_C1_Areg-Up
BP	GO:0043280	positive regulation of cysteine-type endopeptidase activity involved in apoptotic process	11/440	127/28943	4.05256e-06	3.21548e-05	1.55739e-05	Fam162a/S100a8/App/Tnf/Rhoa/Nlrp3/Bcl2l11/Cflar/Malt1/F3/Tnfrsf23	11	Macrophage_C1_Areg-Up
BP	GO:0034104	negative regulation of tissue remodeling	6/440	29/28943	4.2134e-06	3.31919e-05	1.60762e-05	Cd24a/Vegfa/Il6/Tmem119/Ceacam1/Ubash3b	6	Macrophage_C1_Areg-Up
BP	GO:1900745	positive regulation of p38MAPK cascade	6/440	29/28943	4.2134e-06	3.31919e-05	1.60762e-05	Il1b/Gadd45a/Vegfa/Met/Mfhas1/Sash1	6	Macrophage_C1_Areg-Up
BP	GO:0045840	positive regulation of mitotic nuclear division	7/440	44/28943	4.21896e-06	3.31919e-05	1.60762e-05	Il1a/Ereg/Rgcc/Il1b/Met/Edn1/Cul3	7	Macrophage_C1_Areg-Up
BP	GO:0017014	protein nitrosylation	5/440	17/28943	4.22443e-06	3.31919e-05	1.60762e-05	Nos2/S100a8/Gapdh/Txn1/Atp2b4	5	Macrophage_C1_Areg-Up
BP	GO:0061308	cardiac neural crest cell development involved in heart development	5/440	17/28943	4.22443e-06	3.31919e-05	1.60762e-05	Sema3c/Cited2/Jag1/Mapk3/Edn1	5	Macrophage_C1_Areg-Up
BP	GO:0071731	response to nitric oxide	5/440	17/28943	4.22443e-06	3.31919e-05	1.60762e-05	Thbs1/Txn1/Egln1/Cflar/Itgav	5	Macrophage_C1_Areg-Up
BP	GO:0072330	monocarboxylic acid biosynthetic process	14/440	209/28943	4.34438e-06	3.40791e-05	1.65059e-05	Ptges/Ptgs2/Ldha/Ltc4s/Mif/Il1b/Pkm/Scd2/Degs1/Anxa1/Edn1/Ceacam1/Pla2g4a/Acot7	14	Macrophage_C1_Areg-Up
BP	GO:0032731	positive regulation of interleukin-1 beta production	8/440	62/28943	4.4141e-06	3.457e-05	1.67437e-05	Cd36/App/Tnf/Ccl3/Il6/Nlrp3/Malt1/Hk1	8	Macrophage_C1_Areg-Up
BP	GO:0006633	fatty acid biosynthetic process	12/440	154/28943	4.4946e-06	3.51435e-05	1.70215e-05	Ptges/Ptgs2/Ltc4s/Mif/Il1b/Scd2/Degs1/Anxa1/Edn1/Ceacam1/Pla2g4a/Acot7	12	Macrophage_C1_Areg-Up
BP	GO:0002703	regulation of leukocyte mediated immunity	17/440	303/28943	4.68138e-06	3.6545e-05	1.77002e-05	Arg1/Cxcl1/Cd24a/Il7r/Itgb2/Tnf/Il1b/Hmox1/Ccl2/Il6/Itgam/Nlrp3/Malt1/Lilrb4a/Tnfrsf1b/Ceacam1/Havcr2	17	Macrophage_C1_Areg-Up
BP	GO:0001837	epithelial to mesenchymal transition	12/440	155/28943	4.80583e-06	3.7456e-05	1.81415e-05	Pdpn/Rgcc/Gja1/Il1b/Vegfa/Il6/Rbpj/Jag1/Flna/Glipr2/Hif1a/Edn1	12	Macrophage_C1_Areg-Up
BP	GO:0008406	gonad development	15/440	241/28943	4.8904e-06	3.80539e-05	1.84311e-05	Il1a/Inhba/Ereg/Gja1/Serpine1/Vegfa/Cited2/Bcl2l11/Nupr1/Flna/Itgav/Pla2g4a/Tiparp/Fndc3a/Sod1	15	Macrophage_C1_Areg-Up
BP	GO:0006509	membrane protein ectodomain proteolysis	7/440	45/28943	4.93118e-06	3.83097e-05	1.85549e-05	Adam8/App/Tnf/Il1b/Tnfrsf1b/Adam10/Timp1	7	Macrophage_C1_Areg-Up
BP	GO:0050769	positive regulation of neurogenesis	17/440	305/28943	5.1082e-06	3.96213e-05	1.91902e-05	Fn1/Sgk1/Id2/Vim/Tnf/Il1b/Vegfa/Il6/Met/Lrp1/Lif/Tgm2/Tnfrsf1b/Hif1a/Map2k1/Zeb2/Cyfip1	17	Macrophage_C1_Areg-Up
BP	GO:0009913	epidermal cell differentiation	15/440	242/28943	5.1423e-06	3.9822e-05	1.92874e-05	Stfa3/Il1a/Ptgs2/Errfi1/Csta2/Plec/Rbpj/Jag1/Klf7/Anxa1/Mafg/Map2k1/Slc9a3r1/Clic4/Sod1	15	Macrophage_C1_Areg-Up
BP	GO:0001704	formation of primary germ layer	10/440	106/28943	5.17005e-06	3.99729e-05	1.93605e-05	Fn1/Inhba/Gpi1/Ets2/Txnrd1/Dusp5/Itgav/Map2k1/Itga5/Prkar1a	10	Macrophage_C1_Areg-Up
BP	GO:0090330	regulation of platelet aggregation	6/440	30/28943	5.19943e-06	4.0136e-05	1.94395e-05	Cd9/Pdpn/Emilin2/Il6/Ceacam1/Ubash3b	6	Macrophage_C1_Areg-Up
BP	GO:0001954	positive regulation of cell-matrix adhesion	8/440	64/28943	5.62732e-06	4.32321e-05	2.09391e-05	Cd36/S100a10/Iqgap1/Vegfa/Trem1/Sdc4/Cdk6/Map4k4	8	Macrophage_C1_Areg-Up
BP	GO:0051893	regulation of focal adhesion assembly	8/440	64/28943	5.62732e-06	4.32321e-05	2.09391e-05	S100a10/Iqgap1/Vegfa/Lrp1/Sdc4/Mmp14/Dusp3/Map4k4	8	Macrophage_C1_Areg-Up
BP	GO:0090109	regulation of cell-substrate junction assembly	8/440	64/28943	5.62732e-06	4.32321e-05	2.09391e-05	S100a10/Iqgap1/Vegfa/Lrp1/Sdc4/Mmp14/Dusp3/Map4k4	8	Macrophage_C1_Areg-Up
BP	GO:0033028	myeloid cell apoptotic process	7/440	46/28943	5.74066e-06	4.4033e-05	2.1327e-05	Slc7a11/Cd44/Mif/Il6/Itgam/Anxa1/Clec5a	7	Macrophage_C1_Areg-Up
BP	GO:0010755	regulation of plasminogen activation	5/440	18/28943	5.77624e-06	4.41658e-05	2.13913e-05	Thbs1/Eno1/S100a10/Plaur/Serpine1	5	Macrophage_C1_Areg-Up
BP	GO:0061307	cardiac neural crest cell differentiation involved in heart development	5/440	18/28943	5.77624e-06	4.41658e-05	2.13913e-05	Sema3c/Cited2/Jag1/Mapk3/Edn1	5	Macrophage_C1_Areg-Up
BP	GO:0045137	development of primary sexual characteristics	15/440	245/28943	5.96887e-06	4.55668e-05	2.20699e-05	Il1a/Inhba/Ereg/Gja1/Serpine1/Vegfa/Cited2/Bcl2l11/Nupr1/Flna/Itgav/Pla2g4a/Tiparp/Fndc3a/Sod1	15	Macrophage_C1_Areg-Up
BP	GO:0032755	positive regulation of interleukin-6 production	10/440	108/28943	6.11784e-06	4.66304e-05	2.2585e-05	Nos2/Cd36/Ereg/Mmp8/App/Tnf/Il1b/Il6/Bsg/Tnfsf9	10	Macrophage_C1_Areg-Up
BP	GO:0033559	unsaturated fatty acid metabolic process	11/440	133/28943	6.33714e-06	4.8226e-05	2.33578e-05	Pdpn/Ptges/Ptgs2/Gpx1/Mif/Il1b/Scd2/Ptgr1/Anxa1/Edn1/Pla2g4a	11	Macrophage_C1_Areg-Up
BP	GO:1905523	positive regulation of macrophage migration	6/440	31/28943	6.36491e-06	4.83096e-05	2.33983e-05	Thbs1/Ccl2/Trem1/Mmp14/Mapk3/C5ar1	6	Macrophage_C1_Areg-Up
BP	GO:0002833	positive regulation of response to biotic stimulus	13/440	187/28943	6.36809e-06	4.83096e-05	2.33983e-05	Arg1/Mmp12/Cxcl1/Ereg/Cd24a/Adam8/Mif/Emilin2/Clec4n/Sash1/Zc3hav1/Havcr2/Hsp90aa1	13	Macrophage_C1_Areg-Up
BP	GO:0019229	regulation of vasoconstriction	9/440	86/28943	6.53421e-06	4.9261e-05	2.38591e-05	Ptgs2/Cav1/Gja1/Rhoa/Dusp5/Hif1a/Edn1/Map2k1/Add3	9	Macrophage_C1_Areg-Up
BP	GO:0032729	positive regulation of interferon-gamma production	9/440	86/28943	6.53421e-06	4.9261e-05	2.38591e-05	Cd14/App/Tnf/Il1b/Tnfsf9/Pde4b/Ptpn22/Slc11a1/Havcr2	9	Macrophage_C1_Areg-Up
BP	GO:0048041	focal adhesion assembly	9/440	86/28943	6.53421e-06	4.9261e-05	2.38591e-05	S100a10/Iqgap1/Vegfa/Lrp1/Sdc4/Mmp14/Itgav/Dusp3/Map4k4	9	Macrophage_C1_Areg-Up
BP	GO:0051384	response to glucocorticoid	9/440	86/28943	6.53421e-06	4.9261e-05	2.38591e-05	Areg/Sgk1/Tnf/Il6/Eif4ebp1/Il1rn/Anxa1/Klf9/Map2k1	9	Macrophage_C1_Areg-Up
BP	GO:0010639	negative regulation of organelle organization	19/440	380/28943	6.92236e-06	5.21061e-05	2.52371e-05	Gpx1/Bnip3/Sgk1/Ier3/Met/Lmna/Higd1a/Tmsb10/Carmil1/Capg/Mtpn/Lif/Nupr1/Gmfb/Add3/Prelid1/Myadm/Osm/Vat1	19	Macrophage_C1_Areg-Up
BP	GO:0002821	positive regulation of adaptive immune response	12/440	161/28943	7.10302e-06	5.32798e-05	2.58056e-05	Cd24a/Cd44/Mif/Tnf/Il1b/Il6/Nlrp3/Malt1/Clec4n/Nfkbiz/Pla2g4a/Slc11a1	12	Macrophage_C1_Areg-Up
BP	GO:0070265	necrotic cell death	8/440	66/28943	7.11132e-06	5.32798e-05	2.58056e-05	Cav1/Bnip3/Fth1/Tnf/Cflar/Nupr1/Pygl/Tnfrsf23	8	Macrophage_C1_Areg-Up
BP	GO:0072678	T cell migration	8/440	66/28943	7.11132e-06	5.32798e-05	2.58056e-05	Adam8/Ecm1/App/Ccl2/Rhoa/Msn/Plec/Adam10	8	Macrophage_C1_Areg-Up
BP	GO:0001659	temperature homeostasis	13/440	189/28943	7.14824e-06	5.34737e-05	2.58995e-05	Ptges/Il1a/Ptgs2/Cd36/Cav1/Gpx1/Gja1/Tnf/Il1b/Vegfa/Rbpj/Il1rn/Dock7	13	Macrophage_C1_Areg-Up
BP	GO:0006631	fatty acid metabolic process	21/440	453/28943	7.35577e-06	5.49412e-05	2.66103e-05	Pdpn/Ptges/Ptgs2/Cd36/Cav1/Gpx1/Ltc4s/Mif/Il1b/Scd2/Ptgr1/Degs1/Irs2/Anxa1/Alox5ap/Edn1/Ceacam1/Pla2g4a/Acsl4/Acot7/Pdk1	21	Macrophage_C1_Areg-Up
BP	GO:0050856	regulation of T cell receptor signaling pathway	7/440	48/28943	7.693e-06	5.72912e-05	2.77485e-05	Ezr/Lgals3/Malt1/Kcnn4/Lilrb4a/Dusp3/Ptpn22	7	Macrophage_C1_Areg-Up
BP	GO:1904752	regulation of vascular associated smooth muscle cell migration	6/440	32/28943	7.73366e-06	5.72912e-05	2.77485e-05	Iqgap1/Mdm2/Lrp1/Rhoa/Dock7/Gna13	6	Macrophage_C1_Areg-Up
BP	GO:0034111	negative regulation of homotypic cell-cell adhesion	5/440	19/28943	7.74141e-06	5.72912e-05	2.77485e-05	Cd9/Cd24a/Map2k1/Ceacam1/Ubash3b	5	Macrophage_C1_Areg-Up
BP	GO:0044539	long-chain fatty acid import into cell	5/440	19/28943	7.74141e-06	5.72912e-05	2.77485e-05	Thbs1/Cd36/Slc2a1/Abcc1/Irs2	5	Macrophage_C1_Areg-Up
BP	GO:0045779	negative regulation of bone resorption	5/440	19/28943	7.74141e-06	5.72912e-05	2.77485e-05	Vegfa/Il6/Tmem119/Ceacam1/Ubash3b	5	Macrophage_C1_Areg-Up
BP	GO:0045837	negative regulation of membrane potential	5/440	19/28943	7.74141e-06	5.72912e-05	2.77485e-05	Bnip3/Il6/Bnip3l/Il1rn/Prelid1	5	Macrophage_C1_Areg-Up
BP	GO:0016358	dendrite development	17/440	315/28943	7.81295e-06	5.76992e-05	2.79461e-05	Sgk1/App/Plk2/Iqgap1/Met/Rhoa/Klf7/Ptprs/Cdk5r1/Mapk6/Adam10/Iqsec1/Cyfip1/Spire1/Acsl4/Mef2a/Mgarp	17	Macrophage_C1_Areg-Up
BP	GO:0014909	smooth muscle cell migration	10/440	111/28943	7.82038e-06	5.76992e-05	2.79461e-05	Cav1/Serpine1/Iqgap1/Mdm2/Lrp1/Rhoa/F3/Dock7/S100a11/Gna13	10	Macrophage_C1_Areg-Up
BP	GO:0003007	heart morphogenesis	16/440	283/28943	8.07415e-06	5.94808e-05	2.8809e-05	Thbs1/Id2/Gja1/Sema3c/Egln1/Vegfa/Chd7/Mdm2/Cited2/Rbpj/Jag1/Flna/Zmiz1/Hif1a/Edn1/Fkbp1a	16	Macrophage_C1_Areg-Up
BP	GO:0006470	protein dephosphorylation	15/440	252/28943	8.37462e-06	6.16005e-05	2.98357e-05	Tnf/Vcan/Mfhas1/Calm1/Dusp5/Itga1/Ptpre/Ptprs/Calm3/Ptpn12/Dusp3/Calm2/Ptpn22/Rcan1/Ubash3b	15	Macrophage_C1_Areg-Up
BP	GO:0006936	muscle contraction	17/440	317/28943	8.4873e-06	6.23347e-05	3.01912e-05	Ptgs2/Cav1/Eno1/Aldoa/Ncf1/Met/Rhoa/Atp2b4/Flna/Calm1/Calm3/Edn1/Fkbp1a/Map2k1/Pde4b/Calm2/Sod1	17	Macrophage_C1_Areg-Up
BP	GO:0043087	regulation of GTPase activity	18/440	351/28943	8.54796e-06	6.2685e-05	3.03609e-05	S100a10/Ccl9/Ccl3/Iqgap1/Ccl2/Met/Ccl4/Snx18/Cav2/Nedd9/Rgs1/Iqsec1/Map2k1/Dock7/Map4k4/Rasgef1b/Tbc1d9/Sod1	18	Macrophage_C1_Areg-Up
BP	GO:0050848	regulation of calcium-mediated signaling	9/440	89/28943	8.67663e-06	6.34364e-05	3.07249e-05	Cd24a/Tnf/Egln1/Atp2b4/Calm1/Bst1/Nfat5/Calm2/Rcan1	9	Macrophage_C1_Areg-Up
BP	GO:1900542	regulation of purine nucleotide metabolic process	9/440	89/28943	8.67663e-06	6.34364e-05	3.07249e-05	Nos2/Eno1/App/Ier3/Pid1/Nupr1/Hif1a/Map2k1/Pdk1	9	Macrophage_C1_Areg-Up
BP	GO:0061900	glial cell activation	7/440	49/28943	8.85856e-06	6.46689e-05	3.13218e-05	Mmp8/App/Tnf/Il1b/Itgam/Lrp1/C5ar1	7	Macrophage_C1_Areg-Up
BP	GO:0006879	cellular iron ion homeostasis	8/440	68/28943	8.91308e-06	6.49688e-05	3.14671e-05	Fth1/Egln1/Hmox1/Ftl1/Hif1a/Slc11a1/Frrs1/Sod1	8	Macrophage_C1_Areg-Up
BP	GO:0001558	regulation of cell growth	21/440	459/28943	8.97753e-06	6.53402e-05	3.1647e-05	Fn1/Inhba/Eno1/Cd44/Sgk1/Gja1/Sema3c/Vegfa/Lrp1/Rhoa/Mtpn/Osgin2/Mmp14/Ptprs/Adam10/Edn1/Cdkn1a/Ceacam1/Cyfip1/Acsl4/Ifrd1	21	Macrophage_C1_Areg-Up
BP	GO:0002675	positive regulation of acute inflammatory response	6/440	33/28943	9.33152e-06	6.76116e-05	3.27471e-05	Ptgs2/Adam8/Tnf/Il1b/Il6/Alox5ap	6	Macrophage_C1_Areg-Up
BP	GO:0002834	regulation of response to tumor cell	6/440	33/28943	9.33152e-06	6.76116e-05	3.27471e-05	Cd24a/Calm1/Calm3/Ceacam1/Calm2/Havcr2	6	Macrophage_C1_Areg-Up
BP	GO:1904706	negative regulation of vascular associated smooth muscle cell proliferation	6/440	33/28943	9.33152e-06	6.76116e-05	3.27471e-05	Cav1/Hmox1/Rhoa/Cdkn1a/Sod2/Gna13	6	Macrophage_C1_Areg-Up
BP	GO:0033627	cell adhesion mediated by integrin	9/440	90/28943	9.51268e-06	6.88212e-05	3.33329e-05	Cd24a/Itgb2/Serpine1/Itgam/Lif/Itga1/Itgav/Plpp3/Itga5	9	Macrophage_C1_Areg-Up
BP	GO:2000241	regulation of reproductive process	14/440	225/28943	1.01187e-05	7.30964e-05	3.54036e-05	Mmp12/Il1a/Inhba/Vegfa/Cited2/Anxa5/Rbpj/Lif/Nupr1/Jag1/Osm/Timp1/B4galt1/Sod1	14	Macrophage_C1_Areg-Up
BP	GO:0018198	peptidyl-cysteine modification	7/440	50/28943	1.01669e-05	7.32256e-05	3.54662e-05	Nos2/S100a8/Gapdh/Txn1/Atp2b4/Rab6a/Zdhhc18	7	Macrophage_C1_Areg-Up
BP	GO:0030574	collagen catabolic process	7/440	50/28943	1.01669e-05	7.32256e-05	3.54662e-05	Mmp12/Mmp8/Mmp19/Mmp14/Mmp13/Ctsl/Retreg1	7	Macrophage_C1_Areg-Up
BP	GO:0032495	response to muramyl dipeptide	5/440	20/28943	1.01932e-05	7.33062e-05	3.55052e-05	Vim/Nfkbia/Tnfaip3/Jag1/Ptpn22	5	Macrophage_C1_Areg-Up
BP	GO:0006937	regulation of muscle contraction	12/440	167/28943	1.03124e-05	7.40533e-05	3.58671e-05	Ptgs2/Cav1/Eno1/Ncf1/Rhoa/Calm1/Calm3/Edn1/Map2k1/Pde4b/Calm2/Sod1	12	Macrophage_C1_Areg-Up
BP	GO:0002698	negative regulation of immune effector process	11/440	140/28943	1.03563e-05	7.41483e-05	3.59131e-05	Arg1/Lgals3/Il7r/Tnf/Hmox1/Tnfaip3/Anxa1/Lilrb4a/Ceacam1/Irak3/Havcr2	11	Macrophage_C1_Areg-Up
BP	GO:0031623	receptor internalization	11/440	140/28943	1.03563e-05	7.41483e-05	3.59131e-05	Cd9/Cd36/Cav1/Ezr/App/Itgb2/Vegfa/Lrp1/Lilrb4a/Iqsec1/Ceacam1	11	Macrophage_C1_Areg-Up
BP	GO:0046888	negative regulation of hormone secretion	9/440	91/28943	1.04166e-05	7.44701e-05	3.60689e-05	Il1b/Il6/Anxa5/Lif/Klf7/Rab11fip1/Edn1/Osm/Pfkl	9	Macrophage_C1_Areg-Up
BP	GO:0019722	calcium-mediated signaling	13/440	196/28943	1.05841e-05	7.55563e-05	3.6595e-05	Cd24a/App/Tnf/Egln1/Atp2b4/Ccr1/Calm1/Bst1/Edn1/Camkk2/Nfat5/Calm2/Rcan1	13	Macrophage_C1_Areg-Up
BP	GO:0032231	regulation of actin filament bundle assembly	10/440	115/28943	1.07169e-05	7.63914e-05	3.69995e-05	Rgcc/S100a10/Plek/Met/Rhoc/Rhoa/Carmil1/Flna/Sdc4/Mtss1	10	Macrophage_C1_Areg-Up
BP	GO:0042058	regulation of epidermal growth factor receptor signaling pathway	8/440	70/28943	1.10855e-05	7.87867e-05	3.81596e-05	Areg/Errfi1/Ereg/Plaur/Itga1/Ceacam1/Ptpn12/Dusp3	8	Macrophage_C1_Areg-Up
BP	GO:0071677	positive regulation of mononuclear cell migration	8/440	70/28943	1.10855e-05	7.87867e-05	3.81596e-05	Lgals3/Adam8/App/Serpine1/Ccl2/Rhoa/Ccr1/Adam10	8	Macrophage_C1_Areg-Up
BP	GO:0045787	positive regulation of cell cycle	18/440	358/28943	1.11685e-05	7.90401e-05	3.82823e-05	Il1a/Ereg/Id2/Rgcc/App/Il1b/Met/Eif4ebp1/Mdm2/Cited2/Rhoa/Bcl2l11/Nupr1/Anxa1/Edn1/Rab11a/Dusp3/Cul3	18	Macrophage_C1_Areg-Up
BP	GO:0010758	regulation of macrophage chemotaxis	6/440	34/28943	1.11865e-05	7.90401e-05	3.82823e-05	Thbs1/Mif/Ccl2/Trem1/Mapk3/C5ar1	6	Macrophage_C1_Areg-Up
BP	GO:0090322	regulation of superoxide metabolic process	6/440	34/28943	1.11865e-05	7.90401e-05	3.82823e-05	Cxcl1/Cd36/App/Itgb2/Itgam/Sod1	6	Macrophage_C1_Areg-Up
BP	GO:2000108	positive regulation of leukocyte apoptotic process	6/440	34/28943	1.11865e-05	7.90401e-05	3.82823e-05	Cd24a/Cd44/Adam8/Bcl2l11/Anxa1/Prelid1	6	Macrophage_C1_Areg-Up
BP	GO:1904035	regulation of epithelial cell apoptotic process	10/440	116/28943	1.15711e-05	8.16384e-05	3.95408e-05	Thbs1/Rgcc/Tnf/Serpine1/Hmox1/Ccl2/Cast/Cflar/Tnfaip3/Nupr1	10	Macrophage_C1_Areg-Up
BP	GO:0030041	actin filament polymerization	12/440	169/28943	1.16334e-05	8.19587e-05	3.9696e-05	Csf3/Rhoa/Tmsb10/Carmil1/Capg/Mtpn/Diaph1/Add3/Mtss1/Cyfip1/Spire1/Myadm	12	Macrophage_C1_Areg-Up
BP	GO:0033157	regulation of intracellular protein transport	14/440	228/28943	1.17544e-05	8.26905e-05	4.00504e-05	Ptgs2/Cd36/Txn1/Ccl2/Il6/Itgam/Mdm2/Stom/Bnip3l/Flna/Cdk5r1/Ptpn22/Tmem30a/Kif5b	14	Macrophage_C1_Areg-Up
BP	GO:0008154	actin polymerization or depolymerization	13/440	198/28943	1.18012e-05	8.28995e-05	4.01516e-05	Csf3/Plek/Rhoa/Tmsb10/Carmil1/Capg/Mtpn/Diaph1/Add3/Mtss1/Cyfip1/Spire1/Myadm	13	Macrophage_C1_Areg-Up
BP	GO:0010761	fibroblast migration	8/440	71/28943	1.23289e-05	8.64809e-05	4.18863e-05	Thbs1/Pmp22/Iqgap1/Plec/Sdc4/Slc9a3r1/Fndc3b/Gna13	8	Macrophage_C1_Areg-Up
BP	GO:0010950	positive regulation of endopeptidase activity	12/440	170/28943	1.23477e-05	8.64877e-05	4.18895e-05	Fam162a/S100a8/App/Tnf/Rhoa/Nlrp3/Bcl2l11/Cflar/Malt1/F3/Tnfrsf23/Prelid1	12	Macrophage_C1_Areg-Up
BP	GO:0042391	regulation of membrane potential	21/440	469/28943	1.24103e-05	8.68001e-05	4.20409e-05	Cd36/Pmp22/Cav1/Bnip3/App/Gja1/Glrx/Il6/Met/Pid1/Gclm/Bnip3l/Kcnn4/Il1rn/Flna/Atp1b3/Edn1/Sod2/Prelid1/Kif5b/Sod1	21	Macrophage_C1_Areg-Up
BP	GO:0008016	regulation of heart contraction	13/440	199/28943	1.24546e-05	8.68089e-05	4.20451e-05	Nos2/Cav1/Gja1/Mdm2/Atp2b4/Hopx/Flna/Calm1/Calm3/Edn1/Pde4b/Calm2/Mef2a	13	Macrophage_C1_Areg-Up
BP	GO:0032602	chemokine production	10/440	117/28943	1.24833e-05	8.68089e-05	4.20451e-05	Cd24a/App/Mif/Tnf/Il1b/Il6/Lrp1/Lilrb4a/Trem1/Havcr2	10	Macrophage_C1_Areg-Up
BP	GO:0038127	ERBB signaling pathway	10/440	117/28943	1.24833e-05	8.68089e-05	4.20451e-05	Areg/Errfi1/Ereg/Plaur/Iqgap1/Rbpj/Itga1/Ceacam1/Ptpn12/Dusp3	10	Macrophage_C1_Areg-Up
BP	GO:0044070	regulation of anion transport	10/440	117/28943	1.24833e-05	8.68089e-05	4.20451e-05	Arg1/Ptges/Il1a/Mif/Il1b/Hk1/Il1rn/Edn1/Pla2g4a/Acsl4	10	Macrophage_C1_Areg-Up
BP	GO:0002761	regulation of myeloid leukocyte differentiation	11/440	143/28943	1.26651e-05	8.79471e-05	4.25964e-05	Adam8/Id2/Tnf/Ccl3/Itgam/Lif/Lilrb4a/Ccr1/Cdk6/Ceacam1/Ubash3b	11	Macrophage_C1_Areg-Up
BP	GO:0043547	positive regulation of GTPase activity	15/440	261/28943	1.27144e-05	8.81631e-05	4.2701e-05	S100a10/Ccl9/Ccl3/Ccl2/Ccl4/Snx18/Cav2/Nedd9/Rgs1/Iqsec1/Map2k1/Dock7/Map4k4/Rasgef1b/Tbc1d9	15	Macrophage_C1_Areg-Up
BP	GO:0007264	small GTPase mediated signal transduction	20/440	434/28943	1.31928e-05	9.09907e-05	4.40705e-05	Pdpn/Plk2/Hmox1/Abca1/Met/Rhoc/Rhoa/Rap1b/P2ry10b/Rala/Itgav/Iqsec1/Map2k1/Dock7/Cyfip1/Map4k4/Rap2b/Rasgef1b/Gna13/Cul3	20	Macrophage_C1_Areg-Up
BP	GO:0046851	negative regulation of bone remodeling	5/440	21/28943	1.32118e-05	9.09907e-05	4.40705e-05	Vegfa/Il6/Tmem119/Ceacam1/Ubash3b	5	Macrophage_C1_Areg-Up
BP	GO:0072378	blood coagulation, fibrin clot formation	5/440	21/28943	1.32118e-05	9.09907e-05	4.40705e-05	Fn1/F13a1/F7/Flna/F3	5	Macrophage_C1_Areg-Up
BP	GO:0090050	positive regulation of cell migration involved in sprouting angiogenesis	5/440	21/28943	1.32118e-05	9.09907e-05	4.40705e-05	Ptgs2/Plk2/Hmox1/Vegfa/Anxa1	5	Macrophage_C1_Areg-Up
BP	GO:0002366	leukocyte activation involved in immune response	17/440	328/28943	1.32162e-05	9.09907e-05	4.40705e-05	Clec4d/Lgals3/Itgb2/Hmox1/Clec4e/Il6/Itgam/Nlrp3/Tnfaip3/Malt1/Ywhaz/Anxa1/Lilrb4a/Nfkbiz/Apbb1ip/Slc11a1/Havcr2	17	Macrophage_C1_Areg-Up
BP	GO:0046638	positive regulation of alpha-beta T cell differentiation	7/440	52/28943	1.32661e-05	9.11161e-05	4.41313e-05	Il6/Rhoa/Nlrp3/Malt1/Anxa1/Lilrb4a/Nfkbiz	7	Macrophage_C1_Areg-Up
BP	GO:0014002	astrocyte development	6/440	35/28943	1.33286e-05	9.11161e-05	4.41313e-05	S100a8/App/Vim/Il1b/Lrp1/C5ar1	6	Macrophage_C1_Areg-Up
BP	GO:0035335	peptidyl-tyrosine dephosphorylation	6/440	35/28943	1.33286e-05	9.11161e-05	4.41313e-05	Dusp5/Ptprs/Ptpn12/Dusp3/Ptpn22/Ubash3b	6	Macrophage_C1_Areg-Up
BP	GO:0048679	regulation of axon regeneration	6/440	35/28943	1.33286e-05	9.11161e-05	4.41313e-05	Lrp1/Flna/Ptprs/Map2k1/Stk24/Klk8	6	Macrophage_C1_Areg-Up
BP	GO:1904994	regulation of leukocyte adhesion to vascular endothelial cell	6/440	35/28943	1.33286e-05	9.11161e-05	4.41313e-05	Itgb2/Tnf/Il6/Rhoa/Ets1/Nfat5	6	Macrophage_C1_Areg-Up
BP	GO:0071868	cellular response to monoamine stimulus	8/440	72/28943	1.36877e-05	9.33075e-05	4.51927e-05	App/Atp2b4/Cav2/Tgm2/Flna/Mapk3/Slc9a3r1/Pde4b	8	Macrophage_C1_Areg-Up
BP	GO:0071870	cellular response to catecholamine stimulus	8/440	72/28943	1.36877e-05	9.33075e-05	4.51927e-05	App/Atp2b4/Cav2/Tgm2/Flna/Mapk3/Slc9a3r1/Pde4b	8	Macrophage_C1_Areg-Up
BP	GO:0048545	response to steroid hormone	14/440	232/28943	1.42967e-05	9.73221e-05	4.71371e-05	Areg/Spp1/Cav1/Sgk1/Tnf/Il6/Eif4ebp1/Rhoa/Il1rn/Anxa1/Klf9/Zmiz1/Map2k1/Mgarp	14	Macrophage_C1_Areg-Up
BP	GO:0090316	positive regulation of intracellular protein transport	11/440	145/28943	1.44418e-05	9.81715e-05	4.75485e-05	Ptgs2/Ccl2/Il6/Itgam/Mdm2/Stom/Flna/Cdk5r1/Ptpn22/Tmem30a/Kif5b	11	Macrophage_C1_Areg-Up
BP	GO:0046634	regulation of alpha-beta T cell activation	10/440	119/28943	1.44949e-05	9.83944e-05	4.76564e-05	Cd24a/Cd44/Il6/Rhoa/Nlrp3/Malt1/Anxa1/Lilrb4a/Nfkbiz/Ptpn22	10	Macrophage_C1_Areg-Up
BP	GO:0034612	response to tumor necrosis factor	13/440	202/28943	1.46098e-05	9.90356e-05	4.7967e-05	Nos2/Cd14/Ccl9/Tnf/Ccl3/Ccl2/Il6/Ccl4/Pid1/Nfkbia/Hipk1/Mapk3/Adam10	13	Macrophage_C1_Areg-Up
BP	GO:0031960	response to corticosteroid	9/440	95/28943	1.48034e-05	0.000100068	4.84668e-05	Areg/Sgk1/Tnf/Il6/Eif4ebp1/Il1rn/Anxa1/Klf9/Map2k1	9	Macrophage_C1_Areg-Up
BP	GO:0051341	regulation of oxidoreductase activity	9/440	95/28943	1.48034e-05	0.000100068	4.84668e-05	Il1a/Cav1/Tnf/Il1b/Atp2b4/Nus1/Edn1/Cox17/Prdx5	9	Macrophage_C1_Areg-Up
BP	GO:0002042	cell migration involved in sprouting angiogenesis	7/440	53/28943	1.50864e-05	0.000101555	4.91875e-05	Thbs1/Ptgs2/Plk2/Hmox1/Vegfa/Rhoa/Anxa1	7	Macrophage_C1_Areg-Up
BP	GO:0050798	activated T cell proliferation	7/440	53/28943	1.50864e-05	0.000101555	4.91875e-05	Arg1/Cd24a/Itgb2/Itgam/Tnfsf9/Lilrb4a/Prkar1a	7	Macrophage_C1_Areg-Up
BP	GO:0061756	leukocyte adhesion to vascular endothelial cell	7/440	53/28943	1.50864e-05	0.000101555	4.91875e-05	Itgb2/Tnf/Il6/Itgam/Rhoa/Ets1/Nfat5	7	Macrophage_C1_Areg-Up
BP	GO:0008544	epidermis development	18/440	367/28943	1.55858e-05	0.000104596	5.06603e-05	Stfa3/Il1a/Ptgs2/Inhba/Errfi1/Csta2/Tnf/Plec/Rbpj/Jag1/Klf7/Anxa1/Mafg/Ctsl/Map2k1/Slc9a3r1/Clic4/Sod1	18	Macrophage_C1_Areg-Up
BP	GO:0051702	biological process involved in interaction with symbiont	10/440	120/28943	1.56012e-05	0.000104596	5.06603e-05	Arg1/Fn1/Cxcl1/Gpx1/Gapdh/Ncf1/Stom/Cav2/Trem1/Igf2r	10	Macrophage_C1_Areg-Up
BP	GO:0001936	regulation of endothelial cell proliferation	12/440	174/28943	1.5603e-05	0.000104596	5.06603e-05	Arg1/Thbs1/Cav1/Ecm1/Rgcc/Gja1/Tnf/Hmox1/Vegfa/Ccl2/Cav2/F3	12	Macrophage_C1_Areg-Up
BP	GO:0043537	negative regulation of blood vessel endothelial cell migration	6/440	36/28943	1.57901e-05	0.000105704	5.1197e-05	Thbs1/Rgcc/Tnf/Gadd45a/Rhoa/Atp2b4	6	Macrophage_C1_Areg-Up
BP	GO:0018401	peptidyl-proline hydroxylation to 4-hydroxy-L-proline	4/440	11/28943	1.59769e-05	0.000106366	5.15174e-05	Egln3/Egln1/P4ha1/P4hb	4	Macrophage_C1_Areg-Up
BP	GO:0031620	regulation of fever generation	4/440	11/28943	1.59769e-05	0.000106366	5.15174e-05	Ptges/Ptgs2/Tnf/Il1b	4	Macrophage_C1_Areg-Up
BP	GO:0042117	monocyte activation	4/440	11/28943	1.59769e-05	0.000106366	5.15174e-05	Fn1/Lilrb4a/Npy/Adam10	4	Macrophage_C1_Areg-Up
BP	GO:2001280	positive regulation of unsaturated fatty acid biosynthetic process	4/440	11/28943	1.59769e-05	0.000106366	5.15174e-05	Ptgs2/Il1b/Anxa1/Pla2g4a	4	Macrophage_C1_Areg-Up
BP	GO:0060541	respiratory system development	15/440	267/28943	1.66193e-05	0.000110491	5.35153e-05	Pdpn/Mmp12/Slc7a11/Errfi1/Tnf/Vegfa/Chd7/Hopx/Rbpj/Lif/Ywhaz/Mmp14/Mapk3/Map2k1/Fndc3b	15	Macrophage_C1_Areg-Up
BP	GO:0031579	membrane raft organization	5/440	22/28943	1.68846e-05	0.000111794	5.41466e-05	Pmp22/Cav1/S100a10/Cav2/Myadm	5	Macrophage_C1_Areg-Up
BP	GO:0045624	positive regulation of T-helper cell differentiation	5/440	22/28943	1.68846e-05	0.000111794	5.41466e-05	Il6/Nlrp3/Malt1/Anxa1/Nfkbiz	5	Macrophage_C1_Areg-Up
BP	GO:0060055	angiogenesis involved in wound healing	5/440	22/28943	1.68846e-05	0.000111794	5.41466e-05	Gpx1/Tnf/Serpine1/Vegfa/B4galt1	5	Macrophage_C1_Areg-Up
BP	GO:0010883	regulation of lipid storage	7/440	54/28943	1.71084e-05	0.000112813	5.46399e-05	Cd36/Hilpda/Msr1/Plin2/Nfkbia/Itgav/Ehd1	7	Macrophage_C1_Areg-Up
BP	GO:0032715	negative regulation of interleukin-6 production	7/440	54/28943	1.71084e-05	0.000112813	5.46399e-05	Cd24a/Tnf/Tnfaip3/Lilrb4a/Irak3/Ptpn22/Havcr2	7	Macrophage_C1_Areg-Up
BP	GO:0048247	lymphocyte chemotaxis	7/440	54/28943	1.71084e-05	0.000112813	5.46399e-05	Adam8/Ccl9/Ccl3/Ccl2/Ccl4/Plec/Adam10	7	Macrophage_C1_Areg-Up
BP	GO:0030324	lung development	14/440	236/28943	1.73127e-05	0.00011385	5.5142e-05	Pdpn/Mmp12/Slc7a11/Errfi1/Tnf/Vegfa/Hopx/Rbpj/Lif/Ywhaz/Mmp14/Mapk3/Map2k1/Fndc3b	14	Macrophage_C1_Areg-Up
BP	GO:0031330	negative regulation of cellular catabolic process	14/440	236/28943	1.73127e-05	0.00011385	5.5142e-05	Anxa2/Hmox1/Vegfa/Atp2b4/Tnfaip3/Nupr1/Furin/Noct/Mcl1/Ptpn22/Slc11a1/Timp1/Hipk2/Rybp	14	Macrophage_C1_Areg-Up
BP	GO:0002456	T cell mediated immunity	11/440	148/28943	1.75113e-05	0.000114816	5.561e-05	Arg1/Cd24a/Il7r/Il1b/Il6/Nlrp3/Malt1/Jag1/Lilrb4a/Tnfrsf1b/Slc11a1	11	Macrophage_C1_Areg-Up
BP	GO:1904019	epithelial cell apoptotic process	11/440	148/28943	1.75113e-05	0.000114816	5.561e-05	Thbs1/Rgcc/Tnf/Serpine1/Hmox1/Ccl2/Cast/Cflar/Tnfaip3/Nupr1/Hipk1	11	Macrophage_C1_Areg-Up
BP	GO:0046364	monosaccharide biosynthetic process	9/440	97/28943	1.75307e-05	0.000114816	5.561e-05	Pgk1/Eno1/Gapdh/Pgam1/Tpi1/Gpi1/Il6/Pgd/Hif1a	9	Macrophage_C1_Areg-Up
BP	GO:0007566	embryo implantation	8/440	75/28943	1.85429e-05	0.000120791	5.8504e-05	Mmp12/Ptgs2/Tppp3/Vegfa/Lif/Klf9/Timp1/Sod1	8	Macrophage_C1_Areg-Up
BP	GO:0010611	regulation of cardiac muscle hypertrophy	8/440	75/28943	1.85429e-05	0.000120791	5.8504e-05	Errfi1/Lmna/Atp2b4/Mtpn/Tnfrsf1b/Edn1/Jarid2/Mef2a	8	Macrophage_C1_Areg-Up
BP	GO:0071867	response to monoamine	8/440	75/28943	1.85429e-05	0.000120791	5.8504e-05	App/Atp2b4/Cav2/Tgm2/Flna/Mapk3/Slc9a3r1/Pde4b	8	Macrophage_C1_Areg-Up
BP	GO:0071869	response to catecholamine	8/440	75/28943	1.85429e-05	0.000120791	5.8504e-05	App/Atp2b4/Cav2/Tgm2/Flna/Mapk3/Slc9a3r1/Pde4b	8	Macrophage_C1_Areg-Up
BP	GO:1904738	vascular associated smooth muscle cell migration	6/440	37/28943	1.86058e-05	0.000121019	5.86144e-05	Iqgap1/Mdm2/Lrp1/Rhoa/Dock7/Gna13	6	Macrophage_C1_Areg-Up
BP	GO:0034763	negative regulation of transmembrane transport	11/440	149/28943	1.86529e-05	0.000121019	5.86144e-05	Thbs1/Cav1/Tnf/Il1b/Pid1/Irs2/Calm1/Calm3/Vdac1/Slc9a3r1/Calm2	11	Macrophage_C1_Areg-Up
BP	GO:2001056	positive regulation of cysteine-type endopeptidase activity	11/440	149/28943	1.86529e-05	0.000121019	5.86144e-05	Fam162a/S100a8/App/Tnf/Rhoa/Nlrp3/Bcl2l11/Cflar/Malt1/F3/Tnfrsf23	11	Macrophage_C1_Areg-Up
BP	GO:0010823	negative regulation of mitochondrion organization	7/440	55/28943	1.9349e-05	0.000125314	6.06948e-05	Gpx1/Bnip3/Ier3/Lmna/Higd1a/Prelid1/Vat1	7	Macrophage_C1_Areg-Up
BP	GO:0050764	regulation of phagocytosis	10/440	123/28943	1.93668e-05	0.000125314	6.06948e-05	Cd36/Tnf/Il1b/Ccl2/Lrp1/Tgm2/Itgav/Slc11a1/Sod1/Cd300lf	10	Macrophage_C1_Areg-Up
BP	GO:0048738	cardiac muscle tissue development	15/440	271/28943	1.97799e-05	0.000127816	6.19068e-05	Id2/Gja1/Egln1/Vegfa/Chd7/Met/Lmna/Cited2/Plec/Rbpj/Edn1/Fkbp1a/Jarid2/Mef2a/Prkar1a	15	Macrophage_C1_Areg-Up
BP	GO:0046328	regulation of JNK cascade	11/440	150/28943	1.98584e-05	0.000128153	6.20697e-05	Il1a/Mmp8/App/Tnf/Il1b/Gadd45a/Mfhas1/Dusp3/Map4k4/Ptpn22/Hipk2	11	Macrophage_C1_Areg-Up
BP	GO:0030323	respiratory tube development	14/440	239/28943	1.99295e-05	0.00012844	6.2209e-05	Pdpn/Mmp12/Slc7a11/Errfi1/Tnf/Vegfa/Hopx/Rbpj/Lif/Ywhaz/Mmp14/Mapk3/Map2k1/Fndc3b	14	Macrophage_C1_Areg-Up
BP	GO:0010232	vascular transport	5/440	23/28943	2.13061e-05	0.000136766	6.62415e-05	Cd36/Slc2a1/Gja1/Abcc1/Lrp1	5	Macrophage_C1_Areg-Up
BP	GO:0070498	interleukin-1-mediated signaling pathway	5/440	23/28943	2.13061e-05	0.000136766	6.62415e-05	Il1b/Il6/Il1rn/Mapk3/Irak3	5	Macrophage_C1_Areg-Up
BP	GO:0140354	lipid import into cell	5/440	23/28943	2.13061e-05	0.000136766	6.62415e-05	Thbs1/Cd36/Slc2a1/Abcc1/Irs2	5	Macrophage_C1_Areg-Up
BP	GO:0001906	cell killing	15/440	273/28943	2.15509e-05	0.000137972	6.68253e-05	Arg1/Cxcl1/Nos2/Gapdh/Lgals3/Il7r/Ccl2/Ncf1/Itgam/Bcl2l11/Prdx1/Trem1/Ceacam1/Havcr2/Kif5b	15	Macrophage_C1_Areg-Up
BP	GO:0034764	positive regulation of transmembrane transport	15/440	273/28943	2.15509e-05	0.000137972	6.68253e-05	Cav1/Glrx/Ccl2/Met/Irs2/Flna/Calm1/Atp1b3/Calm3/Edn1/Cox17/Slc9a3r1/Calm2/Mef2a/Kif5b	15	Macrophage_C1_Areg-Up
BP	GO:0001953	negative regulation of cell-matrix adhesion	6/440	38/28943	2.18126e-05	0.000139463	6.75474e-05	Mmp12/Thbs1/Serpine1/Lrp1/Jag1/Mmp14	6	Macrophage_C1_Areg-Up
BP	GO:0046777	protein autophosphorylation	14/440	241/28943	2.18619e-05	0.000139568	6.75985e-05	Errfi1/Cav1/Iqgap1/Vegfa/Met/Hk1/Calm1/Mapk3/Calm3/Irak3/Stk24/Camkk2/Calm2/Rap2b	14	Macrophage_C1_Areg-Up
BP	GO:0010952	positive regulation of peptidase activity	12/440	180/28943	2.18868e-05	0.000139568	6.75985e-05	Fam162a/S100a8/App/Tnf/Rhoa/Nlrp3/Bcl2l11/Cflar/Malt1/F3/Tnfrsf23/Prelid1	12	Macrophage_C1_Areg-Up
BP	GO:0032649	regulation of interferon-gamma production	10/440	125/28943	2.22896e-05	0.000141949	6.87518e-05	Cd14/App/Tnf/Il1b/Tnfsf9/Lilrb4a/Pde4b/Ptpn22/Slc11a1/Havcr2	10	Macrophage_C1_Areg-Up
BP	GO:0002028	regulation of sodium ion transport	9/440	100/28943	2.24177e-05	0.000142578	6.90564e-05	Cxcl1/Sgk1/Glrx/Stom/Atp2b4/Atp1b3/Fxyd5/Slc9a3r1/Kif5b	9	Macrophage_C1_Areg-Up
BP	GO:0010572	positive regulation of platelet activation	4/440	12/28943	2.36774e-05	0.000149802	7.25554e-05	Pdpn/Plek/Flna/Pla2g4a	4	Macrophage_C1_Areg-Up
BP	GO:0031392	regulation of prostaglandin biosynthetic process	4/440	12/28943	2.36774e-05	0.000149802	7.25554e-05	Ptgs2/Il1b/Anxa1/Pla2g4a	4	Macrophage_C1_Areg-Up
BP	GO:0060020	Bergmann glial cell differentiation	4/440	12/28943	2.36774e-05	0.000149802	7.25554e-05	Vim/Mapk3/Map2k1/Plpp3	4	Macrophage_C1_Areg-Up
BP	GO:0061418	regulation of transcription from RNA polymerase II promoter in response to hypoxia	4/440	12/28943	2.36774e-05	0.000149802	7.25554e-05	Vegfa/Cited2/Rbpj/Hif1a	4	Macrophage_C1_Areg-Up
BP	GO:0072577	endothelial cell apoptotic process	7/440	57/28943	2.45593e-05	0.000155179	7.51594e-05	Thbs1/Rgcc/Tnf/Serpine1/Ccl2/Tnfaip3/Hipk1	7	Macrophage_C1_Areg-Up
BP	GO:0014743	regulation of muscle hypertrophy	8/440	78/28943	2.47682e-05	0.000155686	7.54049e-05	Errfi1/Lmna/Atp2b4/Mtpn/Tnfrsf1b/Edn1/Jarid2/Mef2a	8	Macrophage_C1_Areg-Up
BP	GO:0038034	signal transduction in absence of ligand	8/440	78/28943	2.47682e-05	0.000155686	7.54049e-05	Il1a/Inhba/Tnf/Il1b/Bcl2l11/Mcl1/Itgav/Tnfrsf23	8	Macrophage_C1_Areg-Up
BP	GO:0042130	negative regulation of T cell proliferation	8/440	78/28943	2.47682e-05	0.000155686	7.54049e-05	Arg1/Cd24a/Cd44/Lilrb4a/Sdc4/Ceacam1/Havcr2/Prkar1a	8	Macrophage_C1_Areg-Up
BP	GO:0097192	extrinsic apoptotic signaling pathway in absence of ligand	8/440	78/28943	2.47682e-05	0.000155686	7.54049e-05	Il1a/Inhba/Tnf/Il1b/Bcl2l11/Mcl1/Itgav/Tnfrsf23	8	Macrophage_C1_Areg-Up
BP	GO:0070570	regulation of neuron projection regeneration	6/440	39/28943	2.54498e-05	0.000159763	7.73797e-05	Lrp1/Flna/Ptprs/Map2k1/Stk24/Klk8	6	Macrophage_C1_Areg-Up
BP	GO:0051101	regulation of DNA binding	10/440	127/28943	2.55829e-05	0.00016039	7.76836e-05	Mmp8/Id2/Txn1/Plaur/Hmox1/Lif/Calm1/Hipk1/Hipk2/Dot1l	10	Macrophage_C1_Areg-Up
BP	GO:0060249	anatomical structure homeostasis	17/440	346/28943	2.6141e-05	0.000163677	7.92756e-05	Ptgs2/Spp1/Cav1/Adam8/App/Vegfa/Il6/Aldoa/Bsg/Tmem119/Hif1a/Itgav/Ceacam1/Pla2g4a/Prdx5/Ubash3b/Sod1	17	Macrophage_C1_Areg-Up
BP	GO:0006691	leukotriene metabolic process	5/440	24/28943	2.65779e-05	0.000165944	8.03737e-05	Ltc4s/Ncf1/Alox5ap/Dpep2/Pla2g4a	5	Macrophage_C1_Areg-Up
BP	GO:0032930	positive regulation of superoxide anion generation	5/440	24/28943	2.65779e-05	0.000165944	8.03737e-05	Cxcl1/App/Itgb2/Itgam/Sod1	5	Macrophage_C1_Areg-Up
BP	GO:0060560	developmental growth involved in morphogenesis	15/440	278/28943	2.6606e-05	0.000165944	8.03737e-05	Areg/Fn1/App/Sema3c/Flrt3/Iqgap1/Vegfa/Lrp1/Raph1/Ptprs/Edn1/Zeb2/Cyfip1/Ifrd1/Hsp90aa1	15	Macrophage_C1_Areg-Up
BP	GO:0045453	bone resorption	8/440	79/28943	2.71971e-05	0.000169413	8.20536e-05	Spp1/Adam8/Vegfa/Il6/Tmem119/Itgav/Ceacam1/Ubash3b	8	Macrophage_C1_Areg-Up
BP	GO:0043123	positive regulation of I-kappaB kinase/NF-kappaB signaling	10/440	128/28943	2.73803e-05	0.000170335	8.25002e-05	Il1a/Cd36/Gapdh/Clec4d/Tnf/Il1b/S100a4/Trim25/Clec4n/Zc3hav1	10	Macrophage_C1_Areg-Up
BP	GO:0032757	positive regulation of interleukin-8 production	7/440	58/28943	2.7568e-05	0.000171063	8.28527e-05	Nos2/Cd14/Tnf/Il1b/Serpine1/Il6/F3	7	Macrophage_C1_Areg-Up
BP	GO:0043666	regulation of phosphoprotein phosphatase activity	7/440	58/28943	2.7568e-05	0.000171063	8.28527e-05	Tnf/Vcan/Calm1/Itga1/Calm3/Calm2/Rcan1	7	Macrophage_C1_Areg-Up
BP	GO:0031032	actomyosin structure organization	13/440	215/28943	2.81994e-05	0.000174757	8.46418e-05	Rgcc/S100a10/Met/Rhoc/Rhoa/Plec/Carmil1/Cflar/Sdc4/Edn1/Mef2a/Prkar1a/Cul3	13	Macrophage_C1_Areg-Up
BP	GO:0046330	positive regulation of JNK cascade	9/440	103/28943	2.8416e-05	0.000175874	8.5183e-05	Il1a/Mmp8/App/Tnf/Il1b/Gadd45a/Mfhas1/Map4k4/Hipk2	9	Macrophage_C1_Areg-Up
BP	GO:0010565	regulation of cellular ketone metabolic process	11/440	156/28943	2.8607e-05	0.000176605	8.55369e-05	Ptgs2/Slc7a11/Cav1/Il1b/Atp2b4/Irs2/Anxa1/Ceacam1/Pla2g4a/Acsl4/Pdk1	11	Macrophage_C1_Areg-Up
BP	GO:2001235	positive regulation of apoptotic signaling pathway	11/440	156/28943	2.8607e-05	0.000176605	8.55369e-05	Thbs1/Inhba/Cav1/S100a8/Tnf/Bcl2l11/Nupr1/Mcl1/Slc9a3r1/Osm/Sod1	11	Macrophage_C1_Areg-Up
BP	GO:0002793	positive regulation of peptide secretion	10/440	129/28943	2.92848e-05	0.000180558	8.74517e-05	S100a8/Gja1/Glrx/Lrp1/Lif/Irs2/Hif1a/Acsl4/Glul/Kif5b	10	Macrophage_C1_Areg-Up
BP	GO:1903670	regulation of sprouting angiogenesis	6/440	40/28943	2.95593e-05	0.000182019	8.81593e-05	Thbs1/Pkm/Vegfa/Ceacam1/Itga5/Glul	6	Macrophage_C1_Areg-Up
BP	GO:0002440	production of molecular mediator of immune response	19/440	422/28943	2.96983e-05	0.000182643	8.84613e-05	Arg1/Cd36/Il7r/Mif/Tnf/Gpi1/Il1b/Hmox1/Il6/Nlrp3/Tnfaip3/Malt1/Hk1/Lilrb4a/Trem1/Tnfrsf1b/Irak3/Ptpn22/Slc11a1	19	Macrophage_C1_Areg-Up
BP	GO:0007173	epidermal growth factor receptor signaling pathway	9/440	104/28943	3.06957e-05	0.000188537	9.13163e-05	Areg/Errfi1/Ereg/Plaur/Iqgap1/Itga1/Ceacam1/Ptpn12/Dusp3	9	Macrophage_C1_Areg-Up
BP	GO:1900024	regulation of substrate adhesion-dependent cell spreading	7/440	59/28943	3.08735e-05	0.000189389	9.17288e-05	Pdpn/S100a10/Carmil1/Flna/Nedd9/P4hb/Myadm	7	Macrophage_C1_Areg-Up
BP	GO:0006164	purine nucleotide biosynthetic process	13/440	217/28943	3.10578e-05	0.000190278	9.21596e-05	Nos2/Eno1/Pkm/Aldoa/Pid1/Adssl1/Impdh1/Adss/Map2k1/Acsl4/Aprt/Acot7/Pdk1	13	Macrophage_C1_Areg-Up
BP	GO:0043409	negative regulation of MAPK cascade	12/440	187/28943	3.19081e-05	0.000195241	9.45631e-05	Errfi1/Cav1/Ezr/Il1b/Lif/Lilrb4a/Dusp5/Tnip1/Irak3/Dusp3/Slc9a3r1/Ptpn22	12	Macrophage_C1_Areg-Up
BP	GO:0007548	sex differentiation	16/440	317/28943	3.25449e-05	0.000198494	9.61389e-05	Il1a/Inhba/Ereg/Gja1/Serpine1/Vegfa/Chd7/Cited2/Bcl2l11/Nupr1/Flna/Itgav/Pla2g4a/Tiparp/Fndc3a/Sod1	16	Macrophage_C1_Areg-Up
BP	GO:0048844	artery morphogenesis	8/440	81/28943	3.26561e-05	0.000198494	9.61389e-05	Vegfa/Chd7/Cited2/Lrp1/Rbpj/Jag1/Zmiz1/Edn1	8	Macrophage_C1_Areg-Up
BP	GO:0098657	import into cell	14/440	250/28943	3.27492e-05	0.000198494	9.61389e-05	Arg1/Thbs1/Slc7a11/Cd36/Cav1/Slc2a1/Abcc1/Irs2/Slc7a8/Slc7a2/Calm1/Atp1b3/Slc15a3/Slc22a4	14	Macrophage_C1_Areg-Up
BP	GO:0010640	regulation of platelet-derived growth factor receptor signaling pathway	5/440	25/28943	3.2809e-05	0.000198494	9.61389e-05	Glrx/Lrp1/F7/F3/Slc9a3r1	5	Macrophage_C1_Areg-Up
BP	GO:0010759	positive regulation of macrophage chemotaxis	5/440	25/28943	3.2809e-05	0.000198494	9.61389e-05	Thbs1/Ccl2/Trem1/Mapk3/C5ar1	5	Macrophage_C1_Areg-Up
BP	GO:0010884	positive regulation of lipid storage	5/440	25/28943	3.2809e-05	0.000198494	9.61389e-05	Cd36/Hilpda/Msr1/Plin2/Ehd1	5	Macrophage_C1_Areg-Up
BP	GO:0036010	protein localization to endosome	5/440	25/28943	3.2809e-05	0.000198494	9.61389e-05	Ezr/Vegfa/Msn/Tmem30a/Micall1	5	Macrophage_C1_Areg-Up
BP	GO:0050860	negative regulation of T cell receptor signaling pathway	5/440	25/28943	3.2809e-05	0.000198494	9.61389e-05	Ezr/Lgals3/Lilrb4a/Dusp3/Ptpn22	5	Macrophage_C1_Areg-Up
BP	GO:0098869	cellular oxidant detoxification	5/440	25/28943	3.2809e-05	0.000198494	9.61389e-05	Prdx6/Cd36/Prdx1/Sod2/Sod1	5	Macrophage_C1_Areg-Up
BP	GO:0019217	regulation of fatty acid metabolic process	9/440	105/28943	3.31285e-05	0.000199928	9.68333e-05	Ptgs2/Cav1/Il1b/Irs2/Anxa1/Ceacam1/Pla2g4a/Acsl4/Pdk1	9	Macrophage_C1_Areg-Up
BP	GO:0046849	bone remodeling	9/440	105/28943	3.31285e-05	0.000199928	9.68333e-05	Spp1/Adam8/Gja1/Vegfa/Il6/Tmem119/Itgav/Ceacam1/Ubash3b	9	Macrophage_C1_Areg-Up
BP	GO:0032060	bleb assembly	4/440	13/28943	3.37901e-05	0.000203161	9.8399e-05	Prdx6/Pmp22/Emp1/Emp3	4	Macrophage_C1_Areg-Up
BP	GO:0071635	negative regulation of transforming growth factor beta production	4/440	13/28943	3.37901e-05	0.000203161	9.8399e-05	Fn1/Cd24a/Met/Furin	4	Macrophage_C1_Areg-Up
BP	GO:0097709	connective tissue replacement	4/440	13/28943	3.37901e-05	0.000203161	9.8399e-05	Il1a/Klf6/Hif1a/Timp1	4	Macrophage_C1_Areg-Up
BP	GO:0002446	neutrophil mediated immunity	6/440	41/28943	3.41853e-05	0.000205027	9.9303e-05	Arg1/Cxcl1/Itgb2/Ncf1/Itgam/Trem1	6	Macrophage_C1_Areg-Up
BP	GO:0035850	epithelial cell differentiation involved in kidney development	6/440	41/28943	3.41853e-05	0.000205027	9.9303e-05	Cd24a/Basp1/Lif/Jag1/Mtss1/Myo1e	6	Macrophage_C1_Areg-Up
BP	GO:0001655	urogenital system development	18/440	391/28943	3.59168e-05	0.000215145	0.000104204	Spp1/Cd24a/Basp1/Cd44/Id2/Plaur/Vegfa/Odc1/Rhoa/Bcl2l11/Vcan/Cflar/Lif/Jag1/Anxa1/Mtss1/Tiparp/Myo1e	18	Macrophage_C1_Areg-Up
BP	GO:0010977	negative regulation of neuron projection development	11/440	160/28943	3.61355e-05	0.000216188	0.000104709	Pmp22/Sema3c/Vim/Mdm2/Lrp1/Rhoa/Flna/Ptprs/Ifrd1/Klk8/Mgarp	11	Macrophage_C1_Areg-Up
BP	GO:0043393	regulation of protein binding	13/440	221/28943	3.75427e-05	0.000223777	0.000108384	Slpi/Cav1/Anxa2/Csf3/App/Plk2/Lrp1/Hopx/Mapk3/Cdkn1a/Aplp2/Ubash3b/Hipk2	13	Macrophage_C1_Areg-Up
BP	GO:0046390	ribose phosphate biosynthetic process	13/440	221/28943	3.75427e-05	0.000223777	0.000108384	Eno1/Pkm/Aldoa/Pid1/Adssl1/Impdh1/Adss/Pygl/Map2k1/Acsl4/Aprt/Acot7/Pdk1	13	Macrophage_C1_Areg-Up
BP	GO:1903828	negative regulation of protein localization	13/440	221/28943	3.75427e-05	0.000223777	0.000108384	Cd36/App/Txn1/Il1b/Pid1/Anxa5/Klf7/Anxa1/Lilrb4a/Mfhas1/Rab11fip1/Tmbim1/Pfkl	13	Macrophage_C1_Areg-Up
BP	GO:0006865	amino acid transport	11/440	161/28943	3.82646e-05	0.000227799	0.000110332	Arg1/Slc7a11/Gja1/Il1b/Il1rn/Slc7a8/Slc7a2/Slc9a3r1/Sfxn3/Slc11a1/Slc22a4	11	Macrophage_C1_Areg-Up
BP	GO:0010812	negative regulation of cell-substrate adhesion	7/440	61/28943	3.84651e-05	0.000228711	0.000110774	Mmp12/Thbs1/Serpine1/Lrp1/Rhoa/Jag1/Mmp14	7	Macrophage_C1_Areg-Up
BP	GO:0001935	endothelial cell proliferation	12/440	191/28943	3.92592e-05	0.000233147	0.000112923	Arg1/Thbs1/Cav1/Ecm1/Rgcc/Gja1/Tnf/Hmox1/Vegfa/Ccl2/Cav2/F3	12	Macrophage_C1_Areg-Up
BP	GO:0002285	lymphocyte activation involved in immune response	13/440	222/28943	3.93375e-05	0.00023326	0.000112977	Clec4d/Lgals3/Clec4e/Il6/Nlrp3/Tnfaip3/Malt1/Anxa1/Lilrb4a/Nfkbiz/Apbb1ip/Slc11a1/Havcr2	13	Macrophage_C1_Areg-Up
BP	GO:0001706	endoderm formation	6/440	42/28943	3.93747e-05	0.00023326	0.000112977	Fn1/Inhba/Dusp5/Itgav/Map2k1/Itga5	6	Macrophage_C1_Areg-Up
BP	GO:0045927	positive regulation of growth	16/440	324/28943	4.22747e-05	0.000250134	0.00012115	Fn1/Ezr/Sgk1/Serpine1/Vegfa/Chd7/Lrp1/Rhoa/Hopx/Mtpn/Rbpj/Mmp14/Adam10/Edn1/Cyfip1/Acsl4	16	Macrophage_C1_Areg-Up
BP	GO:0051785	positive regulation of nuclear division	7/440	62/28943	4.27989e-05	0.000252618	0.000122353	Il1a/Ereg/Rgcc/Il1b/Met/Edn1/Cul3	7	Macrophage_C1_Areg-Up
BP	GO:1903078	positive regulation of protein localization to plasma membrane	7/440	62/28943	4.27989e-05	0.000252618	0.000122353	Ezr/Lgals3/Tnf/Lrp1/Atp2b4/Rab11a/Kif5b	7	Macrophage_C1_Areg-Up
BP	GO:0042310	vasoconstriction	9/440	109/28943	4.45597e-05	0.00026269	0.000127232	Ptgs2/Cav1/Gja1/Rhoa/Dusp5/Hif1a/Edn1/Map2k1/Add3	9	Macrophage_C1_Areg-Up
BP	GO:0042092	type 2 immune response	6/440	43/28943	4.51768e-05	0.000264717	0.000128213	Arg1/Ecm1/Il6/Nlrp3/Anxa1/Lilrb4a	6	Macrophage_C1_Areg-Up
BP	GO:0045601	regulation of endothelial cell differentiation	6/440	43/28943	4.51768e-05	0.000264717	0.000128213	Btg1/Tnf/Il1b/Vegfa/Jag1/Ceacam1	6	Macrophage_C1_Areg-Up
BP	GO:1900026	positive regulation of substrate adhesion-dependent cell spreading	6/440	43/28943	4.51768e-05	0.000264717	0.000128213	S100a10/Carmil1/Flna/Nedd9/P4hb/Myadm	6	Macrophage_C1_Areg-Up
BP	GO:1990748	cellular detoxification	6/440	43/28943	4.51768e-05	0.000264717	0.000128213	Prdx6/Cd36/Esd/Prdx1/Sod2/Sod1	6	Macrophage_C1_Areg-Up
BP	GO:2000516	positive regulation of CD4-positive, alpha-beta T cell activation	6/440	43/28943	4.51768e-05	0.000264717	0.000128213	Cd24a/Il6/Nlrp3/Malt1/Anxa1/Nfkbiz	6	Macrophage_C1_Areg-Up
BP	GO:0035303	regulation of dephosphorylation	10/440	136/28943	4.60755e-05	0.000269656	0.000130605	Tnf/Plek/Iqgap1/Vcan/Mfhas1/Calm1/Itga1/Calm3/Calm2/Rcan1	10	Macrophage_C1_Areg-Up
BP	GO:0060411	cardiac septum morphogenesis	8/440	85/28943	4.63461e-05	0.000270912	0.000131214	Id2/Sema3c/Egln1/Chd7/Mdm2/Cited2/Rbpj/Jag1	8	Macrophage_C1_Areg-Up
BP	GO:0019511	peptidyl-proline hydroxylation	4/440	14/28943	4.67385e-05	0.000272547	0.000132006	Egln3/Egln1/P4ha1/P4hb	4	Macrophage_C1_Areg-Up
BP	GO:2001279	regulation of unsaturated fatty acid biosynthetic process	4/440	14/28943	4.67385e-05	0.000272547	0.000132006	Ptgs2/Il1b/Anxa1/Pla2g4a	4	Macrophage_C1_Areg-Up
BP	GO:0008217	regulation of blood pressure	13/440	226/28943	4.72865e-05	0.000275411	0.000133393	Ptgs2/Nos2/Cd36/Id2/Gja1/Hmox1/Ier3/Rhoa/Npy/Edn1/Sod2/Sod1/Gna13	13	Macrophage_C1_Areg-Up
BP	GO:1903409	reactive oxygen species biosynthetic process	7/440	63/28943	4.7525e-05	0.000276468	0.000133905	Cd36/Mmp8/Ncf1/Rhoa/Cflar/Sod2/Sod1	7	Macrophage_C1_Areg-Up
BP	GO:0032642	regulation of chemokine production	9/440	110/28943	4.78876e-05	0.000278243	0.000134764	Cd24a/App/Mif/Tnf/Il1b/Il6/Lrp1/Lilrb4a/Havcr2	9	Macrophage_C1_Areg-Up
BP	GO:0072376	protein activation cascade	5/440	27/28943	4.86201e-05	0.00028216	0.000136662	Fn1/F13a1/F7/Flna/F3	5	Macrophage_C1_Areg-Up
BP	GO:0010976	positive regulation of neuron projection development	13/440	227/28943	4.94795e-05	0.000286804	0.000138911	Cd24a/Iqgap1/Vegfa/Il6/Met/Lrp1/Cflar/Lif/Flna/Stk24/Ehd1/Cyfip1/Tmem30a	13	Macrophage_C1_Areg-Up
BP	GO:0003151	outflow tract morphogenesis	8/440	86/28943	5.04294e-05	0.000291197	0.000141039	Thbs1/Sema3c/Vegfa/Cited2/Rbpj/Jag1/Hif1a/Edn1	8	Macrophage_C1_Areg-Up
BP	GO:0006094	gluconeogenesis	8/440	86/28943	5.04294e-05	0.000291197	0.000141039	Pgk1/Eno1/Gapdh/Pgam1/Tpi1/Gpi1/Il6/Hif1a	8	Macrophage_C1_Areg-Up
BP	GO:0010921	regulation of phosphatase activity	8/440	86/28943	5.04294e-05	0.000291197	0.000141039	Tnf/Plek/Vcan/Calm1/Itga1/Calm3/Calm2/Rcan1	8	Macrophage_C1_Areg-Up
BP	GO:2001257	regulation of cation channel activity	12/440	196/28943	5.04782e-05	0.000291197	0.000141039	Cav1/App/Ccl2/Ahnak/Stom/Calm1/Calm3/Edn1/Fkbp1a/Pde4b/Calm2/Kif5b	12	Macrophage_C1_Areg-Up
BP	GO:0002709	regulation of T cell mediated immunity	9/440	111/28943	5.1423e-05	0.000296294	0.000143508	Arg1/Cd24a/Il7r/Il1b/Il6/Nlrp3/Malt1/Lilrb4a/Tnfrsf1b	9	Macrophage_C1_Areg-Up
BP	GO:0001782	B cell homeostasis	6/440	44/28943	5.16439e-05	0.000297213	0.000143953	Cd44/Il7r/Mif/Bcl2l11/Tnfaip3/Hif1a	6	Macrophage_C1_Areg-Up
BP	GO:0032609	interferon-gamma production	10/440	138/28943	5.21662e-05	0.000299507	0.000145064	Cd14/App/Tnf/Il1b/Tnfsf9/Lilrb4a/Pde4b/Ptpn22/Slc11a1/Havcr2	10	Macrophage_C1_Areg-Up
BP	GO:0048675	axon extension	10/440	138/28943	5.21662e-05	0.000299507	0.000145064	Fn1/Sema3c/Vegfa/Lrp1/Raph1/Ptprs/Edn1/Cyfip1/Ifrd1/Hsp90aa1	10	Macrophage_C1_Areg-Up
BP	GO:0030865	cortical cytoskeleton organization	7/440	64/28943	5.26704e-05	0.000302043	0.000146292	Ezr/Tnf/Plek/Rhoc/Rhoa/Plec/Fmnl2	7	Macrophage_C1_Areg-Up
BP	GO:0031346	positive regulation of cell projection organization	19/440	441/28943	5.3672e-05	0.000307423	0.000148898	Fn1/Cd24a/Sgk1/Iqgap1/Vegfa/Il6/Met/Lrp1/Carmil1/Cflar/Lif/Flna/Rala/Map2k1/Zeb2/Stk24/Ehd1/Cyfip1/Tmem30a	19	Macrophage_C1_Areg-Up
BP	GO:0055001	muscle cell development	13/440	229/28943	5.41326e-05	0.000309695	0.000149998	Pmp22/Gpx1/Vegfa/Met/Lmna/Plec/Cav2/Cflar/Afg3l2/Edn1/Rcan1/Mef2a/Prkar1a	13	Macrophage_C1_Areg-Up
BP	GO:0030301	cholesterol transport	9/440	112/28943	5.5176e-05	0.000315291	0.000152709	Cd36/Cav1/Anxa2/Msr1/Abca1/Lrp1/Nus1/Nfkbia/Furin	9	Macrophage_C1_Areg-Up
BP	GO:0050854	regulation of antigen receptor-mediated signaling pathway	7/440	65/28943	5.82628e-05	0.000330896	0.000160267	Ezr/Lgals3/Malt1/Kcnn4/Lilrb4a/Dusp3/Ptpn22	7	Macrophage_C1_Areg-Up
BP	GO:2000401	regulation of lymphocyte migration	7/440	65/28943	5.82628e-05	0.000330896	0.000160267	Adam8/Ecm1/App/Ccl2/Rhoa/Msn/Adam10	7	Macrophage_C1_Areg-Up
BP	GO:0006925	inflammatory cell apoptotic process	5/440	28/28943	5.84538e-05	0.000330896	0.000160267	Slc7a11/Cd44/Il6/Itgam/Anxa1	5	Macrophage_C1_Areg-Up
BP	GO:0007176	regulation of epidermal growth factor-activated receptor activity	5/440	28/28943	5.84538e-05	0.000330896	0.000160267	Areg/Errfi1/Ereg/App/Aplp2	5	Macrophage_C1_Areg-Up
BP	GO:0032928	regulation of superoxide anion generation	5/440	28/28943	5.84538e-05	0.000330896	0.000160267	Cxcl1/App/Itgb2/Itgam/Sod1	5	Macrophage_C1_Areg-Up
BP	GO:0046716	muscle cell cellular homeostasis	5/440	28/28943	5.84538e-05	0.000330896	0.000160267	Cav1/Il6/Aldoa/Hif1a/Sod1	5	Macrophage_C1_Areg-Up
BP	GO:0051894	positive regulation of focal adhesion assembly	5/440	28/28943	5.84538e-05	0.000330896	0.000160267	S100a10/Iqgap1/Vegfa/Sdc4/Map4k4	5	Macrophage_C1_Areg-Up
BP	GO:0060445	branching involved in salivary gland morphogenesis	5/440	28/28943	5.84538e-05	0.000330896	0.000160267	Sema3c/Tnf/Il6/Met/Tgm2	5	Macrophage_C1_Areg-Up
BP	GO:0042771	intrinsic apoptotic signaling pathway in response to DNA damage by p53 class mediator	6/440	45/28943	5.88304e-05	0.000332639	0.000161111	Cd44/Mif/Nupr1/Hipk1/Cdkn1a/Hipk2	6	Macrophage_C1_Areg-Up
BP	GO:0030278	regulation of ossification	10/440	140/28943	5.89298e-05	0.000332813	0.000161195	Srgn/Ecm1/Gja1/Fam20c/Sgms2/Rbpj/Tmem119/Ccr1/Hif1a/Mapk3	10	Macrophage_C1_Areg-Up
BP	GO:0050807	regulation of synapse organization	14/440	264/28943	5.91508e-05	0.000333319	0.00016144	Slc7a11/Srgn/App/Flrt3/Tnf/Egln1/Rhoa/Ywhaz/Adgre5/Ptprs/Cdk5r1/Adam10/Cyfip1/Klk8	14	Macrophage_C1_Areg-Up
BP	GO:0030004	cellular monovalent inorganic cation homeostasis	9/440	113/28943	5.91572e-05	0.000333319	0.00016144	Il1a/Spp1/Sgk1/Atp1b3/Mafg/Dmxl2/Mapk3/Slc11a1/Clic4	9	Macrophage_C1_Areg-Up
BP	GO:0030500	regulation of bone mineralization	8/440	88/28943	5.94983e-05	0.000334337	0.000161933	Srgn/Ecm1/Gja1/Fam20c/Sgms2/Tmem119/Ccr1/Hif1a	8	Macrophage_C1_Areg-Up
BP	GO:0001909	leukocyte mediated cytotoxicity	11/440	169/28943	5.95452e-05	0.000334337	0.000161933	Arg1/Cxcl1/Il7r/Ccl2/Ncf1/Itgam/Prdx1/Trem1/Ceacam1/Havcr2/Kif5b	11	Macrophage_C1_Areg-Up
BP	GO:0046887	positive regulation of hormone secretion	11/440	169/28943	5.95452e-05	0.000334337	0.000161933	Spp1/Gja1/Glrx/Lrp1/Lif/Irs2/Hif1a/Edn1/Acsl4/Glul/Kif5b	11	Macrophage_C1_Areg-Up
BP	GO:0030900	forebrain development	18/440	407/28943	6.02151e-05	0.000337707	0.000163565	Slc7a11/Inhba/Id2/App/Chd7/Itgam/Rhoa/Rbpj/Zmiz1/Hif1a/Dmxl2/Ptprs/Cdk5r1/Zeb2/Dock7/Aplp2/Fabp7/Mgarp	18	Macrophage_C1_Areg-Up
BP	GO:0001822	kidney development	16/440	334/28943	6.0607e-05	0.000339511	0.000164439	Spp1/Cd24a/Basp1/Cd44/Id2/Vegfa/Odc1/Rhoa/Bcl2l11/Vcan/Cflar/Lif/Jag1/Mtss1/Tiparp/Myo1e	16	Macrophage_C1_Areg-Up
BP	GO:0071695	anatomical structure maturation	15/440	299/28943	6.11062e-05	0.000341912	0.000165602	Ptgs2/Pmp22/Ereg/Id2/App/Gja1/Vegfa/Fam20c/Rhoa/Rbpj/Hif1a/Cdk5r1/Ctsl/Edn1/Ptbp3	15	Macrophage_C1_Areg-Up
BP	GO:0009152	purine ribonucleotide biosynthetic process	12/440	200/28943	6.13543e-05	0.000342508	0.000165891	Eno1/Pkm/Aldoa/Pid1/Adssl1/Impdh1/Adss/Map2k1/Acsl4/Aprt/Acot7/Pdk1	12	Macrophage_C1_Areg-Up
BP	GO:1990138	neuron projection extension	12/440	200/28943	6.13543e-05	0.000342508	0.000165891	Fn1/Sema3c/Flrt3/Iqgap1/Vegfa/Lrp1/Raph1/Ptprs/Edn1/Cyfip1/Ifrd1/Hsp90aa1	12	Macrophage_C1_Areg-Up
BP	GO:1903844	regulation of cellular response to transforming growth factor beta stimulus	10/440	141/28943	6.25824e-05	0.000348962	0.000169016	Thbs1/Cav1/Cited2/Lrp1/Cav2/Cflar/Furin/Zeb2/Chst11/Hipk2	10	Macrophage_C1_Areg-Up
BP	GO:0043433	negative regulation of DNA-binding transcription factor activity	11/440	170/28943	6.28104e-05	0.000349428	0.000169242	Id2/Egln1/Hmox1/Nlrp3/Nfkbia/Tnfaip3/Nupr1/Flna/Bhlhe40/Irak3/Havcr2	11	Macrophage_C1_Areg-Up
BP	GO:0071248	cellular response to metal ion	11/440	170/28943	6.28104e-05	0.000349428	0.000169242	Fn1/Bnip3/Id2/Mt1/Mt2/Hmox1/Iqgap1/Mapk3/Alox5ap/Mef2a/Clic4	11	Macrophage_C1_Areg-Up
BP	GO:0048102	autophagic cell death	4/440	15/28943	6.29698e-05	0.000349512	0.000169283	Bnip3/Calm1/Calm3/Calm2	4	Macrophage_C1_Areg-Up
BP	GO:0070943	neutrophil-mediated killing of symbiont cell	4/440	15/28943	6.29698e-05	0.000349512	0.000169283	Arg1/Cxcl1/Ncf1/Trem1	4	Macrophage_C1_Areg-Up
BP	GO:0048286	lung alveolus development	7/440	66/28943	6.43317e-05	0.000356058	0.000172453	Pdpn/Mmp12/Slc7a11/Errfi1/Vegfa/Hopx/Lif	7	Macrophage_C1_Areg-Up
BP	GO:0070231	T cell apoptotic process	7/440	66/28943	6.43317e-05	0.000356058	0.000172453	Lgals3/Adam8/Il7r/Bcl2l11/Hif1a/Tnfrsf23/Prelid1	7	Macrophage_C1_Areg-Up
BP	GO:1903169	regulation of calcium ion transmembrane transport	12/440	201/28943	6.43699e-05	0.000356058	0.000172453	Cav1/Ahnak/Chd7/Calm1/Diaph1/Calm3/Fkbp1a/Vdac1/Pde4b/Calm2/Ptpn22/Ubash3b	12	Macrophage_C1_Areg-Up
BP	GO:0002260	lymphocyte homeostasis	8/440	89/28943	6.45177e-05	0.000356061	0.000172455	Cd24a/Cd44/Il7r/Mif/Bcl2l11/Tnfaip3/Hif1a/Tnfrsf23	8	Macrophage_C1_Areg-Up
BP	GO:0014032	neural crest cell development	8/440	89/28943	6.45177e-05	0.000356061	0.000172455	Fn1/Sema3c/Cited2/Jag1/Hif1a/Mapk3/Edn1/Zeb2	8	Macrophage_C1_Areg-Up
BP	GO:0032768	regulation of monooxygenase activity	6/440	46/28943	6.67939e-05	0.000367784	0.000178133	Il1a/Cav1/Tnf/Il1b/Atp2b4/Nus1	6	Macrophage_C1_Areg-Up
BP	GO:2000273	positive regulation of signaling receptor activity	6/440	46/28943	6.67939e-05	0.000367784	0.000178133	Areg/Ereg/Ccl2/Hif1a/Cdk5r1/Edn1	6	Macrophage_C1_Areg-Up
BP	GO:0032891	negative regulation of organic acid transport	5/440	29/28943	6.97539e-05	0.000383646	0.000185816	Thbs1/Il1b/Irs2/Il1rn/Acsl4	5	Macrophage_C1_Areg-Up
BP	GO:0019319	hexose biosynthetic process	8/440	90/28943	6.9884e-05	0.000383926	0.000185951	Pgk1/Eno1/Gapdh/Pgam1/Tpi1/Gpi1/Il6/Hif1a	8	Macrophage_C1_Areg-Up
BP	GO:0043903	regulation of biological process involved in symbiotic interaction	7/440	67/28943	7.09073e-05	0.000389106	0.00018846	Arg1/Cxcl1/Cav1/Bsg/Trim25/Itgav/P4hb	7	Macrophage_C1_Areg-Up
BP	GO:0007589	body fluid secretion	9/440	116/28943	7.25826e-05	0.000397398	0.000192476	Cav1/Anxa2/Gja1/Vegfa/Kcnn4/Mmp13/Hif1a/Edn1/Aprt	9	Macrophage_C1_Areg-Up
BP	GO:0015918	sterol transport	9/440	116/28943	7.25826e-05	0.000397398	0.000192476	Cd36/Cav1/Anxa2/Msr1/Abca1/Lrp1/Nus1/Nfkbia/Furin	9	Macrophage_C1_Areg-Up
BP	GO:0006739	NADP metabolic process	6/440	47/28943	7.55943e-05	0.000412605	0.000199841	Ncf1/Pgd/Noct/Txnrd1/Me2/Prdx5	6	Macrophage_C1_Areg-Up
BP	GO:0097300	programmed necrotic cell death	6/440	47/28943	7.55943e-05	0.000412605	0.000199841	Cav1/Tnf/Cflar/Nupr1/Pygl/Tnfrsf23	6	Macrophage_C1_Areg-Up
BP	GO:0050766	positive regulation of phagocytosis	8/440	91/28943	7.56158e-05	0.000412605	0.000199841	Cd36/Tnf/Il1b/Ccl2/Lrp1/Slc11a1/Sod1/Cd300lf	8	Macrophage_C1_Areg-Up
BP	GO:0046496	nicotinamide nucleotide metabolic process	7/440	68/28943	7.80214e-05	0.000425252	0.000205967	Ldha/Ncf1/Pgd/Noct/Txnrd1/Me2/Prdx5	7	Macrophage_C1_Areg-Up
BP	GO:0050803	regulation of synapse structure or activity	14/440	272/28943	8.13776e-05	0.000443046	0.000214585	Slc7a11/Srgn/App/Flrt3/Tnf/Egln1/Rhoa/Ywhaz/Adgre5/Ptprs/Cdk5r1/Adam10/Cyfip1/Klk8	14	Macrophage_C1_Areg-Up
BP	GO:0032024	positive regulation of insulin secretion	8/440	92/28943	8.17323e-05	0.000444477	0.000215278	Gja1/Glrx/Lrp1/Irs2/Hif1a/Acsl4/Glul/Kif5b	8	Macrophage_C1_Areg-Up
BP	GO:0010955	negative regulation of protein processing	5/440	30/28943	8.26648e-05	0.000445609	0.000215827	Thbs1/Serpine1/Mdm2/Cast/Furin	5	Macrophage_C1_Areg-Up
BP	GO:0042744	hydrogen peroxide catabolic process	5/440	30/28943	8.26648e-05	0.000445609	0.000215827	Prdx6/Gpx1/Prdx1/Txnrd1/Prdx5	5	Macrophage_C1_Areg-Up
BP	GO:0048668	collateral sprouting	5/440	30/28943	8.26648e-05	0.000445609	0.000215827	App/Lrp1/Ptprs/Zeb2/Ifrd1	5	Macrophage_C1_Areg-Up
BP	GO:1903318	negative regulation of protein maturation	5/440	30/28943	8.26648e-05	0.000445609	0.000215827	Thbs1/Serpine1/Mdm2/Cast/Furin	5	Macrophage_C1_Areg-Up
BP	GO:0006857	oligopeptide transport	4/440	16/28943	8.29533e-05	0.000445609	0.000215827	Slc7a11/Abcc1/Slc15a3/Slc9a3r1	4	Macrophage_C1_Areg-Up
BP	GO:0031650	regulation of heat generation	4/440	16/28943	8.29533e-05	0.000445609	0.000215827	Ptges/Ptgs2/Tnf/Il1b	4	Macrophage_C1_Areg-Up
BP	GO:0033084	regulation of immature T cell proliferation in thymus	4/440	16/28943	8.29533e-05	0.000445609	0.000215827	Il1a/Il1b/Tnfrsf9/Tnfsf9	4	Macrophage_C1_Areg-Up
BP	GO:0034112	positive regulation of homotypic cell-cell adhesion	4/440	16/28943	8.29533e-05	0.000445609	0.000215827	Pdpn/Plaur/Emilin2/Il6	4	Macrophage_C1_Areg-Up
BP	GO:0070431	nucleotide-binding oligomerization domain containing 2 signaling pathway	4/440	16/28943	8.29533e-05	0.000445609	0.000215827	Nfkbia/Tnfaip3/Slc15a3/Ptpn22	4	Macrophage_C1_Areg-Up
BP	GO:0086103	G protein-coupled receptor signaling pathway involved in heart process	4/440	16/28943	8.29533e-05	0.000445609	0.000215827	Cav1/Atp2b4/Edn1/Pde4b	4	Macrophage_C1_Areg-Up
BP	GO:0106380	purine ribonucleotide salvage	4/440	16/28943	8.29533e-05	0.000445609	0.000215827	Adssl1/Impdh1/Adss/Aprt	4	Macrophage_C1_Areg-Up
BP	GO:0048588	developmental cell growth	14/440	273/28943	8.46115e-05	0.000454013	0.000219897	Fn1/App/Sema3c/Flrt3/Iqgap1/Vegfa/Lrp1/Raph1/Ptprs/Edn1/Zeb2/Cyfip1/Ifrd1/Hsp90aa1	14	Macrophage_C1_Areg-Up
BP	GO:0002347	response to tumor cell	6/440	48/28943	8.52945e-05	0.000457171	0.000221427	Cd24a/Calm1/Calm3/Ceacam1/Calm2/Havcr2	6	Macrophage_C1_Areg-Up
BP	GO:0050808	synapse organization	20/440	496/28943	8.54062e-05	0.000457263	0.000221471	Slc7a11/Pmp22/Srgn/Ndrg1/App/Flrt3/Tnf/Egln1/Itgam/Rhoa/Ywhaz/Flna/Adgre5/Afg3l2/Ptprs/Cdk5r1/Adam10/Cyfip1/Klk8/C5ar1	20	Macrophage_C1_Areg-Up
BP	GO:0007265	Ras protein signal transduction	16/440	344/28943	8.5599e-05	0.000457355	0.000221516	Pdpn/Plk2/Abca1/Met/Rhoa/Rap1b/P2ry10b/Rala/Iqsec1/Map2k1/Cyfip1/Map4k4/Rap2b/Rasgef1b/Gna13/Cul3	16	Macrophage_C1_Areg-Up
BP	GO:0006940	regulation of smooth muscle contraction	7/440	69/28943	8.57069e-05	0.000457355	0.000221516	Ptgs2/Cav1/Ncf1/Rhoa/Edn1/Map2k1/Sod1	7	Macrophage_C1_Areg-Up
BP	GO:1904377	positive regulation of protein localization to cell periphery	7/440	69/28943	8.57069e-05	0.000457355	0.000221516	Ezr/Lgals3/Tnf/Lrp1/Atp2b4/Rab11a/Kif5b	7	Macrophage_C1_Areg-Up
BP	GO:0007254	JNK cascade	11/440	177/28943	9.02694e-05	0.000481172	0.000233051	Il1a/Mmp8/App/Tnf/Il1b/Gadd45a/Mfhas1/Dusp3/Map4k4/Ptpn22/Hipk2	11	Macrophage_C1_Areg-Up
BP	GO:0071241	cellular response to inorganic substance	13/440	241/28943	9.08707e-05	0.000483844	0.000234346	Fn1/Thbs1/Bnip3/Id2/Mt1/Mt2/Hmox1/Iqgap1/Cflar/Mapk3/Alox5ap/Mef2a/Clic4	13	Macrophage_C1_Areg-Up
BP	GO:0000768	syncytium formation by plasma membrane fusion	7/440	70/28943	9.39982e-05	0.000497214	0.000240821	Cd9/Cd44/Adam8/Cflar/Capn2/Cd53/Ehd1	7	Macrophage_C1_Areg-Up
BP	GO:0001960	negative regulation of cytokine-mediated signaling pathway	7/440	70/28943	9.39982e-05	0.000497214	0.000240821	Arg1/Mmp12/Cav1/Ecm1/Il6/Il1rn/Irak3	7	Macrophage_C1_Areg-Up
BP	GO:0019362	pyridine nucleotide metabolic process	7/440	70/28943	9.39982e-05	0.000497214	0.000240821	Ldha/Ncf1/Pgd/Noct/Txnrd1/Me2/Prdx5	7	Macrophage_C1_Areg-Up
BP	GO:0032720	negative regulation of tumor necrosis factor production	7/440	70/28943	9.39982e-05	0.000497214	0.000240821	Errfi1/Cd24a/Tnfaip3/Lilrb4a/Irak3/Ptpn22/Havcr2	7	Macrophage_C1_Areg-Up
BP	GO:0140253	cell-cell fusion	7/440	70/28943	9.39982e-05	0.000497214	0.000240821	Cd9/Cd44/Adam8/Cflar/Capn2/Cd53/Ehd1	7	Macrophage_C1_Areg-Up
BP	GO:1902305	regulation of sodium ion transmembrane transport	7/440	70/28943	9.39982e-05	0.000497214	0.000240821	Glrx/Stom/Atp2b4/Atp1b3/Fxyd5/Slc9a3r1/Kif5b	7	Macrophage_C1_Areg-Up
BP	GO:0051209	release of sequestered calcium ion into cytosol	9/440	120/28943	9.43913e-05	0.000498749	0.000241565	Chd7/Flna/Calm1/Diaph1/Calm3/Itgav/Fkbp1a/Calm2/Ubash3b	9	Macrophage_C1_Areg-Up
BP	GO:0071560	cellular response to transforming growth factor beta stimulus	13/440	242/28943	9.473e-05	0.000499992	0.000242167	Thbs1/Cav1/Serpine1/Ccl2/Cited2/Lrp1/Cav2/Cflar/Furin/Zmiz1/Zeb2/Chst11/Hipk2	13	Macrophage_C1_Areg-Up
BP	GO:0010718	positive regulation of epithelial to mesenchymal transition	6/440	49/28943	9.596e-05	0.000505382	0.000244777	Pdpn/Rgcc/Il1b/Il6/Jag1/Glipr2	6	Macrophage_C1_Areg-Up
BP	GO:0070232	regulation of T cell apoptotic process	6/440	49/28943	9.596e-05	0.000505382	0.000244777	Lgals3/Adam8/Il7r/Bcl2l11/Hif1a/Prelid1	6	Macrophage_C1_Areg-Up
BP	GO:0032647	regulation of interferon-alpha production	5/440	31/28943	9.73378e-05	0.000510971	0.000247484	Mmp12/Zc3hav1/Ptprs/Ptpn22/Havcr2	5	Macrophage_C1_Areg-Up
BP	GO:0032967	positive regulation of collagen biosynthetic process	5/440	31/28943	9.73378e-05	0.000510971	0.000247484	Rgcc/Vim/Serpine1/Ccl2/Prdx5	5	Macrophage_C1_Areg-Up
BP	GO:0050858	negative regulation of antigen receptor-mediated signaling pathway	5/440	31/28943	9.73378e-05	0.000510971	0.000247484	Ezr/Lgals3/Lilrb4a/Dusp3/Ptpn22	5	Macrophage_C1_Areg-Up
BP	GO:0045786	negative regulation of cell cycle	17/440	385/28943	9.7761e-05	0.000512636	0.000248291	Ptgs2/Inhba/Rgcc/Btg1/Tnf/Ier3/Ccl2/Mdm2/Tnfaip3/Lif/Nupr1/Ets1/Cdk6/Cdkn1a/Slc9a3r1/Osm/Dot1l	17	Macrophage_C1_Areg-Up
BP	GO:0072001	renal system development	16/440	348/28943	9.78847e-05	0.00051273	0.000248336	Spp1/Cd24a/Basp1/Cd44/Id2/Vegfa/Odc1/Rhoa/Bcl2l11/Vcan/Cflar/Lif/Jag1/Mtss1/Tiparp/Myo1e	16	Macrophage_C1_Areg-Up
BP	GO:0043467	regulation of generation of precursor metabolites and energy	10/440	149/28943	9.9377e-05	0.000519983	0.000251849	Cd36/Bnip3/App/Ier3/Rhoa/Nupr1/Irs2/Hif1a/Cox17/Prelid1	10	Macrophage_C1_Areg-Up
BP	GO:0010769	regulation of cell morphogenesis involved in differentiation	9/440	121/28943	0.000100628	0.000525393	0.000254469	Pdpn/Sgk1/S100a10/Met/Carmil1/Flna/Nedd9/P4hb/Myadm	9	Macrophage_C1_Areg-Up
BP	GO:0051283	negative regulation of sequestering of calcium ion	9/440	121/28943	0.000100628	0.000525393	0.000254469	Chd7/Flna/Calm1/Diaph1/Calm3/Itgav/Fkbp1a/Calm2/Ubash3b	9	Macrophage_C1_Areg-Up
BP	GO:0071375	cellular response to peptide hormone stimulus	14/440	278/28943	0.000102514	0.00053396	0.000258619	Cav1/Sgk1/Il1b/Pkm/Eif4ebp1/Pid1/Anxa5/Cav2/Irs2/Ptpre/Edn1/Ceacam1/Cyfip1/Mgarp	14	Macrophage_C1_Areg-Up
BP	GO:0050672	negative regulation of lymphocyte proliferation	8/440	95/28943	0.000102592	0.00053396	0.000258619	Arg1/Cd24a/Cd44/Lilrb4a/Sdc4/Ceacam1/Havcr2/Prkar1a	8	Macrophage_C1_Areg-Up
BP	GO:0001937	negative regulation of endothelial cell proliferation	7/440	71/28943	0.000102931	0.00053396	0.000258619	Thbs1/Cav1/Rgcc/Gja1/Tnf/Ccl2/Cav2	7	Macrophage_C1_Areg-Up
BP	GO:0014009	glial cell proliferation	7/440	71/28943	0.000102931	0.00053396	0.000258619	Areg/Pmp22/Vim/Tnf/Il1b/Il6/Anxa7	7	Macrophage_C1_Areg-Up
BP	GO:1903556	negative regulation of tumor necrosis factor superfamily cytokine production	7/440	71/28943	0.000102931	0.00053396	0.000258619	Errfi1/Cd24a/Tnfaip3/Lilrb4a/Irak3/Ptpn22/Havcr2	7	Macrophage_C1_Areg-Up
BP	GO:2001244	positive regulation of intrinsic apoptotic signaling pathway	7/440	71/28943	0.000102931	0.00053396	0.000258619	Cav1/S100a8/Bcl2l11/Nupr1/Mcl1/Slc9a3r1/Sod1	7	Macrophage_C1_Areg-Up
BP	GO:0009260	ribonucleotide biosynthetic process	12/440	212/28943	0.000106961	0.000552438	0.000267568	Eno1/Pkm/Aldoa/Pid1/Adssl1/Impdh1/Adss/Map2k1/Acsl4/Aprt/Acot7/Pdk1	12	Macrophage_C1_Areg-Up
BP	GO:0033083	regulation of immature T cell proliferation	4/440	17/28943	0.000107178	0.000552438	0.000267568	Il1a/Il1b/Tnfrsf9/Tnfsf9	4	Macrophage_C1_Areg-Up
BP	GO:0048143	astrocyte activation	4/440	17/28943	0.000107178	0.000552438	0.000267568	App/Il1b/Lrp1/C5ar1	4	Macrophage_C1_Areg-Up
BP	GO:0070942	neutrophil mediated cytotoxicity	4/440	17/28943	0.000107178	0.000552438	0.000267568	Arg1/Cxcl1/Ncf1/Trem1	4	Macrophage_C1_Areg-Up
BP	GO:0071498	cellular response to fluid shear stress	4/440	17/28943	0.000107178	0.000552438	0.000267568	Ptgs2/Spp1/Plec/Mtss1	4	Macrophage_C1_Areg-Up
BP	GO:2000318	positive regulation of T-helper 17 type immune response	4/440	17/28943	0.000107178	0.000552438	0.000267568	Nlrp3/Malt1/Clec4n/Nfkbiz	4	Macrophage_C1_Areg-Up
BP	GO:0042088	T-helper 1 type immune response	6/440	50/28943	0.000107659	0.000553153	0.000267915	Il1b/Vegfa/Anxa1/Pla2g4a/Slc11a1/Havcr2	6	Macrophage_C1_Areg-Up
BP	GO:0043618	regulation of transcription from RNA polymerase II promoter in response to stress	6/440	50/28943	0.000107659	0.000553153	0.000267915	Cd36/Hmox1/Vegfa/Cited2/Rbpj/Hif1a	6	Macrophage_C1_Areg-Up
BP	GO:0097237	cellular response to toxic substance	6/440	50/28943	0.000107659	0.000553153	0.000267915	Prdx6/Cd36/Esd/Prdx1/Sod2/Sod1	6	Macrophage_C1_Areg-Up
BP	GO:0032945	negative regulation of mononuclear cell proliferation	8/440	96/28943	0.000110454	0.000566309	0.000274287	Arg1/Cd24a/Cd44/Lilrb4a/Sdc4/Ceacam1/Havcr2/Prkar1a	8	Macrophage_C1_Areg-Up
BP	GO:0035304	regulation of protein dephosphorylation	8/440	96/28943	0.000110454	0.000566309	0.000274287	Tnf/Vcan/Mfhas1/Calm1/Itga1/Calm3/Calm2/Rcan1	8	Macrophage_C1_Areg-Up
BP	GO:0003206	cardiac chamber morphogenesis	10/440	151/28943	0.000111009	0.000568554	0.000275374	Id2/Sema3c/Egln1/Chd7/Mdm2/Cited2/Rbpj/Jag1/Hif1a/Fkbp1a	10	Macrophage_C1_Areg-Up
BP	GO:0071559	response to transforming growth factor beta	13/440	246/28943	0.000111619	0.000570895	0.000276508	Thbs1/Cav1/Serpine1/Ccl2/Cited2/Lrp1/Cav2/Cflar/Furin/Zmiz1/Zeb2/Chst11/Hipk2	13	Macrophage_C1_Areg-Up
BP	GO:0031345	negative regulation of cell projection organization	12/440	213/28943	0.00011182	0.000570895	0.000276508	Pmp22/App/Sema3c/Vim/Mdm2/Lrp1/Rhoa/Flna/Ptprs/Ifrd1/Klk8/Mgarp	12	Macrophage_C1_Areg-Up
BP	GO:0034767	positive regulation of ion transmembrane transport	12/440	213/28943	0.00011182	0.000570895	0.000276508	Cav1/Glrx/Ccl2/Flna/Calm1/Atp1b3/Calm3/Edn1/Cox17/Slc9a3r1/Calm2/Kif5b	12	Macrophage_C1_Areg-Up
BP	GO:0006949	syncytium formation	7/440	72/28943	0.000112542	0.000571565	0.000276832	Cd9/Cd44/Adam8/Cflar/Capn2/Cd53/Ehd1	7	Macrophage_C1_Areg-Up
BP	GO:0032371	regulation of sterol transport	7/440	72/28943	0.000112542	0.000571565	0.000276832	Cav1/Anxa2/Abca1/Lrp1/Nus1/Nfkbia/Furin	7	Macrophage_C1_Areg-Up
BP	GO:0032374	regulation of cholesterol transport	7/440	72/28943	0.000112542	0.000571565	0.000276832	Cav1/Anxa2/Abca1/Lrp1/Nus1/Nfkbia/Furin	7	Macrophage_C1_Areg-Up
BP	GO:0043506	regulation of JUN kinase activity	7/440	72/28943	0.000112542	0.000571565	0.000276832	Tnf/Il1b/Il1rn/Sash1/Edn1/Zeb2/Ptpn22	7	Macrophage_C1_Areg-Up
BP	GO:0046637	regulation of alpha-beta T cell differentiation	7/440	72/28943	0.000112542	0.000571565	0.000276832	Il6/Rhoa/Nlrp3/Malt1/Anxa1/Lilrb4a/Nfkbiz	7	Macrophage_C1_Areg-Up
BP	GO:0002825	regulation of T-helper 1 type immune response	5/440	32/28943	0.000113931	0.000574402	0.000278206	Il1b/Anxa1/Pla2g4a/Slc11a1/Havcr2	5	Macrophage_C1_Areg-Up
BP	GO:0030511	positive regulation of transforming growth factor beta receptor signaling pathway	5/440	32/28943	0.000113931	0.000574402	0.000278206	Thbs1/Cited2/Furin/Zeb2/Hipk2	5	Macrophage_C1_Areg-Up
BP	GO:0035987	endodermal cell differentiation	5/440	32/28943	0.000113931	0.000574402	0.000278206	Fn1/Inhba/Itgav/Map2k1/Itga5	5	Macrophage_C1_Areg-Up
BP	GO:0043372	positive regulation of CD4-positive, alpha-beta T cell differentiation	5/440	32/28943	0.000113931	0.000574402	0.000278206	Il6/Nlrp3/Malt1/Anxa1/Nfkbiz	5	Macrophage_C1_Areg-Up
BP	GO:0072337	modified amino acid transport	5/440	32/28943	0.000113931	0.000574402	0.000278206	Slc7a11/Abcc1/Slc9a3r1/Slc22a4/Slc6a8	5	Macrophage_C1_Areg-Up
BP	GO:1903846	positive regulation of cellular response to transforming growth factor beta stimulus	5/440	32/28943	0.000113931	0.000574402	0.000278206	Thbs1/Cited2/Furin/Zeb2/Hipk2	5	Macrophage_C1_Areg-Up
BP	GO:0030316	osteoclast differentiation	9/440	123/28943	0.000114141	0.000574402	0.000278206	Adam8/Tnf/Ccl3/Fam20c/Lilrb4a/Ccr1/Ceacam1/Ubash3b/Cd300lf	9	Macrophage_C1_Areg-Up
BP	GO:0051282	regulation of sequestering of calcium ion	9/440	123/28943	0.000114141	0.000574402	0.000278206	Chd7/Flna/Calm1/Diaph1/Calm3/Itgav/Fkbp1a/Calm2/Ubash3b	9	Macrophage_C1_Areg-Up
BP	GO:0006909	phagocytosis	17/440	390/28943	0.000114168	0.000574402	0.000278206	Thbs1/Cd36/Itgb2/Tnf/Il1b/Msr1/Abca1/Ccl2/Met/Itgam/Lrp1/Tgm2/Anxa1/Itgav/Slc11a1/Sod1/Cd300lf	17	Macrophage_C1_Areg-Up
BP	GO:0009410	response to xenobiotic stimulus	15/440	317/28943	0.000117123	0.000588042	0.000284813	Inhba/Nos2/Gpx1/Il1b/Serpine1/Ccl4/Gclm/Abcc1/Rhoa/Rap1b/Ywhaz/Sod2/Add3/Pde4b/Sod1	15	Macrophage_C1_Areg-Up
BP	GO:0003231	cardiac ventricle development	10/440	152/28943	0.000117244	0.000588042	0.000284813	Id2/Sema3c/Egln1/Chd7/Mdm2/Cited2/Rbpj/Jag1/Hif1a/Fkbp1a	10	Macrophage_C1_Areg-Up
BP	GO:0010508	positive regulation of autophagy	10/440	152/28943	0.000117244	0.000588042	0.000284813	Bnip3/Plk2/Hmox1/Bnip3l/Bcl2l11/Snx18/Hif1a/Mapk3/Vdac1/Map2k1	10	Macrophage_C1_Areg-Up
BP	GO:0090287	regulation of cellular response to growth factor stimulus	15/440	318/28943	0.000121248	0.000607494	0.000294234	Thbs1/Cav1/Fam20c/Cited2/Lrp1/Atp2b4/Cav2/Rbpj/Cflar/Furin/Hif1a/Zeb2/Cyfip1/Chst11/Hipk2	15	Macrophage_C1_Areg-Up
BP	GO:0048662	negative regulation of smooth muscle cell proliferation	7/440	73/28943	0.000122869	0.000614979	0.00029786	Cav1/Hmox1/Rhoa/Tnfaip3/Cdkn1a/Sod2/Gna13	7	Macrophage_C1_Areg-Up
BP	GO:0016032	viral process	16/440	355/28943	0.00012313	0.000615013	0.000297876	Slpi/Cav1/Tnf/Bsg/Stom/Bcl2l11/Cav2/Trim25/Resf1/Eea1/Zc3hav1/Itgav/Ctsl/P4hb/Ceacam1/Igf2r	16	Macrophage_C1_Areg-Up
BP	GO:0021700	developmental maturation	16/440	355/28943	0.00012313	0.000615013	0.000297876	Ptgs2/Pmp22/Ereg/Id2/App/Gja1/Vegfa/Fam20c/Rhoa/Rbpj/Ywhaz/Hif1a/Cdk5r1/Ctsl/Edn1/Ptbp3	16	Macrophage_C1_Areg-Up
BP	GO:0001763	morphogenesis of a branching structure	13/440	249/28943	0.000125936	0.000628383	0.000304352	Areg/Cd44/Sema3c/Tnf/Il1b/Vegfa/Il6/Met/Tgm2/Mmp14/Edn1/Clic4/Gna13	13	Macrophage_C1_Areg-Up
BP	GO:0035710	CD4-positive, alpha-beta T cell activation	9/440	125/28943	0.000129141	0.000641725	0.000310814	Cd24a/Cd44/Il6/Nlrp3/Malt1/Anxa1/Lilrb4a/Nfkbiz/Ctsl	9	Macrophage_C1_Areg-Up
BP	GO:0051208	sequestering of calcium ion	9/440	125/28943	0.000129141	0.000641725	0.000310814	Chd7/Flna/Calm1/Diaph1/Calm3/Itgav/Fkbp1a/Calm2/Ubash3b	9	Macrophage_C1_Areg-Up
BP	GO:0090277	positive regulation of peptide hormone secretion	9/440	125/28943	0.000129141	0.000641725	0.000310814	Gja1/Glrx/Lrp1/Lif/Irs2/Hif1a/Acsl4/Glul/Kif5b	9	Macrophage_C1_Areg-Up
BP	GO:1901890	positive regulation of cell junction assembly	9/440	125/28943	0.000129141	0.000641725	0.000310814	Cav1/S100a10/Flrt3/Iqgap1/Vegfa/Hopx/Adgre5/Sdc4/Map4k4	9	Macrophage_C1_Areg-Up
BP	GO:0002824	positive regulation of adaptive immune response based on somatic recombination of immune receptors built from immunoglobulin superfamily domains	10/440	154/28943	0.000130605	0.000648337	0.000314016	Cd24a/Tnf/Il1b/Il6/Nlrp3/Malt1/Clec4n/Nfkbiz/Pla2g4a/Slc11a1	10	Macrophage_C1_Areg-Up
BP	GO:0002828	regulation of type 2 immune response	5/440	33/28943	0.00013261	0.000656269	0.000317858	Arg1/Ecm1/Il6/Nlrp3/Anxa1	5	Macrophage_C1_Areg-Up
BP	GO:0050999	regulation of nitric-oxide synthase activity	5/440	33/28943	0.00013261	0.000656269	0.000317858	Il1a/Cav1/Il1b/Atp2b4/Nus1	5	Macrophage_C1_Areg-Up
BP	GO:1904646	cellular response to amyloid-beta	5/440	33/28943	0.00013261	0.000656269	0.000317858	Cd36/App/Gja1/Abcc1/Lrp1	5	Macrophage_C1_Areg-Up
BP	GO:0010506	regulation of autophagy	14/440	285/28943	0.000133061	0.000657827	0.000318613	Bnip3/Plk2/Hmox1/Bnip3l/Bcl2l11/Snx18/Tnfaip3/Nupr1/Mcl1/Hif1a/Mapk3/Vdac1/Map2k1/Ptpn22	14	Macrophage_C1_Areg-Up
BP	GO:0002705	positive regulation of leukocyte mediated immunity	11/440	185/28943	0.000133634	0.000659989	0.00031966	Arg1/Cxcl1/Cd24a/Itgb2/Tnf/Il1b/Ccl2/Il6/Itgam/Nlrp3/Malt1	11	Macrophage_C1_Areg-Up
BP	GO:0060761	negative regulation of response to cytokine stimulus	7/440	74/28943	0.000133952	0.000660885	0.000320094	Arg1/Mmp12/Cav1/Ecm1/Il6/Il1rn/Irak3	7	Macrophage_C1_Areg-Up
BP	GO:0061005	cell differentiation involved in kidney development	6/440	52/28943	0.000134445	0.000662641	0.000320944	Cd24a/Basp1/Lif/Jag1/Mtss1/Myo1e	6	Macrophage_C1_Areg-Up
BP	GO:0050890	cognition	16/440	358/28943	0.000135582	0.000663608	0.000321413	Ptgs2/Slc7a11/Sgk1/App/Il1b/Plk2/Chd7/Il1rn/Hif1a/Vdac1/Gmfb/Cyfip1/Itga5/Rcan1/Klk8/C5ar1	16	Macrophage_C1_Areg-Up
BP	GO:0001878	response to yeast	4/440	18/28943	0.000136149	0.000663608	0.000321413	App/Ncf1/Clec4n/Npy	4	Macrophage_C1_Areg-Up
BP	GO:0019430	removal of superoxide radicals	4/440	18/28943	0.000136149	0.000663608	0.000321413	Cd36/Prdx1/Sod2/Sod1	4	Macrophage_C1_Areg-Up
BP	GO:0032261	purine nucleotide salvage	4/440	18/28943	0.000136149	0.000663608	0.000321413	Adssl1/Impdh1/Adss/Aprt	4	Macrophage_C1_Areg-Up
BP	GO:0033080	immature T cell proliferation in thymus	4/440	18/28943	0.000136149	0.000663608	0.000321413	Il1a/Il1b/Tnfrsf9/Tnfsf9	4	Macrophage_C1_Areg-Up
BP	GO:0043217	myelin maintenance	4/440	18/28943	0.000136149	0.000663608	0.000321413	Ndrg1/Degs1/Plec/Sod1	4	Macrophage_C1_Areg-Up
BP	GO:0061318	renal filtration cell differentiation	4/440	18/28943	0.000136149	0.000663608	0.000321413	Cd24a/Basp1/Jag1/Myo1e	4	Macrophage_C1_Areg-Up
BP	GO:0070423	nucleotide-binding oligomerization domain containing signaling pathway	4/440	18/28943	0.000136149	0.000663608	0.000321413	Nfkbia/Tnfaip3/Slc15a3/Ptpn22	4	Macrophage_C1_Areg-Up
BP	GO:0072112	podocyte differentiation	4/440	18/28943	0.000136149	0.000663608	0.000321413	Cd24a/Basp1/Jag1/Myo1e	4	Macrophage_C1_Areg-Up
BP	GO:0072311	glomerular epithelial cell differentiation	4/440	18/28943	0.000136149	0.000663608	0.000321413	Cd24a/Basp1/Jag1/Myo1e	4	Macrophage_C1_Areg-Up
BP	GO:2000641	regulation of early endosome to late endosome transport	4/440	18/28943	0.000136149	0.000663608	0.000321413	Ezr/Msn/Mapk3/Map2k1	4	Macrophage_C1_Areg-Up
BP	GO:0048864	stem cell development	8/440	99/28943	0.00013708	0.000667473	0.000323285	Fn1/Sema3c/Cited2/Jag1/Hif1a/Mapk3/Edn1/Zeb2	8	Macrophage_C1_Areg-Up
BP	GO:0035051	cardiocyte differentiation	11/440	186/28943	0.000140131	0.000681644	0.000330148	Sema3c/Vegfa/Met/Lmna/Cited2/Plec/Rbpj/Jag1/Mapk3/Edn1/Mef2a	11	Macrophage_C1_Areg-Up
BP	GO:0016050	vesicle organization	15/440	323/28943	0.000143826	0.000698912	0.000338512	Srgn/Sdc1/S100a10/Abca1/Cav2/Anxa1/Sdc4/Eea1/Vamp4/Rab11a/Ap3s1/Zeb2/Pla2g4a/Kif5b/Cul3	15	Macrophage_C1_Areg-Up
BP	GO:0030216	keratinocyte differentiation	10/440	156/28943	0.000145229	0.000705025	0.000341473	Stfa3/Il1a/Ptgs2/Errfi1/Csta2/Plec/Rbpj/Anxa1/Map2k1/Clic4	10	Macrophage_C1_Areg-Up
BP	GO:1903578	regulation of ATP metabolic process	7/440	75/28943	0.000145832	0.000707244	0.000342547	Eno1/App/Ier3/Pid1/Nupr1/Hif1a/Map2k1	7	Macrophage_C1_Areg-Up
BP	GO:0031103	axon regeneration	6/440	53/28943	0.000149682	0.000725187	0.000351238	Lrp1/Flna/Ptprs/Map2k1/Stk24/Klk8	6	Macrophage_C1_Areg-Up
BP	GO:0010614	negative regulation of cardiac muscle hypertrophy	5/440	34/28943	0.000153545	0.000740934	0.000358865	Errfi1/Lmna/Atp2b4/Tnfrsf1b/Jarid2	5	Macrophage_C1_Areg-Up
BP	GO:0010714	positive regulation of collagen metabolic process	5/440	34/28943	0.000153545	0.000740934	0.000358865	Rgcc/Vim/Serpine1/Ccl2/Prdx5	5	Macrophage_C1_Areg-Up
BP	GO:0032607	interferon-alpha production	5/440	34/28943	0.000153545	0.000740934	0.000358865	Mmp12/Zc3hav1/Ptprs/Ptpn22/Havcr2	5	Macrophage_C1_Areg-Up
BP	GO:0072576	liver morphogenesis	5/440	34/28943	0.000153545	0.000740934	0.000358865	Il6/Cflar/Tnfaip3/Ceacam1/Cul3	5	Macrophage_C1_Areg-Up
BP	GO:0003279	cardiac septum development	9/440	128/28943	0.000154705	0.000745049	0.000360858	Id2/Sema3c/Egln1/Chd7/Mdm2/Cited2/Lrp1/Rbpj/Jag1	9	Macrophage_C1_Areg-Up
BP	GO:0043500	muscle adaptation	9/440	128/28943	0.000154705	0.000745049	0.000360858	Errfi1/Lmna/Atp2b4/Mtpn/Cflar/Tnfrsf1b/Edn1/Jarid2/Mef2a	9	Macrophage_C1_Areg-Up
BP	GO:0043502	regulation of muscle adaptation	8/440	101/28943	0.000157611	0.000757537	0.000366906	Errfi1/Lmna/Atp2b4/Mtpn/Tnfrsf1b/Edn1/Jarid2/Mef2a	8	Macrophage_C1_Areg-Up
BP	GO:0045185	maintenance of protein location	8/440	101/28943	0.000157611	0.000757537	0.000366906	Cav1/Srgn/Gja1/Txn1/Tmsb10/Nfkbia/Hk1/Flna	8	Macrophage_C1_Areg-Up
BP	GO:0007043	cell-cell junction assembly	10/440	158/28943	0.000161211	0.000774068	0.000374913	Cd9/Pmp22/Cav1/Gja1/Tnf/Il1b/Rhoc/Rhoa/Hopx/Hipk1	10	Macrophage_C1_Areg-Up
BP	GO:2000351	regulation of endothelial cell apoptotic process	6/440	54/28943	0.000166254	0.000797492	0.000386258	Thbs1/Rgcc/Tnf/Serpine1/Ccl2/Tnfaip3	6	Macrophage_C1_Areg-Up
BP	GO:0009408	response to heat	8/440	102/28943	0.000168789	0.000807671	0.000391188	Il1a/Pmp22/Hmox1/Ccl2/Pde4b/Osm/Sod1/Hsp90aa1	8	Macrophage_C1_Areg-Up
BP	GO:0014033	neural crest cell differentiation	8/440	102/28943	0.000168789	0.000807671	0.000391188	Fn1/Sema3c/Cited2/Jag1/Hif1a/Mapk3/Edn1/Zeb2	8	Macrophage_C1_Areg-Up
BP	GO:0000910	cytokinesis	11/440	190/28943	0.000168877	0.000807671	0.000391188	Plk2/Rhoc/Rhoa/Plec/Snx18/Calm1/Calm3/Rab11a/Spire1/Calm2/Cul3	11	Macrophage_C1_Areg-Up
BP	GO:0033079	immature T cell proliferation	4/440	19/28943	0.000170391	0.000813308	0.000393918	Il1a/Il1b/Tnfrsf9/Tnfsf9	4	Macrophage_C1_Areg-Up
BP	GO:0035872	nucleotide-binding domain, leucine rich repeat containing receptor signaling pathway	4/440	19/28943	0.000170391	0.000813308	0.000393918	Nfkbia/Tnfaip3/Slc15a3/Ptpn22	4	Macrophage_C1_Areg-Up
BP	GO:0002437	inflammatory response to antigenic stimulus	7/440	77/28943	0.000172155	0.000820109	0.000397212	Gpx1/Cd24a/Tnf/Rbpj/Il1rn/Lilrb4a/Npy	7	Macrophage_C1_Areg-Up
BP	GO:0016239	positive regulation of macroautophagy	7/440	77/28943	0.000172155	0.000820109	0.000397212	Bnip3/Hmox1/Bnip3l/Snx18/Hif1a/Mapk3/Vdac1	7	Macrophage_C1_Areg-Up
BP	GO:0046631	alpha-beta T cell activation	11/440	191/28943	0.000176798	0.000839475	0.000406592	Cd24a/Cd44/Il6/Rhoa/Nlrp3/Malt1/Anxa1/Lilrb4a/Nfkbiz/Ctsl/Ptpn22	11	Macrophage_C1_Areg-Up
BP	GO:0002719	negative regulation of cytokine production involved in immune response	5/440	35/28943	0.000176914	0.000839475	0.000406592	Arg1/Tnf/Hmox1/Lilrb4a/Irak3	5	Macrophage_C1_Areg-Up
BP	GO:0042908	xenobiotic transport	5/440	35/28943	0.000176914	0.000839475	0.000406592	Slc2a1/Gja1/Abcc1/Tmem30a/Slc22a4	5	Macrophage_C1_Areg-Up
BP	GO:1903203	regulation of oxidative stress-induced neuron death	5/440	35/28943	0.000176914	0.000839475	0.000406592	Slc7a11/App/Itgam/Mcl1/Hif1a	5	Macrophage_C1_Areg-Up
BP	GO:0001938	positive regulation of endothelial cell proliferation	8/440	103/28943	0.000180609	0.000853661	0.000413463	Arg1/Cav1/Ecm1/Hmox1/Vegfa/Ccl2/Cav2/F3	8	Macrophage_C1_Areg-Up
BP	GO:0010770	positive regulation of cell morphogenesis involved in differentiation	8/440	103/28943	0.000180609	0.000853661	0.000413463	Sgk1/S100a10/Met/Carmil1/Flna/Nedd9/P4hb/Myadm	8	Macrophage_C1_Areg-Up
BP	GO:0062014	negative regulation of small molecule metabolic process	8/440	103/28943	0.000180609	0.000853661	0.000413463	Plek/Ier3/Il6/Pid1/Atp2b4/Nupr1/Ceacam1/Sod1	8	Macrophage_C1_Areg-Up
BP	GO:0070664	negative regulation of leukocyte proliferation	8/440	103/28943	0.000180609	0.000853661	0.000413463	Arg1/Cd24a/Cd44/Lilrb4a/Sdc4/Ceacam1/Havcr2/Prkar1a	8	Macrophage_C1_Areg-Up
BP	GO:0032892	positive regulation of organic acid transport	6/440	55/28943	0.000184242	0.000868289	0.000420548	Ptges/Il1a/Mif/Il1b/Edn1/Pla2g4a	6	Macrophage_C1_Areg-Up
BP	GO:0043620	regulation of DNA-templated transcription in response to stress	6/440	55/28943	0.000184242	0.000868289	0.000420548	Cd36/Hmox1/Vegfa/Cited2/Rbpj/Hif1a	6	Macrophage_C1_Areg-Up
BP	GO:1902622	regulation of neutrophil migration	6/440	55/28943	0.000184242	0.000868289	0.000420548	Il1a/Adam8/Il1b/Bst1/Edn1/C5ar1	6	Macrophage_C1_Areg-Up
BP	GO:0002292	T cell differentiation involved in immune response	7/440	78/28943	0.000186686	0.000877244	0.000424885	Clec4d/Clec4e/Il6/Nlrp3/Malt1/Anxa1/Nfkbiz	7	Macrophage_C1_Areg-Up
BP	GO:0006919	activation of cysteine-type endopeptidase activity involved in apoptotic process	7/440	78/28943	0.000186686	0.000877244	0.000424885	Fam162a/S100a8/Tnf/Nlrp3/Bcl2l11/Cflar/F3	7	Macrophage_C1_Areg-Up
BP	GO:2000514	regulation of CD4-positive, alpha-beta T cell activation	7/440	78/28943	0.000186686	0.000877244	0.000424885	Cd24a/Cd44/Il6/Nlrp3/Malt1/Anxa1/Nfkbiz	7	Macrophage_C1_Areg-Up
BP	GO:0002460	adaptive immune response based on somatic recombination of immune receptors built from immunoglobulin superfamily domains	19/440	486/28943	0.000189398	0.000889121	0.000430638	Arg1/Cd24a/Il7r/Tnf/Il1b/Vegfa/Il6/Nlrp3/Tnfaip3/Malt1/Jag1/Anxa1/Lilrb4a/Clec4n/Nfkbiz/Tnfrsf1b/Pla2g4a/Slc11a1/Havcr2	19	Macrophage_C1_Areg-Up
BP	GO:0043434	response to peptide hormone	16/440	369/28943	0.00019114	0.00089643	0.000434178	Cav1/Sgk1/Slc2a1/Il1b/Pkm/Eif4ebp1/Pid1/Anxa5/Cav2/Irs2/Anxa1/Ptpre/Edn1/Ceacam1/Cyfip1/Mgarp	16	Macrophage_C1_Areg-Up
BP	GO:0048562	embryonic organ morphogenesis	15/440	333/28943	0.000200144	0.000937036	0.000453845	Id2/Gja1/Chd7/Cited2/Rbpj/Hipk1/Mmp14/Hif1a/Mapk3/Edn1/Slc9a3r1/Chst11/Mthfd1l/Hipk2/Sod1	15	Macrophage_C1_Areg-Up
BP	GO:0019058	viral life cycle	13/440	261/28943	0.000200185	0.000937036	0.000453845	Slpi/Cav1/Tnf/Bsg/Stom/Cav2/Trim25/Resf1/Eea1/Zc3hav1/Itgav/Ctsl/P4hb	13	Macrophage_C1_Areg-Up
BP	GO:0045669	positive regulation of osteoblast differentiation	7/440	79/28943	0.000202192	0.000944274	0.000457351	Vegfa/Il6/Fam20c/Lmna/Tmem119/Jag1/Pdlim7	7	Macrophage_C1_Areg-Up
BP	GO:0072524	pyridine-containing compound metabolic process	7/440	79/28943	0.000202192	0.000944274	0.000457351	Ldha/Ncf1/Pgd/Noct/Txnrd1/Me2/Prdx5	7	Macrophage_C1_Areg-Up
BP	GO:0010922	positive regulation of phosphatase activity	5/440	36/28943	0.000202902	0.000944274	0.000457351	Plek/Calm1/Itga1/Calm3/Calm2	5	Macrophage_C1_Areg-Up
BP	GO:0014741	negative regulation of muscle hypertrophy	5/440	36/28943	0.000202902	0.000944274	0.000457351	Errfi1/Lmna/Atp2b4/Tnfrsf1b/Jarid2	5	Macrophage_C1_Areg-Up
BP	GO:0014912	negative regulation of smooth muscle cell migration	5/440	36/28943	0.000202902	0.000944274	0.000457351	Cav1/Serpine1/Lrp1/Rhoa/Gna13	5	Macrophage_C1_Areg-Up
BP	GO:0034122	negative regulation of toll-like receptor signaling pathway	5/440	36/28943	0.000202902	0.000944274	0.000457351	Tnfaip3/Mfhas1/Ptprs/Irak3/Cd300lf	5	Macrophage_C1_Areg-Up
BP	GO:0010596	negative regulation of endothelial cell migration	6/440	56/28943	0.000203732	0.000945411	0.000457901	Thbs1/Rgcc/Tnf/Gadd45a/Rhoa/Atp2b4	6	Macrophage_C1_Areg-Up
BP	GO:0043507	positive regulation of JUN kinase activity	6/440	56/28943	0.000203732	0.000945411	0.000457901	Tnf/Il1b/Il1rn/Sash1/Edn1/Zeb2	6	Macrophage_C1_Areg-Up
BP	GO:0048016	inositol phosphate-mediated signaling	6/440	56/28943	0.000203732	0.000945411	0.000457901	Tnf/Atp2b4/Calm1/Edn1/Nfat5/Rcan1	6	Macrophage_C1_Areg-Up
BP	GO:0002755	MyD88-dependent toll-like receptor signaling pathway	4/440	20/28943	0.000210441	0.000970033	0.000469827	Tnip1/Irak3/Lrrfip2/Cd300lf	4	Macrophage_C1_Areg-Up
BP	GO:0030502	negative regulation of bone mineralization	4/440	20/28943	0.000210441	0.000970033	0.000469827	Srgn/Ecm1/Ccr1/Hif1a	4	Macrophage_C1_Areg-Up
BP	GO:0060314	regulation of ryanodine-sensitive calcium-release channel activity	4/440	20/28943	0.000210441	0.000970033	0.000469827	Calm1/Calm3/Fkbp1a/Calm2	4	Macrophage_C1_Areg-Up
BP	GO:0071450	cellular response to oxygen radical	4/440	20/28943	0.000210441	0.000970033	0.000469827	Cd36/Prdx1/Sod2/Sod1	4	Macrophage_C1_Areg-Up
BP	GO:0071451	cellular response to superoxide	4/440	20/28943	0.000210441	0.000970033	0.000469827	Cd36/Prdx1/Sod2/Sod1	4	Macrophage_C1_Areg-Up
BP	GO:0072010	glomerular epithelium development	4/440	20/28943	0.000210441	0.000970033	0.000469827	Cd24a/Basp1/Jag1/Myo1e	4	Macrophage_C1_Areg-Up
BP	GO:1904754	positive regulation of vascular associated smooth muscle cell migration	4/440	20/28943	0.000210441	0.000970033	0.000469827	Iqgap1/Mdm2/Lrp1/Dock7	4	Macrophage_C1_Areg-Up
BP	GO:0044772	mitotic cell cycle phase transition	18/440	451/28943	0.000216216	0.000995705	0.000482261	Pdpn/Inhba/Id2/Rgcc/App/Plk2/Ier3/Ccl2/Eif4ebp1/Mdm2/Anxa1/Calm1/Calm3/Rab11a/Cdkn1a/Calm2/Cdk14/Cul3	18	Macrophage_C1_Areg-Up
BP	GO:0061138	morphogenesis of a branching epithelium	12/440	229/28943	0.000219568	0.00101018	0.000489272	Areg/Cd44/Sema3c/Tnf/Vegfa/Il6/Met/Tgm2/Mmp14/Edn1/Clic4/Gna13	12	Macrophage_C1_Areg-Up
BP	GO:0009165	nucleotide biosynthetic process	13/440	264/28943	0.000223748	0.00102843	0.000498113	Nos2/Eno1/Pkm/Aldoa/Pid1/Adssl1/Impdh1/Adss/Map2k1/Acsl4/Aprt/Acot7/Pdk1	13	Macrophage_C1_Areg-Up
BP	GO:0061383	trabecula morphogenesis	6/440	57/28943	0.000224811	0.00103136	0.000499531	Egln1/Vegfa/Chd7/Rhoa/Rbpj/Fkbp1a	6	Macrophage_C1_Areg-Up
BP	GO:1903053	regulation of extracellular matrix organization	6/440	57/28943	0.000224811	0.00103136	0.000499531	Pdpn/Rgcc/Il6/Cflar/Tnfrsf1b/Ets1	6	Macrophage_C1_Areg-Up
BP	GO:0008064	regulation of actin polymerization or depolymerization	10/440	165/28943	0.000229306	0.00104999	0.000508554	Csf3/Plek/Rhoa/Tmsb10/Carmil1/Capg/Mtpn/Add3/Cyfip1/Myadm	10	Macrophage_C1_Areg-Up
BP	GO:0030879	mammary gland development	10/440	165/28943	0.000229306	0.00104999	0.000508554	Areg/Cav1/Gpx1/Id2/Gja1/Vegfa/Bcl2l11/Irs2/Hif1a/Aprt	10	Macrophage_C1_Areg-Up
BP	GO:0032414	positive regulation of ion transmembrane transporter activity	9/440	135/28943	0.000231123	0.00105595	0.00051144	Glrx/Ccl2/Calm1/Atp1b3/Calm3/Edn1/Cox17/Calm2/Kif5b	9	Macrophage_C1_Areg-Up
BP	GO:0007435	salivary gland morphogenesis	5/440	37/28943	0.000231698	0.00105595	0.00051144	Sema3c/Tnf/Il6/Met/Tgm2	5	Macrophage_C1_Areg-Up
BP	GO:0036475	neuron death in response to oxidative stress	5/440	37/28943	0.000231698	0.00105595	0.00051144	Slc7a11/App/Itgam/Mcl1/Hif1a	5	Macrophage_C1_Areg-Up
BP	GO:0046677	response to antibiotic	5/440	37/28943	0.000231698	0.00105595	0.00051144	Crip1/Mdm2/Hif1a/Ets1/Pla2g4a	5	Macrophage_C1_Areg-Up
BP	GO:0070266	necroptotic process	5/440	37/28943	0.000231698	0.00105595	0.00051144	Cav1/Tnf/Cflar/Pygl/Tnfrsf23	5	Macrophage_C1_Areg-Up
BP	GO:0003300	cardiac muscle hypertrophy	8/440	107/28943	0.000234906	0.00106655	0.000516575	Errfi1/Lmna/Atp2b4/Mtpn/Tnfrsf1b/Edn1/Jarid2/Mef2a	8	Macrophage_C1_Areg-Up
BP	GO:0032479	regulation of type I interferon production	8/440	107/28943	0.000234906	0.00106655	0.000516575	Mmp12/Gapdh/Cd14/Zc3hav1/Ptprs/Ptpn22/Havcr2/Hsp90aa1	8	Macrophage_C1_Areg-Up
BP	GO:0070167	regulation of biomineral tissue development	8/440	107/28943	0.000234906	0.00106655	0.000516575	Srgn/Ecm1/Gja1/Fam20c/Sgms2/Tmem119/Ccr1/Hif1a	8	Macrophage_C1_Areg-Up
BP	GO:0071901	negative regulation of protein serine/threonine kinase activity	8/440	107/28943	0.000234906	0.00106655	0.000516575	Cav1/Il1b/Gadd45a/Tnfaip3/Cdkn1a/Irak3/Ptpn22/Prkar1a	8	Macrophage_C1_Areg-Up
BP	GO:0045123	cellular extravasation	7/440	81/28943	0.000236321	0.00107197	0.000519201	Adam8/Itgb2/Tnf/Ccl2/Itgam/Trem1/Itga1	7	Macrophage_C1_Areg-Up
BP	GO:0002706	regulation of lymphocyte mediated immunity	12/440	231/28943	0.00023782	0.00107776	0.000522004	Arg1/Cd24a/Il7r/Tnf/Il1b/Il6/Nlrp3/Malt1/Lilrb4a/Tnfrsf1b/Ceacam1/Havcr2	12	Macrophage_C1_Areg-Up
BP	GO:0051302	regulation of cell division	11/440	198/28943	0.000241577	0.00109376	0.000529753	Il1a/Ereg/Il1b/Plk2/Vegfa/Rhoa/Calm1/Calm3/Rab11a/Calm2/Cul3	11	Macrophage_C1_Areg-Up
BP	GO:0042311	vasodilation	6/440	58/28943	0.00024757	0.00111776	0.000541378	Gpx1/Gja1/Vegfa/Itga1/Sod2/Sod1	6	Macrophage_C1_Areg-Up
BP	GO:0043030	regulation of macrophage activation	6/440	58/28943	0.00024757	0.00111776	0.000541378	Thbs1/Mmp8/Slc7a2/Mfhas1/Pla2g4a/Havcr2	6	Macrophage_C1_Areg-Up
BP	GO:0051496	positive regulation of stress fiber assembly	6/440	58/28943	0.00024757	0.00111776	0.000541378	Rgcc/S100a10/Rhoc/Rhoa/Carmil1/Sdc4	6	Macrophage_C1_Areg-Up
BP	GO:0003205	cardiac chamber development	11/440	199/28943	0.000252291	0.00113801	0.000551186	Id2/Sema3c/Egln1/Chd7/Mdm2/Cited2/Lrp1/Rbpj/Jag1/Hif1a/Fkbp1a	11	Macrophage_C1_Areg-Up
BP	GO:0051279	regulation of release of sequestered calcium ion into cytosol	7/440	82/28943	0.000255045	0.00114936	0.000556684	Chd7/Calm1/Diaph1/Calm3/Fkbp1a/Calm2/Ubash3b	7	Macrophage_C1_Areg-Up
BP	GO:0043101	purine-containing compound salvage	4/440	21/28943	0.000256848	0.00115319	0.000558539	Adssl1/Impdh1/Adss/Aprt	4	Macrophage_C1_Areg-Up
BP	GO:0070230	positive regulation of lymphocyte apoptotic process	4/440	21/28943	0.000256848	0.00115319	0.000558539	Cd24a/Adam8/Bcl2l11/Prelid1	4	Macrophage_C1_Areg-Up
BP	GO:0150146	cell junction disassembly	4/440	21/28943	0.000256848	0.00115319	0.000558539	Itgam/Iqsec1/Dusp3/Map4k4	4	Macrophage_C1_Areg-Up
BP	GO:1903209	positive regulation of oxidative stress-induced cell death	4/440	21/28943	0.000256848	0.00115319	0.000558539	App/Itgam/Mcl1/Sod1	4	Macrophage_C1_Areg-Up
BP	GO:0050852	T cell receptor signaling pathway	9/440	137/28943	0.000257961	0.00115605	0.000559921	Ezr/Lgals3/Malt1/Kcnn4/Lilrb4a/Nfkbiz/Dusp3/Pde4b/Ptpn22	9	Macrophage_C1_Areg-Up
BP	GO:0090398	cellular senescence	9/440	137/28943	0.000257961	0.00115605	0.000559921	Cav1/Id2/Mif/Plk2/Lmna/Zmiz1/Cdk6/Map2k1/Cdkn1a	9	Macrophage_C1_Areg-Up
BP	GO:0030808	regulation of nucleotide biosynthetic process	5/440	38/28943	0.000263499	0.00117759	0.000570357	Nos2/Eno1/Pid1/Map2k1/Pdk1	5	Macrophage_C1_Areg-Up
BP	GO:0032692	negative regulation of interleukin-1 production	5/440	38/28943	0.000263499	0.00117759	0.000570357	Errfi1/Nlrp3/Tnfaip3/Lilrb4a/Ceacam1	5	Macrophage_C1_Areg-Up
BP	GO:1900371	regulation of purine nucleotide biosynthetic process	5/440	38/28943	0.000263499	0.00117759	0.000570357	Nos2/Eno1/Pid1/Map2k1/Pdk1	5	Macrophage_C1_Areg-Up
BP	GO:0030832	regulation of actin filament length	10/440	168/28943	0.000265113	0.00118372	0.000573323	Csf3/Plek/Rhoa/Tmsb10/Carmil1/Capg/Mtpn/Add3/Cyfip1/Myadm	10	Macrophage_C1_Areg-Up
BP	GO:0110149	regulation of biomineralization	8/440	109/28943	0.000266687	0.00118964	0.000576193	Srgn/Ecm1/Gja1/Fam20c/Sgms2/Tmem119/Ccr1/Hif1a	8	Macrophage_C1_Areg-Up
BP	GO:1901293	nucleoside phosphate biosynthetic process	13/440	269/28943	0.000268304	0.00119576	0.000579154	Nos2/Eno1/Pkm/Aldoa/Pid1/Adssl1/Impdh1/Adss/Map2k1/Acsl4/Aprt/Acot7/Pdk1	13	Macrophage_C1_Areg-Up
BP	GO:0043388	positive regulation of DNA binding	6/440	59/28943	0.000272102	0.00120919	0.000585663	Mmp8/Txn1/Plaur/Calm1/Hipk1/Hipk2	6	Macrophage_C1_Areg-Up
BP	GO:0097035	regulation of membrane lipid distribution	6/440	59/28943	0.000272102	0.00120919	0.000585663	Abca1/Abcc1/Kcnn4/Prelid1/Tmem30a/Atp8b4	6	Macrophage_C1_Areg-Up
BP	GO:1903793	positive regulation of anion transport	6/440	59/28943	0.000272102	0.00120919	0.000585663	Ptges/Il1a/Mif/Il1b/Edn1/Pla2g4a	6	Macrophage_C1_Areg-Up
BP	GO:0017015	regulation of transforming growth factor beta receptor signaling pathway	9/440	138/28943	0.000272319	0.00120919	0.000585663	Thbs1/Cav1/Cited2/Lrp1/Cav2/Furin/Zeb2/Chst11/Hipk2	9	Macrophage_C1_Areg-Up
BP	GO:0009991	response to extracellular stimulus	17/440	420/28943	0.000273206	0.00121202	0.000587033	Spp1/Ldha/Slc2a1/Plin2/Eif4ebp1/Higd1a/Plec/F7/Lilrb4a/Noct/Npy/Mapk3/Cdkn1a/Stk24/Sod2/Glul/Sod1	17	Macrophage_C1_Areg-Up
BP	GO:0032722	positive regulation of chemokine production	7/440	83/28943	0.000274944	0.0012175	0.000589685	App/Mif/Tnf/Il1b/Il6/Lrp1/Havcr2	7	Macrophage_C1_Areg-Up
BP	GO:0070373	negative regulation of ERK1 and ERK2 cascade	7/440	83/28943	0.000274944	0.0012175	0.000589685	Errfi1/Cav1/Ezr/Lif/Tnip1/Dusp3/Slc9a3r1	7	Macrophage_C1_Areg-Up
BP	GO:0042102	positive regulation of T cell proliferation	8/440	110/28943	0.000283847	0.00125578	0.000608225	Il1a/Cd24a/Il1b/Il6/Tnfsf9/Anxa1/Ptpn22/Havcr2	8	Macrophage_C1_Areg-Up
BP	GO:0007179	transforming growth factor beta receptor signaling pathway	11/440	202/28943	0.000286872	0.001268	0.000614144	Thbs1/Cav1/Ccl2/Cited2/Lrp1/Cav2/Furin/Zmiz1/Zeb2/Chst11/Hipk2	11	Macrophage_C1_Areg-Up
BP	GO:0030100	regulation of endocytosis	12/440	236/28943	0.000289186	0.00127706	0.000618533	Cd36/Cav1/Anxa2/Lgals3/Cd14/App/Serpine1/Vegfa/Lrp1/Itgav/Vamp4/Iqsec1	12	Macrophage_C1_Areg-Up
BP	GO:0032272	negative regulation of protein polymerization	7/440	84/28943	0.000296071	0.00130509	0.000632106	Sgk1/Tmsb10/Carmil1/Capg/Mtpn/Add3/Myadm	7	Macrophage_C1_Areg-Up
BP	GO:0072332	intrinsic apoptotic signaling pathway by p53 class mediator	7/440	84/28943	0.000296071	0.00130509	0.000632106	Cd44/Mif/Mdm2/Nupr1/Hipk1/Cdkn1a/Hipk2	7	Macrophage_C1_Areg-Up
BP	GO:0009167	purine ribonucleoside monophosphate metabolic process	5/440	39/28943	0.000298506	0.00130867	0.000633842	Nt5e/Adssl1/Impdh1/Adss/Aprt	5	Macrophage_C1_Areg-Up
BP	GO:0018208	peptidyl-proline modification	5/440	39/28943	0.000298506	0.00130867	0.000633842	Egln3/Egln1/P4ha1/Fkbp1a/P4hb	5	Macrophage_C1_Areg-Up
BP	GO:0030866	cortical actin cytoskeleton organization	5/440	39/28943	0.000298506	0.00130867	0.000633842	Ezr/Tnf/Plek/Plec/Fmnl2	5	Macrophage_C1_Areg-Up
BP	GO:0033032	regulation of myeloid cell apoptotic process	5/440	39/28943	0.000298506	0.00130867	0.000633842	Slc7a11/Cd44/Mif/Anxa1/Clec5a	5	Macrophage_C1_Areg-Up
BP	GO:0045622	regulation of T-helper cell differentiation	5/440	39/28943	0.000298506	0.00130867	0.000633842	Il6/Nlrp3/Malt1/Anxa1/Nfkbiz	5	Macrophage_C1_Areg-Up
BP	GO:1904645	response to amyloid-beta	5/440	39/28943	0.000298506	0.00130867	0.000633842	Cd36/App/Gja1/Abcc1/Lrp1	5	Macrophage_C1_Areg-Up
BP	GO:0014897	striated muscle hypertrophy	8/440	111/28943	0.0003019	0.00132115	0.000639889	Errfi1/Lmna/Atp2b4/Mtpn/Tnfrsf1b/Edn1/Jarid2/Mef2a	8	Macrophage_C1_Areg-Up
BP	GO:0110020	regulation of actomyosin structure organization	8/440	111/28943	0.0003019	0.00132115	0.000639889	Rgcc/S100a10/Met/Rhoc/Rhoa/Carmil1/Sdc4/Edn1	8	Macrophage_C1_Areg-Up
BP	GO:0055067	monovalent inorganic cation homeostasis	10/440	171/28943	0.000305486	0.00133443	0.000646321	Il1a/Spp1/Sgk1/Atp1b3/Mafg/Dmxl2/Mapk3/Edn1/Slc11a1/Clic4	10	Macrophage_C1_Areg-Up
BP	GO:0061025	membrane fusion	10/440	171/28943	0.000305486	0.00133443	0.000646321	Cd9/Adam8/Cav2/Anxa1/Eea1/Anxa7/Ctsl/Vamp4/Pla2g4a/Kif5b	10	Macrophage_C1_Areg-Up
BP	GO:0010743	regulation of macrophage derived foam cell differentiation	4/440	22/28943	0.000310173	0.00134399	0.00065095	Cd36/Msr1/Nfkbia/Itgav	4	Macrophage_C1_Areg-Up
BP	GO:0030810	positive regulation of nucleotide biosynthetic process	4/440	22/28943	0.000310173	0.00134399	0.00065095	Nos2/Eno1/Pid1/Map2k1	4	Macrophage_C1_Areg-Up
BP	GO:0032516	positive regulation of phosphoprotein phosphatase activity	4/440	22/28943	0.000310173	0.00134399	0.00065095	Calm1/Itga1/Calm3/Calm2	4	Macrophage_C1_Areg-Up
BP	GO:0042730	fibrinolysis	4/440	22/28943	0.000310173	0.00134399	0.00065095	Thbs1/Anxa2/Plaur/Serpine1	4	Macrophage_C1_Areg-Up
BP	GO:0060749	mammary gland alveolus development	4/440	22/28943	0.000310173	0.00134399	0.00065095	Areg/Id2/Vegfa/Hif1a	4	Macrophage_C1_Areg-Up
BP	GO:0061377	mammary gland lobule development	4/440	22/28943	0.000310173	0.00134399	0.00065095	Areg/Id2/Vegfa/Hif1a	4	Macrophage_C1_Areg-Up
BP	GO:0090026	positive regulation of monocyte chemotaxis	4/440	22/28943	0.000310173	0.00134399	0.00065095	App/Serpine1/Ccl2/Ccr1	4	Macrophage_C1_Areg-Up
BP	GO:0150104	transport across blood-brain barrier	4/440	22/28943	0.000310173	0.00134399	0.00065095	Cd36/Slc2a1/Abcc1/Lrp1	4	Macrophage_C1_Areg-Up
BP	GO:1900373	positive regulation of purine nucleotide biosynthetic process	4/440	22/28943	0.000310173	0.00134399	0.00065095	Nos2/Eno1/Pid1/Map2k1	4	Macrophage_C1_Areg-Up
BP	GO:0002720	positive regulation of cytokine production involved in immune response	7/440	85/28943	0.000318482	0.00137507	0.000666003	Cd36/Mif/Il1b/Il6/Nlrp3/Malt1/Hk1	7	Macrophage_C1_Areg-Up
BP	GO:0014855	striated muscle cell proliferation	7/440	85/28943	0.000318482	0.00137507	0.000666003	Gja1/Cited2/Cav2/Rbpj/Cflar/Jarid2/Prkar1a	7	Macrophage_C1_Areg-Up
BP	GO:0045670	regulation of osteoclast differentiation	7/440	85/28943	0.000318482	0.00137507	0.000666003	Adam8/Tnf/Ccl3/Lilrb4a/Ccr1/Ceacam1/Ubash3b	7	Macrophage_C1_Areg-Up
BP	GO:0045824	negative regulation of innate immune response	7/440	85/28943	0.000318482	0.00137507	0.000666003	Arg1/Mmp12/Tnfaip3/Ccr1/Ceacam1/Irak3/Havcr2	7	Macrophage_C1_Areg-Up
BP	GO:0032606	type I interferon production	8/440	112/28943	0.000320879	0.00138418	0.000670416	Mmp12/Gapdh/Cd14/Zc3hav1/Ptprs/Ptpn22/Havcr2/Hsp90aa1	8	Macrophage_C1_Areg-Up
BP	GO:0140115	export across plasma membrane	6/440	61/28943	0.00032687	0.00140877	0.000682326	Gja1/Abca1/Abcc1/Kcnn4/Atp1b3/Calm2	6	Macrophage_C1_Areg-Up
BP	GO:0019216	regulation of lipid metabolic process	16/440	388/28943	0.000334279	0.00143942	0.000697171	Il1a/Ptgs2/Cd36/Cav1/Id2/App/Tnf/Il1b/Capn2/Irs2/Anxa1/Ceacam1/Pla2g4a/Acsl4/Pdk1/Sod1	16	Macrophage_C1_Areg-Up
BP	GO:0002702	positive regulation of production of molecular mediator of immune response	9/440	142/28943	0.000336537	0.00144568	0.000700202	Cd36/Mif/Gpi1/Il1b/Il6/Nlrp3/Malt1/Hk1/Ptpn22	9	Macrophage_C1_Areg-Up
BP	GO:0045088	regulation of innate immune response	12/440	240/28943	0.000336788	0.00144568	0.000700202	Arg1/Mmp12/Ereg/Adam8/Ncf1/Tnfaip3/Ccr1/Clec4n/Ceacam1/Irak3/Havcr2/Hsp90aa1	12	Macrophage_C1_Areg-Up
BP	GO:0032743	positive regulation of interleukin-2 production	5/440	40/28943	0.000336927	0.00144568	0.000700202	Il1a/Il1b/Malt1/Anxa1/Pde4b	5	Macrophage_C1_Areg-Up
BP	GO:0070849	response to epidermal growth factor	5/440	40/28943	0.000336927	0.00144568	0.000700202	Iqgap1/Pde8a/Mapk3/Ptpn12/Dusp3	5	Macrophage_C1_Areg-Up
BP	GO:0061351	neural precursor cell proliferation	11/440	206/28943	0.000339125	0.00145375	0.000704111	Cd24a/Id2/Il1b/Vegfa/Rhoa/Flna/Hif1a/Zeb2/Dock7/Fabp7/C5ar1	11	Macrophage_C1_Areg-Up
BP	GO:0072594	establishment of protein localization to organelle	17/440	428/28943	0.000339409	0.00145375	0.000704111	Mmp12/Ptgs2/Cd36/Il6/Lmna/Bnip3l/Nfkbia/Tnfaip3/Ywhaz/Hk1/Flna/Rala/Rab11a/Cdkn1a/Ptpn22/Hsp90aa1/Mgarp	17	Macrophage_C1_Areg-Up
BP	GO:0014896	muscle hypertrophy	8/440	113/28943	0.000340819	0.0014585	0.000706412	Errfi1/Lmna/Atp2b4/Mtpn/Tnfrsf1b/Edn1/Jarid2/Mef2a	8	Macrophage_C1_Areg-Up
BP	GO:0014015	positive regulation of gliogenesis	7/440	86/28943	0.000342234	0.00146326	0.000708717	Id2/Vim/Tnf/Il1b/Il6/Lif/Tnfrsf1b	7	Macrophage_C1_Areg-Up
BP	GO:0006914	autophagy	18/440	469/28943	0.000345859	0.00147615	0.000714962	Pmp22/Bnip3/S100a8/Plk2/Hmox1/Bnip3l/Bcl2l11/Snx18/Tnfaip3/Nupr1/Mcl1/Hif1a/Anxa7/Mapk3/Vdac1/Map2k1/Ptpn22/Retreg1	18	Macrophage_C1_Areg-Up
BP	GO:0061919	process utilizing autophagic mechanism	18/440	469/28943	0.000345859	0.00147615	0.000714962	Pmp22/Bnip3/S100a8/Plk2/Hmox1/Bnip3l/Bcl2l11/Snx18/Tnfaip3/Nupr1/Mcl1/Hif1a/Anxa7/Mapk3/Vdac1/Map2k1/Ptpn22/Retreg1	18	Macrophage_C1_Areg-Up
BP	GO:0042180	cellular ketone metabolic process	12/440	241/28943	0.000349675	0.00149112	0.000722212	Ptgs2/Slc7a11/Cav1/Il1b/Aldoa/Atp2b4/Irs2/Anxa1/Ceacam1/Pla2g4a/Acsl4/Pdk1	12	Macrophage_C1_Areg-Up
BP	GO:0050830	defense response to Gram-positive bacterium	10/440	174/28943	0.00035087	0.0014949	0.000724043	Cd36/App/Il7r/Tnf/Il1b/Ncf1/Nlrp3/Npy/Havcr2/C5ar1	10	Macrophage_C1_Areg-Up
BP	GO:0007519	skeletal muscle tissue development	11/440	207/28943	0.000353371	0.00150423	0.000728562	Pmp22/Cav1/Gpx1/Met/Cited2/Rhoa/Plec/Cav2/Cflar/Nupr1/Rcan1	11	Macrophage_C1_Areg-Up
BP	GO:0032411	positive regulation of transporter activity	9/440	143/28943	0.000354407	0.00150732	0.000730058	Glrx/Ccl2/Calm1/Atp1b3/Calm3/Edn1/Cox17/Calm2/Kif5b	9	Macrophage_C1_Areg-Up
BP	GO:0002011	morphogenesis of an epithelial sheet	6/440	62/28943	0.000357306	0.00151698	0.000734738	Pdpn/Mmp12/Cd44/Flrt3/Jag1/Flna	6	Macrophage_C1_Areg-Up
BP	GO:0031102	neuron projection regeneration	6/440	62/28943	0.000357306	0.00151698	0.000734738	Lrp1/Flna/Ptprs/Map2k1/Stk24/Klk8	6	Macrophage_C1_Areg-Up
BP	GO:0042552	myelination	10/440	175/28943	0.000367193	0.00155704	0.000754137	Cd9/Pmp22/Ndrg1/Degs1/Plec/Tnfrsf1b/Afg3l2/Cyfip1/Klk8/Sod1	10	Macrophage_C1_Areg-Up
BP	GO:0043648	dicarboxylic acid metabolic process	7/440	87/28943	0.000367384	0.00155704	0.000754137	Slc7a11/Gclm/Adssl1/Adss/Me2/Mthfd1l/Glul	7	Macrophage_C1_Areg-Up
BP	GO:0000303	response to superoxide	4/440	23/28943	0.000370987	0.00156273	0.000756894	Cd36/Prdx1/Sod2/Sod1	4	Macrophage_C1_Areg-Up
BP	GO:0009168	purine ribonucleoside monophosphate biosynthetic process	4/440	23/28943	0.000370987	0.00156273	0.000756894	Adssl1/Impdh1/Adss/Aprt	4	Macrophage_C1_Areg-Up
BP	GO:0010880	regulation of release of sequestered calcium ion into cytosol by sarcoplasmic reticulum	4/440	23/28943	0.000370987	0.00156273	0.000756894	Chd7/Calm1/Calm3/Calm2	4	Macrophage_C1_Areg-Up
BP	GO:0030728	ovulation	4/440	23/28943	0.000370987	0.00156273	0.000756894	Ptgs2/Inhba/Ereg/Pla2g4a	4	Macrophage_C1_Areg-Up
BP	GO:0038083	peptidyl-tyrosine autophosphorylation	4/440	23/28943	0.000370987	0.00156273	0.000756894	Cav1/Iqgap1/Vegfa/Mapk3	4	Macrophage_C1_Areg-Up
BP	GO:0072677	eosinophil migration	4/440	23/28943	0.000370987	0.00156273	0.000756894	Lgals3/Adam8/Ccl2/Ccl4	4	Macrophage_C1_Areg-Up
BP	GO:0090201	negative regulation of release of cytochrome c from mitochondria	4/440	23/28943	0.000370987	0.00156273	0.000756894	Gpx1/Lmna/Higd1a/Prelid1	4	Macrophage_C1_Areg-Up
BP	GO:0007431	salivary gland development	5/440	41/28943	0.000378975	0.00159222	0.000771177	Sema3c/Tnf/Il6/Met/Tgm2	5	Macrophage_C1_Areg-Up
BP	GO:0010939	regulation of necrotic cell death	5/440	41/28943	0.000378975	0.00159222	0.000771177	Cav1/Bnip3/Fth1/Cflar/Nupr1	5	Macrophage_C1_Areg-Up
BP	GO:1901031	regulation of response to reactive oxygen species	5/440	41/28943	0.000378975	0.00159222	0.000771177	Cd36/Txn1/Glrx/Met/Pde8a	5	Macrophage_C1_Areg-Up
BP	GO:0006527	arginine catabolic process	3/440	10/28943	0.000386757	0.0016179	0.000783613	Arg1/Nos2/Atp2b4	3	Macrophage_C1_Areg-Up
BP	GO:1901731	positive regulation of platelet aggregation	3/440	10/28943	0.000386757	0.0016179	0.000783613	Pdpn/Emilin2/Il6	3	Macrophage_C1_Areg-Up
BP	GO:1903242	regulation of cardiac muscle hypertrophy in response to stress	3/440	10/28943	0.000386757	0.0016179	0.000783613	Errfi1/Lmna/Atp2b4	3	Macrophage_C1_Areg-Up
BP	GO:1903596	regulation of gap junction assembly	3/440	10/28943	0.000386757	0.0016179	0.000783613	Cav1/Il1b/Hopx	3	Macrophage_C1_Areg-Up
BP	GO:2000192	negative regulation of fatty acid transport	3/440	10/28943	0.000386757	0.0016179	0.000783613	Thbs1/Irs2/Acsl4	3	Macrophage_C1_Areg-Up
BP	GO:0051881	regulation of mitochondrial membrane potential	7/440	88/28943	0.000393991	0.00164673	0.00079758	Bnip3/Pid1/Gclm/Bnip3l/Sod2/Prelid1/Sod1	7	Macrophage_C1_Areg-Up
BP	GO:0030038	contractile actin filament bundle assembly	8/440	116/28943	0.000406781	0.00169434	0.000820637	Rgcc/S100a10/Met/Rhoc/Rhoa/Carmil1/Sdc4/Cul3	8	Macrophage_C1_Areg-Up
BP	GO:0043149	stress fiber assembly	8/440	116/28943	0.000406781	0.00169434	0.000820637	Rgcc/S100a10/Met/Rhoc/Rhoa/Carmil1/Sdc4/Cul3	8	Macrophage_C1_Areg-Up
BP	GO:0060840	artery development	8/440	116/28943	0.000406781	0.00169434	0.000820637	Vegfa/Chd7/Cited2/Lrp1/Rbpj/Jag1/Zmiz1/Edn1	8	Macrophage_C1_Areg-Up
BP	GO:1904659	glucose transmembrane transport	8/440	116/28943	0.000406781	0.00169434	0.000820637	Slc2a1/Tnf/Il1b/Met/Pid1/Irs2/Edn1/Mef2a	8	Macrophage_C1_Areg-Up
BP	GO:0030833	regulation of actin filament polymerization	9/440	146/28943	0.000412776	0.00171635	0.0008313	Csf3/Rhoa/Tmsb10/Carmil1/Capg/Mtpn/Add3/Cyfip1/Myadm	9	Macrophage_C1_Areg-Up
BP	GO:0031341	regulation of cell killing	9/440	146/28943	0.000412776	0.00171635	0.0008313	Arg1/Cxcl1/Nos2/Il7r/Ccl2/Itgam/Bcl2l11/Ceacam1/Havcr2	9	Macrophage_C1_Areg-Up
BP	GO:0030307	positive regulation of cell growth	11/440	211/28943	0.00041549	0.00172615	0.000836047	Fn1/Sgk1/Vegfa/Lrp1/Rhoa/Mtpn/Mmp14/Adam10/Edn1/Cyfip1/Acsl4	11	Macrophage_C1_Areg-Up
BP	GO:0007272	ensheathment of neurons	10/440	178/28943	0.000420004	0.00174192	0.000843682	Cd9/Pmp22/Ndrg1/Degs1/Plec/Tnfrsf1b/Afg3l2/Cyfip1/Klk8/Sod1	10	Macrophage_C1_Areg-Up
BP	GO:0008366	axon ensheathment	10/440	178/28943	0.000420004	0.00174192	0.000843682	Cd9/Pmp22/Ndrg1/Degs1/Plec/Tnfrsf1b/Afg3l2/Cyfip1/Klk8/Sod1	10	Macrophage_C1_Areg-Up
BP	GO:0010827	regulation of glucose transmembrane transport	7/440	89/28943	0.000422117	0.00174918	0.000847201	Tnf/Il1b/Met/Pid1/Irs2/Edn1/Mef2a	7	Macrophage_C1_Areg-Up
BP	GO:0009064	glutamine family amino acid metabolic process	6/440	64/28943	0.000424802	0.00175158	0.000848362	Arg1/Slc7a11/Nos2/Gclm/Atp2b4/Glul	6	Macrophage_C1_Areg-Up
BP	GO:0010659	cardiac muscle cell apoptotic process	6/440	64/28943	0.000424802	0.00175158	0.000848362	Bnip3/Cflar/Capn2/Nupr1/Trem1/Gnb1	6	Macrophage_C1_Areg-Up
BP	GO:0014911	positive regulation of smooth muscle cell migration	6/440	64/28943	0.000424802	0.00175158	0.000848362	Iqgap1/Mdm2/Lrp1/F3/Dock7/S100a11	6	Macrophage_C1_Areg-Up
BP	GO:0001774	microglial cell activation	5/440	42/28943	0.000424867	0.00175158	0.000848362	Mmp8/App/Tnf/Itgam/C5ar1	5	Macrophage_C1_Areg-Up
BP	GO:0009126	purine nucleoside monophosphate metabolic process	5/440	42/28943	0.000424867	0.00175158	0.000848362	Nt5e/Adssl1/Impdh1/Adss/Aprt	5	Macrophage_C1_Areg-Up
BP	GO:0045022	early endosome to late endosome transport	5/440	42/28943	0.000424867	0.00175158	0.000848362	Ezr/Msn/Flna/Mapk3/Map2k1	5	Macrophage_C1_Areg-Up
BP	GO:0006939	smooth muscle contraction	8/440	117/28943	0.000430942	0.0017721	0.000858299	Ptgs2/Cav1/Ncf1/Rhoa/Atp2b4/Edn1/Map2k1/Sod1	8	Macrophage_C1_Areg-Up
BP	GO:0008645	hexose transmembrane transport	8/440	117/28943	0.000430942	0.0017721	0.000858299	Slc2a1/Tnf/Il1b/Met/Pid1/Irs2/Edn1/Mef2a	8	Macrophage_C1_Areg-Up
BP	GO:0016241	regulation of macroautophagy	8/440	117/28943	0.000430942	0.0017721	0.000858299	Bnip3/Hmox1/Bnip3l/Snx18/Nupr1/Hif1a/Mapk3/Vdac1	8	Macrophage_C1_Areg-Up
BP	GO:0051783	regulation of nuclear division	9/440	147/28943	0.000433905	0.00178277	0.000863467	Il1a/Ereg/Rgcc/Il1b/Met/Lif/Edn1/Osm/Cul3	9	Macrophage_C1_Areg-Up
BP	GO:0000305	response to oxygen radical	4/440	24/28943	0.000439869	0.00180268	0.000873112	Cd36/Prdx1/Sod2/Sod1	4	Macrophage_C1_Areg-Up
BP	GO:0043173	nucleotide salvage	4/440	24/28943	0.000439869	0.00180268	0.000873112	Adssl1/Impdh1/Adss/Aprt	4	Macrophage_C1_Areg-Up
BP	GO:0140112	extracellular vesicle biogenesis	4/440	24/28943	0.000439869	0.00180268	0.000873112	Sdc1/Sdc4/Rab11a/Arrdc4	4	Macrophage_C1_Areg-Up
BP	GO:0045665	negative regulation of neuron differentiation	7/440	90/28943	0.000451823	0.0018501	0.000896082	Cav1/Cd24a/Id2/App/Il1b/Rhoa/Jag1	7	Macrophage_C1_Areg-Up
BP	GO:0010656	negative regulation of muscle cell apoptotic process	6/440	65/28943	0.000462077	0.00189049	0.000915644	Cav1/Gapdh/Hmox1/Cflar/Nupr1/Edn1	6	Macrophage_C1_Areg-Up
BP	GO:0045981	positive regulation of nucleotide metabolic process	5/440	43/28943	0.000474826	0.00193525	0.00093732	Nos2/Eno1/App/Pid1/Map2k1	5	Macrophage_C1_Areg-Up
BP	GO:0070884	regulation of calcineurin-NFAT signaling cascade	5/440	43/28943	0.000474826	0.00193525	0.00093732	Tnf/Atp2b4/Calm1/Nfat5/Rcan1	5	Macrophage_C1_Areg-Up
BP	GO:1900544	positive regulation of purine nucleotide metabolic process	5/440	43/28943	0.000474826	0.00193525	0.00093732	Nos2/Eno1/App/Pid1/Map2k1	5	Macrophage_C1_Areg-Up
BP	GO:1902624	positive regulation of neutrophil migration	5/440	43/28943	0.000474826	0.00193525	0.00093732	Il1a/Adam8/Il1b/Edn1/C5ar1	5	Macrophage_C1_Areg-Up
BP	GO:0043588	skin development	14/440	323/28943	0.000475015	0.00193525	0.00093732	Stfa3/Il1a/Ptgs2/Inhba/Errfi1/Csta2/Tnf/Met/Plec/Rbpj/Anxa1/Ctsl/Map2k1/Clic4	14	Macrophage_C1_Areg-Up
BP	GO:0050770	regulation of axonogenesis	10/440	181/28943	0.000478982	0.00194977	0.000944353	Fn1/Sema3c/Vim/Vegfa/Lrp1/Ptprs/Map2k1/Zeb2/Cyfip1/Ifrd1	10	Macrophage_C1_Areg-Up
BP	GO:0001894	tissue homeostasis	13/440	286/28943	0.000480883	0.00195586	0.000947303	Ptgs2/Spp1/Adam8/Vegfa/Il6/Bsg/Tmem119/Itgav/Ceacam1/Pla2g4a/Prdx5/Ubash3b/Sod1	13	Macrophage_C1_Areg-Up
BP	GO:0008585	female gonad development	8/440	119/28943	0.000482761	0.00196185	0.000950204	Inhba/Ereg/Serpine1/Vegfa/Nupr1/Pla2g4a/Tiparp/Sod1	8	Macrophage_C1_Areg-Up
BP	GO:0032273	positive regulation of protein polymerization	7/440	91/28943	0.000483174	0.00196188	0.000950219	Cav1/Csf3/Tppp3/Met/Rhoa/Carmil1/Hsp90aa1	7	Macrophage_C1_Areg-Up
BP	GO:0006814	sodium ion transport	12/440	250/28943	0.000485644	0.00197026	0.000954277	Cxcl1/Sgk1/Glrx/Stom/Atp2b4/Atp1b3/Fxyd5/Edn1/Slc9a3r1/Slc22a4/Kif5b/Slc6a8	12	Macrophage_C1_Areg-Up
BP	GO:0032835	glomerulus development	6/440	66/28943	0.000501852	0.00203431	0.000985299	Cd24a/Basp1/Cflar/Jag1/Mtss1/Myo1e	6	Macrophage_C1_Areg-Up
BP	GO:0030218	erythrocyte differentiation	9/440	150/28943	0.000502694	0.00203602	0.000986127	Inhba/Id2/Vegfa/Cited2/Mfhas1/Hif1a/Ets1/Cdk6/Ptbp3	9	Macrophage_C1_Areg-Up
BP	GO:0015749	monosaccharide transmembrane transport	8/440	120/28943	0.000510502	0.00206418	0.000999769	Slc2a1/Tnf/Il1b/Met/Pid1/Irs2/Edn1/Mef2a	8	Macrophage_C1_Areg-Up
BP	GO:0072009	nephron epithelium development	8/440	120/28943	0.000510502	0.00206418	0.000999769	Cd24a/Basp1/Cd44/Vegfa/Lif/Jag1/Mtss1/Myo1e	8	Macrophage_C1_Areg-Up
BP	GO:0015914	phospholipid transport	7/440	92/28943	0.000516234	0.0020782	0.00100656	Abca1/Abcc1/Kcnn4/Prelid2/Prelid1/Tmem30a/Atp8b4	7	Macrophage_C1_Areg-Up
BP	GO:0009127	purine nucleoside monophosphate biosynthetic process	4/440	25/28943	0.000517404	0.0020782	0.00100656	Adssl1/Impdh1/Adss/Aprt	4	Macrophage_C1_Areg-Up
BP	GO:0014808	release of sequestered calcium ion into cytosol by sarcoplasmic reticulum	4/440	25/28943	0.000517404	0.0020782	0.00100656	Chd7/Calm1/Calm3/Calm2	4	Macrophage_C1_Areg-Up
BP	GO:0034138	toll-like receptor 3 signaling pathway	4/440	25/28943	0.000517404	0.0020782	0.00100656	Cav1/Tnfaip3/Ptpn22/Havcr2	4	Macrophage_C1_Areg-Up
BP	GO:0060547	negative regulation of necrotic cell death	4/440	25/28943	0.000517404	0.0020782	0.00100656	Cav1/Fth1/Cflar/Nupr1	4	Macrophage_C1_Areg-Up
BP	GO:1901032	negative regulation of response to reactive oxygen species	4/440	25/28943	0.000517404	0.0020782	0.00100656	Txn1/Glrx/Met/Pde8a	4	Macrophage_C1_Areg-Up
BP	GO:1901739	regulation of myoblast fusion	4/440	25/28943	0.000517404	0.0020782	0.00100656	Cflar/Capn2/Cd53/Ehd1	4	Macrophage_C1_Areg-Up
BP	GO:1903206	negative regulation of hydrogen peroxide-induced cell death	4/440	25/28943	0.000517404	0.0020782	0.00100656	Txn1/Glrx/Met/Pde8a	4	Macrophage_C1_Areg-Up
BP	GO:0071356	cellular response to tumor necrosis factor	10/440	183/28943	0.000521996	0.00209454	0.00101447	Ccl9/Tnf/Ccl3/Ccl2/Il6/Ccl4/Pid1/Nfkbia/Hipk1/Mapk3	10	Macrophage_C1_Areg-Up
BP	GO:0005513	detection of calcium ion	3/440	11/28943	0.0005258	0.00209454	0.00101447	Calm1/Calm3/Calm2	3	Macrophage_C1_Areg-Up
BP	GO:0010612	regulation of cardiac muscle adaptation	3/440	11/28943	0.0005258	0.00209454	0.00101447	Errfi1/Lmna/Atp2b4	3	Macrophage_C1_Areg-Up
BP	GO:0010749	regulation of nitric oxide mediated signal transduction	3/440	11/28943	0.0005258	0.00209454	0.00101447	Thbs1/Vegfa/Atp2b4	3	Macrophage_C1_Areg-Up
BP	GO:0034115	negative regulation of heterotypic cell-cell adhesion	3/440	11/28943	0.0005258	0.00209454	0.00101447	Tnfaip3/Il1rn/Myadm	3	Macrophage_C1_Areg-Up
BP	GO:0035672	oligopeptide transmembrane transport	3/440	11/28943	0.0005258	0.00209454	0.00101447	Slc7a11/Abcc1/Slc15a3	3	Macrophage_C1_Areg-Up
BP	GO:0036135	Schwann cell migration	3/440	11/28943	0.0005258	0.00209454	0.00101447	Pmp22/Vim/Lrp1	3	Macrophage_C1_Areg-Up
BP	GO:0070587	regulation of cell-cell adhesion involved in gastrulation	3/440	11/28943	0.0005258	0.00209454	0.00101447	Tnfaip3/Il1rn/Myadm	3	Macrophage_C1_Areg-Up
BP	GO:1902946	protein localization to early endosome	3/440	11/28943	0.0005258	0.00209454	0.00101447	Ezr/Vegfa/Msn	3	Macrophage_C1_Areg-Up
BP	GO:1903599	positive regulation of autophagy of mitochondrion	3/440	11/28943	0.0005258	0.00209454	0.00101447	Bnip3/Hif1a/Vdac1	3	Macrophage_C1_Areg-Up
BP	GO:0050691	regulation of defense response to virus by host	5/440	44/28943	0.00052908	0.00210069	0.00101745	Mmp12/Il1b/Zc3hav1/Ptpn22/Hsp90aa1	5	Macrophage_C1_Areg-Up
BP	GO:0050918	positive chemotaxis	5/440	44/28943	0.00052908	0.00210069	0.00101745	Lgals3/Vegfa/Met/Lrp1/F7	5	Macrophage_C1_Areg-Up
BP	GO:0098927	vesicle-mediated transport between endosomal compartments	5/440	44/28943	0.00052908	0.00210069	0.00101745	Ezr/Msn/Flna/Mapk3/Map2k1	5	Macrophage_C1_Areg-Up
BP	GO:0106056	regulation of calcineurin-mediated signaling	5/440	44/28943	0.00052908	0.00210069	0.00101745	Tnf/Atp2b4/Calm1/Nfat5/Rcan1	5	Macrophage_C1_Areg-Up
BP	GO:0044106	cellular amine metabolic process	8/440	121/28943	0.000539519	0.00213864	0.00103583	Slc7a11/Odc1/Itgam/Atp2b4/Gde1/Sat1/Npy/Smox	8	Macrophage_C1_Areg-Up
BP	GO:0090100	positive regulation of transmembrane receptor protein serine/threonine kinase signaling pathway	8/440	121/28943	0.000539519	0.00213864	0.00103583	Thbs1/Inhba/Cited2/Rbpj/Rbpms/Furin/Zeb2/Hipk2	8	Macrophage_C1_Areg-Up
BP	GO:0010658	striated muscle cell apoptotic process	6/440	67/28943	0.00054424	0.00215558	0.00104404	Bnip3/Cflar/Capn2/Nupr1/Trem1/Gnb1	6	Macrophage_C1_Areg-Up
BP	GO:0046660	female sex differentiation	9/440	152/28943	0.000553341	0.00218984	0.00106063	Inhba/Ereg/Serpine1/Vegfa/Chd7/Nupr1/Pla2g4a/Tiparp/Sod1	9	Macrophage_C1_Areg-Up
BP	GO:0007178	transmembrane receptor protein serine/threonine kinase signaling pathway	16/440	407/28943	0.000561872	0.00222178	0.0010761	Thbs1/Inhba/Cav1/Vim/Ccl2/Cited2/Lrp1/Cav2/Rbpj/Rbpms/Furin/Zmiz1/Mapk3/Zeb2/Chst11/Hipk2	16	Macrophage_C1_Areg-Up
BP	GO:0060538	skeletal muscle organ development	11/440	219/28943	0.000567429	0.00223934	0.0010846	Pmp22/Cav1/Gpx1/Met/Cited2/Rhoa/Plec/Cav2/Cflar/Nupr1/Rcan1	11	Macrophage_C1_Areg-Up
BP	GO:0035148	tube formation	10/440	185/28943	0.000568162	0.00223934	0.0010846	Vegfa/Cited2/Bcl2l11/Ywhaz/Tgm2/Sdc4/Rala/Hif1a/Zeb2/Mthfd1l	10	Macrophage_C1_Areg-Up
BP	GO:0097553	calcium ion transmembrane import into cytosol	10/440	185/28943	0.000568162	0.00223934	0.0010846	Cav1/Chd7/Flna/Calm1/Diaph1/Calm3/Itgav/Fkbp1a/Calm2/Ubash3b	10	Macrophage_C1_Areg-Up
BP	GO:1901605	alpha-amino acid metabolic process	10/440	185/28943	0.000568162	0.00223934	0.0010846	Arg1/Slc7a11/Nos2/Odc1/Gclm/Atp2b4/Adssl1/Txnrd1/Adss/Glul	10	Macrophage_C1_Areg-Up
BP	GO:0046545	development of primary female sexual characteristics	8/440	122/28943	0.000569857	0.00224419	0.00108695	Inhba/Ereg/Serpine1/Vegfa/Nupr1/Pla2g4a/Tiparp/Sod1	8	Macrophage_C1_Areg-Up
BP	GO:0010765	positive regulation of sodium ion transport	5/440	45/28943	0.000587861	0.00230758	0.00111766	Cxcl1/Sgk1/Glrx/Atp1b3/Kif5b	5	Macrophage_C1_Areg-Up
BP	GO:0031952	regulation of protein autophosphorylation	5/440	45/28943	0.000587861	0.00230758	0.00111766	Errfi1/Cav1/Iqgap1/Vegfa/Rap2b	5	Macrophage_C1_Areg-Up
BP	GO:0046006	regulation of activated T cell proliferation	5/440	45/28943	0.000587861	0.00230758	0.00111766	Arg1/Cd24a/Tnfsf9/Lilrb4a/Prkar1a	5	Macrophage_C1_Areg-Up
BP	GO:0062208	positive regulation of pattern recognition receptor signaling pathway	5/440	45/28943	0.000587861	0.00230758	0.00111766	Cav1/Mfhas1/Zc3hav1/Slc15a3/Ptpn22	5	Macrophage_C1_Areg-Up
BP	GO:0030837	negative regulation of actin filament polymerization	6/440	68/28943	0.000589358	0.00230971	0.00111869	Tmsb10/Carmil1/Capg/Mtpn/Add3/Myadm	6	Macrophage_C1_Areg-Up
BP	GO:0061082	myeloid leukocyte cytokine production	6/440	68/28943	0.000589358	0.00230971	0.00111869	Cd36/Mif/Il1b/Hmox1/Nlrp3/Irak3	6	Macrophage_C1_Areg-Up
BP	GO:0002726	positive regulation of T cell cytokine production	4/440	26/28943	0.000604184	0.00235257	0.00113945	Il1b/Il6/Nlrp3/Malt1	4	Macrophage_C1_Areg-Up
BP	GO:0006883	cellular sodium ion homeostasis	4/440	26/28943	0.000604184	0.00235257	0.00113945	Il1a/Spp1/Sgk1/Atp1b3	4	Macrophage_C1_Areg-Up
BP	GO:0010742	macrophage derived foam cell differentiation	4/440	26/28943	0.000604184	0.00235257	0.00113945	Cd36/Msr1/Nfkbia/Itgav	4	Macrophage_C1_Areg-Up
BP	GO:0032703	negative regulation of interleukin-2 production	4/440	26/28943	0.000604184	0.00235257	0.00113945	Ezr/Tnfaip3/Lilrb4a/Havcr2	4	Macrophage_C1_Areg-Up
BP	GO:0035743	CD4-positive, alpha-beta T cell cytokine production	4/440	26/28943	0.000604184	0.00235257	0.00113945	Arg1/Il1b/Il6/Nlrp3	4	Macrophage_C1_Areg-Up
BP	GO:0071276	cellular response to cadmium ion	4/440	26/28943	0.000604184	0.00235257	0.00113945	Mt1/Mt2/Hmox1/Mapk3	4	Macrophage_C1_Areg-Up
BP	GO:1903146	regulation of autophagy of mitochondrion	4/440	26/28943	0.000604184	0.00235257	0.00113945	Bnip3/Bnip3l/Hif1a/Vdac1	4	Macrophage_C1_Areg-Up
BP	GO:1903514	release of sequestered calcium ion into cytosol by endoplasmic reticulum	4/440	26/28943	0.000604184	0.00235257	0.00113945	Chd7/Calm1/Calm3/Calm2	4	Macrophage_C1_Areg-Up
BP	GO:0043271	negative regulation of ion transport	10/440	187/28943	0.000617657	0.0024031	0.00116392	Ptgs2/Cav1/Il1b/Il1rn/Calm1/Calm3/Vdac1/Slc9a3r1/Acsl4/Calm2	10	Macrophage_C1_Areg-Up
BP	GO:0044843	cell cycle G1/S phase transition	12/440	257/28943	0.000619998	0.00241027	0.00116739	Pdpn/Inhba/Id2/Rgcc/Plk2/Ccl2/Eif4ebp1/Mdm2/Atp2b4/Anxa1/Cdkn1a/Cdk14	12	Macrophage_C1_Areg-Up
BP	GO:0015850	organic hydroxy compound transport	13/440	294/28943	0.000622262	0.00241519	0.00116978	Spp1/Cd36/Cav1/Anxa2/Lgals3/Slc16a3/Msr1/Abca1/Lrp1/Nus1/Nfkbia/Furin/Ceacam1	13	Macrophage_C1_Areg-Up
BP	GO:0042593	glucose homeostasis	13/440	294/28943	0.000622262	0.00241519	0.00116978	Cd36/Gpx1/Gpi1/Il6/Met/Lrp1/Hk1/Klf7/Hif1a/Dmxl2/Pygl/Map2k1/Kif5b	13	Macrophage_C1_Areg-Up
BP	GO:0048284	organelle fusion	9/440	155/28943	0.000637088	0.00246772	0.00119522	Bnip3/Cav2/Anxa1/Eea1/Afg3l2/Vamp4/Pla2g4a/Vat1/Kif5b	9	Macrophage_C1_Areg-Up
BP	GO:0072073	kidney epithelium development	9/440	155/28943	0.000637088	0.00246772	0.00119522	Cd24a/Basp1/Cd44/Vegfa/Vcan/Lif/Jag1/Mtss1/Myo1e	9	Macrophage_C1_Areg-Up
BP	GO:0045668	negative regulation of osteoblast differentiation	6/440	69/28943	0.000637325	0.00246772	0.00119522	Areg/Id2/Tnf/Noct/Cdk6/Fndc3b	6	Macrophage_C1_Areg-Up
BP	GO:0033500	carbohydrate homeostasis	13/440	295/28943	0.000642178	0.00248453	0.00120336	Cd36/Gpx1/Gpi1/Il6/Met/Lrp1/Hk1/Klf7/Hif1a/Dmxl2/Pygl/Map2k1/Kif5b	13	Macrophage_C1_Areg-Up
BP	GO:0045834	positive regulation of lipid metabolic process	10/440	188/28943	0.000643708	0.00248846	0.00120526	Il1a/Ptgs2/Cd36/App/Tnf/Il1b/Capn2/Irs2/Anxa1/Pla2g4a	10	Macrophage_C1_Areg-Up
BP	GO:0002269	leukocyte activation involved in inflammatory response	5/440	46/28943	0.000651406	0.0025062	0.00121386	Mmp8/App/Tnf/Itgam/C5ar1	5	Macrophage_C1_Areg-Up
BP	GO:0030225	macrophage differentiation	5/440	46/28943	0.000651406	0.0025062	0.00121386	Id2/App/Vegfa/Itgam/Lif	5	Macrophage_C1_Areg-Up
BP	GO:0030279	negative regulation of ossification	5/440	46/28943	0.000651406	0.0025062	0.00121386	Srgn/Ecm1/Rbpj/Ccr1/Hif1a	5	Macrophage_C1_Areg-Up
BP	GO:0032373	positive regulation of sterol transport	5/440	46/28943	0.000651406	0.0025062	0.00121386	Cav1/Anxa2/Abca1/Lrp1/Nfkbia	5	Macrophage_C1_Areg-Up
BP	GO:0032376	positive regulation of cholesterol transport	5/440	46/28943	0.000651406	0.0025062	0.00121386	Cav1/Anxa2/Abca1/Lrp1/Nfkbia	5	Macrophage_C1_Areg-Up
BP	GO:0034142	toll-like receptor 4 signaling pathway	5/440	46/28943	0.000651406	0.0025062	0.00121386	Cd14/Nfkbia/Mfhas1/Ptpn22/Lrrfip2	5	Macrophage_C1_Areg-Up
BP	GO:0007411	axon guidance	12/440	259/28943	0.000663666	0.00255135	0.00123572	App/Sema3c/Flrt3/Vegfa/Bsg/Lrp1/Klf7/Alcam/Cdk5r1/Edn1/Cyfip1/Kif5b	12	Macrophage_C1_Areg-Up
BP	GO:0010717	regulation of epithelial to mesenchymal transition	7/440	96/28943	0.000666916	0.00256087	0.00124033	Pdpn/Rgcc/Il1b/Vegfa/Il6/Jag1/Glipr2	7	Macrophage_C1_Areg-Up
BP	GO:0008643	carbohydrate transport	9/440	156/28943	0.000667202	0.00256087	0.00124033	Ezr/Slc2a1/Tnf/Il1b/Met/Pid1/Irs2/Edn1/Mef2a	9	Macrophage_C1_Areg-Up
BP	GO:0015748	organophosphate ester transport	8/440	125/28943	0.000669236	0.00256664	0.00124313	Gja1/Abca1/Abcc1/Kcnn4/Prelid2/Prelid1/Tmem30a/Atp8b4	8	Macrophage_C1_Areg-Up
BP	GO:0030534	adult behavior	10/440	189/28943	0.000670661	0.00257007	0.00124479	Slc7a11/Pmp22/Id2/App/Chd7/Met/Cstb/Npy/Mafg/Hipk2	10	Macrophage_C1_Areg-Up
BP	GO:0051656	establishment of organelle localization	17/440	455/28943	0.000675595	0.00258693	0.00125296	Ezr/Sdc1/Hmox1/Lmna/Ywhaz/Sdc4/Hif1a/Rab11a/Ap3s1/Map2k1/Dock7/Slc9a3r1/Spire1/Kif5b/Mgarp/Myo1e/Cul3	17	Macrophage_C1_Areg-Up
BP	GO:0097485	neuron projection guidance	12/440	260/28943	0.000686449	0.00262641	0.00127208	App/Sema3c/Flrt3/Vegfa/Bsg/Lrp1/Klf7/Alcam/Cdk5r1/Edn1/Cyfip1/Kif5b	12	Macrophage_C1_Areg-Up
BP	GO:0032507	maintenance of protein location in cell	6/440	70/28943	0.000688262	0.00262919	0.00127343	Cav1/Srgn/Gja1/Txn1/Tmsb10/Hk1	6	Macrophage_C1_Areg-Up
BP	GO:1904036	negative regulation of epithelial cell apoptotic process	6/440	70/28943	0.000688262	0.00262919	0.00127343	Serpine1/Hmox1/Cast/Cflar/Tnfaip3/Nupr1	6	Macrophage_C1_Areg-Up
BP	GO:0030388	fructose 1,6-bisphosphate metabolic process	3/440	12/28943	0.000693174	0.00263548	0.00127647	Aldoa/Pfkp/Pfkl	3	Macrophage_C1_Areg-Up
BP	GO:0043619	regulation of transcription from RNA polymerase II promoter in response to oxidative stress	3/440	12/28943	0.000693174	0.00263548	0.00127647	Cd36/Hmox1/Hif1a	3	Macrophage_C1_Areg-Up
BP	GO:0070586	cell-cell adhesion involved in gastrulation	3/440	12/28943	0.000693174	0.00263548	0.00127647	Tnfaip3/Il1rn/Myadm	3	Macrophage_C1_Areg-Up
BP	GO:1902947	regulation of tau-protein kinase activity	3/440	12/28943	0.000693174	0.00263548	0.00127647	App/C5ar1/Hsp90aa1	3	Macrophage_C1_Areg-Up
BP	GO:1990144	intrinsic apoptotic signaling pathway in response to hypoxia	3/440	12/28943	0.000693174	0.00263548	0.00127647	Eno1/Bnip3/Map2k1	3	Macrophage_C1_Areg-Up
BP	GO:2000551	regulation of T-helper 2 cell cytokine production	3/440	12/28943	0.000693174	0.00263548	0.00127647	Arg1/Il6/Nlrp3	3	Macrophage_C1_Areg-Up
BP	GO:0051147	regulation of muscle cell differentiation	9/440	157/28943	0.000698468	0.00265199	0.00128447	Ereg/Id2/Mdm2/Hopx/Tmem119/Mmp14/Edn1/Sod2/Rcan1	9	Macrophage_C1_Areg-Up
BP	GO:0031100	animal organ regeneration	4/440	27/28943	0.000700804	0.00265199	0.00128447	Hmox1/Pkm/Il6/Lif	4	Macrophage_C1_Areg-Up
BP	GO:0045723	positive regulation of fatty acid biosynthetic process	4/440	27/28943	0.000700804	0.00265199	0.00128447	Ptgs2/Il1b/Anxa1/Pla2g4a	4	Macrophage_C1_Areg-Up
BP	GO:0051016	barbed-end actin filament capping	4/440	27/28943	0.000700804	0.00265199	0.00128447	Carmil1/Capg/Mtpn/Add3	4	Macrophage_C1_Areg-Up
BP	GO:0060252	positive regulation of glial cell proliferation	4/440	27/28943	0.000700804	0.00265199	0.00128447	Vim/Tnf/Il1b/Il6	4	Macrophage_C1_Areg-Up
BP	GO:0070168	negative regulation of biomineral tissue development	4/440	27/28943	0.000700804	0.00265199	0.00128447	Srgn/Ecm1/Ccr1/Hif1a	4	Macrophage_C1_Areg-Up
BP	GO:0043010	camera-type eye development	15/440	376/28943	0.000713249	0.00269697	0.00130625	Inhba/Gja1/Vim/Vegfa/Bsg/Chd7/Cited2/Lif/Jag1/Hipk1/Gnb1/Hif1a/Zeb2/Clic4/Hipk2	15	Macrophage_C1_Areg-Up
BP	GO:0015980	energy derivation by oxidation of organic compounds	14/440	337/28943	0.000719654	0.00271808	0.00131648	Cd36/Bnip3/Ldha/Rhoa/Plec/Nupr1/Irs2/Pgm1/Ugp2/Gys1/Hif1a/Pygl/Sod2/Prelid1	14	Macrophage_C1_Areg-Up
BP	GO:0072538	T-helper 17 type immune response	5/440	47/28943	0.000719955	0.00271808	0.00131648	Il6/Nlrp3/Malt1/Clec4n/Nfkbiz	5	Macrophage_C1_Areg-Up
BP	GO:1904064	positive regulation of cation transmembrane transport	10/440	191/28943	0.000727363	0.00274391	0.00132899	Cav1/Glrx/Ccl2/Flna/Calm1/Atp1b3/Calm3/Edn1/Calm2/Kif5b	10	Macrophage_C1_Areg-Up
BP	GO:0009308	amine metabolic process	8/440	127/28943	0.000742921	0.00279606	0.00135425	Slc7a11/Odc1/Itgam/Atp2b4/Gde1/Sat1/Npy/Smox	8	Macrophage_C1_Areg-Up
BP	GO:0034219	carbohydrate transmembrane transport	8/440	127/28943	0.000742921	0.00279606	0.00135425	Slc2a1/Tnf/Il1b/Met/Pid1/Irs2/Edn1/Mef2a	8	Macrophage_C1_Areg-Up
BP	GO:0045807	positive regulation of endocytosis	8/440	127/28943	0.000742921	0.00279606	0.00135425	Cd36/Cav1/Anxa2/Cd14/App/Serpine1/Vegfa/Lrp1	8	Macrophage_C1_Areg-Up
BP	GO:0003333	amino acid transmembrane transport	7/440	98/28943	0.000754306	0.00283671	0.00137393	Arg1/Slc7a11/Slc7a8/Slc7a2/Sfxn3/Slc11a1/Slc22a4	7	Macrophage_C1_Areg-Up
BP	GO:0002701	negative regulation of production of molecular mediator of immune response	5/440	48/28943	0.000793752	0.0029758	0.0014413	Arg1/Tnf/Hmox1/Lilrb4a/Irak3	5	Macrophage_C1_Areg-Up
BP	GO:0042304	regulation of fatty acid biosynthetic process	5/440	48/28943	0.000793752	0.0029758	0.0014413	Ptgs2/Il1b/Anxa1/Ceacam1/Pla2g4a	5	Macrophage_C1_Areg-Up
BP	GO:0045923	positive regulation of fatty acid metabolic process	5/440	48/28943	0.000793752	0.0029758	0.0014413	Ptgs2/Il1b/Irs2/Anxa1/Pla2g4a	5	Macrophage_C1_Areg-Up
BP	GO:0048741	skeletal muscle fiber development	5/440	48/28943	0.000793752	0.0029758	0.0014413	Pmp22/Gpx1/Plec/Cav2/Rcan1	5	Macrophage_C1_Areg-Up
BP	GO:0007613	memory	9/440	160/28943	0.000799514	0.00299287	0.00144957	Ptgs2/Sgk1/App/Il1b/Plk2/Il1rn/Itga5/Rcan1/Klk8	9	Macrophage_C1_Areg-Up
BP	GO:0032481	positive regulation of type I interferon production	6/440	72/28943	0.000799542	0.00299287	0.00144957	Mmp12/Gapdh/Cd14/Zc3hav1/Ptpn22/Hsp90aa1	6	Macrophage_C1_Areg-Up
BP	GO:0051492	regulation of stress fiber assembly	7/440	99/28943	0.000801269	0.00299702	0.00145158	Rgcc/S100a10/Met/Rhoc/Rhoa/Carmil1/Sdc4	7	Macrophage_C1_Areg-Up
BP	GO:0018126	protein hydroxylation	4/440	28/28943	0.000807862	0.00300773	0.00145677	Egln3/Egln1/P4ha1/P4hb	4	Macrophage_C1_Areg-Up
BP	GO:0033622	integrin activation	4/440	28/28943	0.000807862	0.00300773	0.00145677	Fn1/Cd24a/Plek/Rap1b	4	Macrophage_C1_Areg-Up
BP	GO:0045648	positive regulation of erythrocyte differentiation	4/440	28/28943	0.000807862	0.00300773	0.00145677	Inhba/Id2/Hif1a/Ets1	4	Macrophage_C1_Areg-Up
BP	GO:0046688	response to copper ion	4/440	28/28943	0.000807862	0.00300773	0.00145677	Il1a/Mt1/Mt2/Sod1	4	Macrophage_C1_Areg-Up
BP	GO:0090077	foam cell differentiation	4/440	28/28943	0.000807862	0.00300773	0.00145677	Cd36/Msr1/Nfkbia/Itgav	4	Macrophage_C1_Areg-Up
BP	GO:0110150	negative regulation of biomineralization	4/440	28/28943	0.000807862	0.00300773	0.00145677	Srgn/Ecm1/Ccr1/Hif1a	4	Macrophage_C1_Areg-Up
BP	GO:0045444	fat cell differentiation	12/440	265/28943	0.00081043	0.00301497	0.00146028	Ptgs2/Gpx1/Bnip3/Id2/Vegfa/Metrnl/Jag1/Noct/Sod2/Fndc3b/Retreg1/Selenbp1	12	Macrophage_C1_Areg-Up
BP	GO:0046632	alpha-beta T cell differentiation	8/440	129/28943	0.000822996	0.00305702	0.00148064	Il6/Rhoa/Nlrp3/Malt1/Anxa1/Lilrb4a/Nfkbiz/Ctsl	8	Macrophage_C1_Areg-Up
BP	GO:0060996	dendritic spine development	8/440	129/28943	0.000822996	0.00305702	0.00148064	Plk2/Ptprs/Cdk5r1/Mapk6/Adam10/Iqsec1/Spire1/Acsl4	8	Macrophage_C1_Areg-Up
BP	GO:0006887	exocytosis	16/440	422/28943	0.000825251	0.00306305	0.00148356	Anxa2/Sdc1/S100a10/Itgb2/Hmox1/Plek/Glrx/Itgam/Rap1b/Ywhaz/Anxa1/Ccr1/Sdc4/Rala/Rab11fip1/Rab11a	16	Macrophage_C1_Areg-Up
BP	GO:0072006	nephron development	9/440	161/28943	0.000835726	0.00309955	0.00150124	Cd24a/Basp1/Cd44/Vegfa/Cflar/Lif/Jag1/Mtss1/Myo1e	9	Macrophage_C1_Areg-Up
BP	GO:0000082	G1/S transition of mitotic cell cycle	11/440	230/28943	0.000849716	0.00314902	0.0015252	Pdpn/Inhba/Id2/Rgcc/Plk2/Ccl2/Eif4ebp1/Mdm2/Anxa1/Cdkn1a/Cdk14	11	Macrophage_C1_Areg-Up
BP	GO:0002763	positive regulation of myeloid leukocyte differentiation	6/440	73/28943	0.00086014	0.00318522	0.00154273	Id2/Tnf/Ccl3/Itgam/Lif/Ccr1	6	Macrophage_C1_Areg-Up
BP	GO:0033173	calcineurin-NFAT signaling cascade	5/440	49/28943	0.000873047	0.00322561	0.00156229	Tnf/Atp2b4/Calm1/Nfat5/Rcan1	5	Macrophage_C1_Areg-Up
BP	GO:0089718	amino acid import across plasma membrane	5/440	49/28943	0.000873047	0.00322561	0.00156229	Arg1/Slc7a11/Slc7a8/Slc7a2/Slc22a4	5	Macrophage_C1_Areg-Up
BP	GO:2000404	regulation of T cell migration	5/440	49/28943	0.000873047	0.00322561	0.00156229	Adam8/Ecm1/App/Rhoa/Adam10	5	Macrophage_C1_Areg-Up
BP	GO:0007597	blood coagulation, intrinsic pathway	3/440	13/28943	0.000890989	0.00325955	0.00157874	F7/Flna/F3	3	Macrophage_C1_Areg-Up
BP	GO:0014745	negative regulation of muscle adaptation	3/440	13/28943	0.000890989	0.00325955	0.00157874	Errfi1/Lmna/Atp2b4	3	Macrophage_C1_Areg-Up
BP	GO:0019370	leukotriene biosynthetic process	3/440	13/28943	0.000890989	0.00325955	0.00157874	Ltc4s/Alox5ap/Pla2g4a	3	Macrophage_C1_Areg-Up
BP	GO:0031340	positive regulation of vesicle fusion	3/440	13/28943	0.000890989	0.00325955	0.00157874	Anxa1/Pla2g4a/Kif5b	3	Macrophage_C1_Areg-Up
BP	GO:0031652	positive regulation of heat generation	3/440	13/28943	0.000890989	0.00325955	0.00157874	Ptgs2/Tnf/Il1b	3	Macrophage_C1_Areg-Up
BP	GO:0032486	Rap protein signal transduction	3/440	13/28943	0.000890989	0.00325955	0.00157874	Plk2/Rap1b/Rap2b	3	Macrophage_C1_Areg-Up
BP	GO:0033625	positive regulation of integrin activation	3/440	13/28943	0.000890989	0.00325955	0.00157874	Cd24a/Plek/Rap1b	3	Macrophage_C1_Areg-Up
BP	GO:0045628	regulation of T-helper 2 cell differentiation	3/440	13/28943	0.000890989	0.00325955	0.00157874	Il6/Nlrp3/Anxa1	3	Macrophage_C1_Areg-Up
BP	GO:0051549	positive regulation of keratinocyte migration	3/440	13/28943	0.000890989	0.00325955	0.00157874	Serpine1/Iqsec1/Map4k4	3	Macrophage_C1_Areg-Up
BP	GO:0051917	regulation of fibrinolysis	3/440	13/28943	0.000890989	0.00325955	0.00157874	Thbs1/Plaur/Serpine1	3	Macrophage_C1_Areg-Up
BP	GO:0071236	cellular response to antibiotic	3/440	13/28943	0.000890989	0.00325955	0.00157874	Crip1/Mdm2/Pla2g4a	3	Macrophage_C1_Areg-Up
BP	GO:0071803	positive regulation of podosome assembly	3/440	13/28943	0.000890989	0.00325955	0.00157874	Tnf/Rhoa/Msn	3	Macrophage_C1_Areg-Up
BP	GO:1905668	positive regulation of protein localization to endosome	3/440	13/28943	0.000890989	0.00325955	0.00157874	Ezr/Vegfa/Msn	3	Macrophage_C1_Areg-Up
BP	GO:0021537	telencephalon development	12/440	268/28943	0.000893415	0.00326596	0.00158184	Slc7a11/Inhba/Id2/Chd7/Rhoa/Zmiz1/Hif1a/Dmxl2/Ptprs/Cdk5r1/Zeb2/Mgarp	12	Macrophage_C1_Areg-Up
BP	GO:0032092	positive regulation of protein binding	7/440	101/28943	0.00090211	0.00329525	0.00159603	Cav1/Anxa2/Csf3/App/Plk2/Lrp1/Hipk2	7	Macrophage_C1_Areg-Up
BP	GO:0090068	positive regulation of cell cycle process	12/440	269/28943	0.000922603	0.0033646	0.00162961	Il1a/Ereg/Rgcc/App/Il1b/Met/Mdm2/Rhoa/Anxa1/Edn1/Rab11a/Cul3	12	Macrophage_C1_Areg-Up
BP	GO:0010633	negative regulation of epithelial cell migration	6/440	74/28943	0.000924215	0.0033646	0.00162961	Thbs1/Rgcc/Tnf/Gadd45a/Rhoa/Atp2b4	6	Macrophage_C1_Areg-Up
BP	GO:0098586	cellular response to virus	6/440	74/28943	0.000924215	0.0033646	0.00162961	Mmp12/Il6/Nlrp3/Hif1a/Zc3hav1/Hsp90aa1	6	Macrophage_C1_Areg-Up
BP	GO:0002888	positive regulation of myeloid leukocyte mediated immunity	4/440	29/28943	0.000925959	0.0033646	0.00162961	Arg1/Cxcl1/Itgb2/Itgam	4	Macrophage_C1_Areg-Up
BP	GO:0051560	mitochondrial calcium ion homeostasis	4/440	29/28943	0.000925959	0.0033646	0.00162961	Bnip3/Tgm2/Mcub/Afg3l2	4	Macrophage_C1_Areg-Up
BP	GO:1903055	positive regulation of extracellular matrix organization	4/440	29/28943	0.000925959	0.0033646	0.00162961	Pdpn/Rgcc/Il6/Cflar	4	Macrophage_C1_Areg-Up
BP	GO:1903649	regulation of cytoplasmic transport	4/440	29/28943	0.000925959	0.0033646	0.00162961	Ezr/Msn/Mapk3/Map2k1	4	Macrophage_C1_Areg-Up
BP	GO:0150063	visual system development	16/440	427/28943	0.00093368	0.00339011	0.00164197	Inhba/Gja1/Vim/Vegfa/Bsg/Chd7/Itgam/Cited2/Lif/Jag1/Hipk1/Gnb1/Hif1a/Zeb2/Clic4/Hipk2	16	Macrophage_C1_Areg-Up
BP	GO:0006913	nucleocytoplasmic transport	14/440	347/28943	0.000953471	0.00345678	0.00167426	Mmp12/Ptgs2/Cd36/Txn1/Ier3/Il6/Lmna/Mdm2/Nfkbia/Malt1/Flna/Adam10/Cdkn1a/Ptpn22	14	Macrophage_C1_Areg-Up
BP	GO:0051169	nuclear transport	14/440	347/28943	0.000953471	0.00345678	0.00167426	Mmp12/Ptgs2/Cd36/Txn1/Ier3/Il6/Lmna/Mdm2/Nfkbia/Malt1/Flna/Adam10/Cdkn1a/Ptpn22	14	Macrophage_C1_Areg-Up
BP	GO:0046822	regulation of nucleocytoplasmic transport	8/440	132/28943	0.000955964	0.00346056	0.00167609	Ptgs2/Cd36/Txn1/Ier3/Il6/Mdm2/Flna/Ptpn22	8	Macrophage_C1_Areg-Up
BP	GO:0002753	cytoplasmic pattern recognition receptor signaling pathway	5/440	50/28943	0.00095809	0.00346056	0.00167609	Nfkbia/Tnfaip3/Zc3hav1/Slc15a3/Ptpn22	5	Macrophage_C1_Areg-Up
BP	GO:0003197	endocardial cushion development	5/440	50/28943	0.00095809	0.00346056	0.00167609	Thbs1/Mdm2/Cited2/Rbpj/Jag1	5	Macrophage_C1_Areg-Up
BP	GO:0034332	adherens junction organization	5/440	50/28943	0.00095809	0.00346056	0.00167609	Vegfa/Plec/Hipk1/Adam10/Mtss1	5	Macrophage_C1_Areg-Up
BP	GO:0051873	killing by host of symbiont cells	5/440	50/28943	0.00095809	0.00346056	0.00167609	Arg1/Cxcl1/Gapdh/Ncf1/Trem1	5	Macrophage_C1_Areg-Up
BP	GO:0002444	myeloid leukocyte mediated immunity	8/440	133/28943	0.00100392	0.003618	0.00175235	Arg1/Cxcl1/Itgb2/Hmox1/Ncf1/Itgam/Ywhaz/Trem1	8	Macrophage_C1_Areg-Up
BP	GO:0043244	regulation of protein-containing complex disassembly	8/440	133/28943	0.00100392	0.003618	0.00175235	Bnip3/Tnf/Plek/Carmil1/Capg/Mtpn/Irak3/Add3	8	Macrophage_C1_Areg-Up
BP	GO:0045931	positive regulation of mitotic cell cycle	8/440	133/28943	0.00100392	0.003618	0.00175235	Rgcc/App/Eif4ebp1/Mdm2/Anxa1/Rab11a/Dusp3/Cul3	8	Macrophage_C1_Areg-Up
BP	GO:0007163	establishment or maintenance of cell polarity	11/440	235/28943	0.00101196	0.00364419	0.00176503	Ezr/Gja1/Rhoc/Lmna/Rhoa/Msn/Rap1b/Parvb/Dock7/Slc9a3r1/Hsp90aa1	11	Macrophage_C1_Areg-Up
BP	GO:0032465	regulation of cytokinesis	7/440	103/28943	0.00101269	0.00364419	0.00176503	Plk2/Rhoa/Calm1/Calm3/Rab11a/Calm2/Cul3	7	Macrophage_C1_Areg-Up
BP	GO:0048880	sensory system development	16/440	431/28943	0.00102892	0.00369984	0.00179198	Inhba/Gja1/Vim/Vegfa/Bsg/Chd7/Itgam/Cited2/Lif/Jag1/Hipk1/Gnb1/Hif1a/Zeb2/Clic4/Hipk2	16	Macrophage_C1_Areg-Up
BP	GO:0090092	regulation of transmembrane receptor protein serine/threonine kinase signaling pathway	12/440	273/28943	0.00104742	0.00376257	0.00182237	Thbs1/Inhba/Cav1/Cited2/Lrp1/Cav2/Rbpj/Rbpms/Furin/Zeb2/Chst11/Hipk2	12	Macrophage_C1_Areg-Up
BP	GO:0045646	regulation of erythrocyte differentiation	5/440	51/28943	0.00104914	0.00376257	0.00182237	Inhba/Id2/Hif1a/Ets1/Cdk6	5	Macrophage_C1_Areg-Up
BP	GO:0009314	response to radiation	16/440	432/28943	0.00105398	0.00376257	0.00182237	Slc7a11/Gpx1/Crip1/Sgk1/Id2/App/Txn1/Gadd45a/Mdm2/Anxa1/Bhlhe40/Gnb1/Hif1a/Cdkn1a/Sod2/Timp1	16	Macrophage_C1_Areg-Up
BP	GO:0002507	tolerance induction	4/440	30/28943	0.0010557	0.00376257	0.00182237	Tnfaip3/Lilrb4a/Irak3/Havcr2	4	Macrophage_C1_Areg-Up
BP	GO:0032691	negative regulation of interleukin-1 beta production	4/440	30/28943	0.0010557	0.00376257	0.00182237	Errfi1/Nlrp3/Tnfaip3/Lilrb4a	4	Macrophage_C1_Areg-Up
BP	GO:0043032	positive regulation of macrophage activation	4/440	30/28943	0.0010557	0.00376257	0.00182237	Thbs1/Mmp8/Pla2g4a/Havcr2	4	Macrophage_C1_Areg-Up
BP	GO:0046033	AMP metabolic process	4/440	30/28943	0.0010557	0.00376257	0.00182237	Nt5e/Adssl1/Adss/Aprt	4	Macrophage_C1_Areg-Up
BP	GO:0061099	negative regulation of protein tyrosine kinase activity	4/440	30/28943	0.0010557	0.00376257	0.00182237	Errfi1/Cav1/Sh3bp5/Lilrb4a	4	Macrophage_C1_Areg-Up
BP	GO:0090025	regulation of monocyte chemotaxis	4/440	30/28943	0.0010557	0.00376257	0.00182237	App/Serpine1/Ccl2/Ccr1	4	Macrophage_C1_Areg-Up
BP	GO:0090200	positive regulation of release of cytochrome c from mitochondria	4/440	30/28943	0.0010557	0.00376257	0.00182237	Fam162a/Bnip3/Plaur/Bcl2l11	4	Macrophage_C1_Areg-Up
BP	GO:0090314	positive regulation of protein targeting to membrane	4/440	30/28943	0.0010557	0.00376257	0.00182237	Ccl2/Itgam/Stom/Cdk5r1	4	Macrophage_C1_Areg-Up
BP	GO:0150077	regulation of neuroinflammatory response	4/440	30/28943	0.0010557	0.00376257	0.00182237	Ptgs2/Mmp8/Nupr1/Tnfrsf1b	4	Macrophage_C1_Areg-Up
BP	GO:0007422	peripheral nervous system development	6/440	76/28943	0.00106333	0.00378421	0.00183285	Pmp22/Ndrg1/Cited2/Plec/Osm/Sod1	6	Macrophage_C1_Areg-Up
BP	GO:0051926	negative regulation of calcium ion transport	6/440	76/28943	0.00106333	0.00378421	0.00183285	Ptgs2/Cav1/Calm1/Calm3/Vdac1/Calm2	6	Macrophage_C1_Areg-Up
BP	GO:0046718	viral entry into host cell	7/440	104/28943	0.00107184	0.00381168	0.00184615	Cav1/Bsg/Cav2/Trim25/Itgav/Ctsl/P4hb	7	Macrophage_C1_Areg-Up
BP	GO:0098656	anion transmembrane transport	10/440	202/28943	0.00111434	0.00394103	0.0019088	Arg1/Slc7a11/Slc16a3/Abcc1/Hk1/Slc7a8/Slc7a2/Sfxn3/Slc11a1/Slc6a8	10	Macrophage_C1_Areg-Up
BP	GO:0006002	fructose 6-phosphate metabolic process	3/440	14/28943	0.00112124	0.00394103	0.0019088	Hk1/Pfkp/Pfkl	3	Macrophage_C1_Areg-Up
BP	GO:0009310	amine catabolic process	3/440	14/28943	0.00112124	0.00394103	0.0019088	Atp2b4/Sat1/Smox	3	Macrophage_C1_Areg-Up
BP	GO:0010642	negative regulation of platelet-derived growth factor receptor signaling pathway	3/440	14/28943	0.00112124	0.00394103	0.0019088	Glrx/Lrp1/Slc9a3r1	3	Macrophage_C1_Areg-Up
BP	GO:0032494	response to peptidoglycan	3/440	14/28943	0.00112124	0.00394103	0.0019088	Nlrp3/Irak3/C5ar1	3	Macrophage_C1_Areg-Up
BP	GO:0033004	negative regulation of mast cell activation	3/440	14/28943	0.00112124	0.00394103	0.0019088	Hmox1/Lilrb4a/Cd300lf	3	Macrophage_C1_Areg-Up
BP	GO:0034116	positive regulation of heterotypic cell-cell adhesion	3/440	14/28943	0.00112124	0.00394103	0.0019088	Cd44/Tnf/Il1b	3	Macrophage_C1_Areg-Up
BP	GO:0036296	response to increased oxygen levels	3/440	14/28943	0.00112124	0.00394103	0.0019088	Pdpn/Cav1/Sod2	3	Macrophage_C1_Areg-Up
BP	GO:0036444	calcium import into the mitochondrion	3/440	14/28943	0.00112124	0.00394103	0.0019088	Mcub/Afg3l2/Vdac1	3	Macrophage_C1_Areg-Up
BP	GO:0048680	positive regulation of axon regeneration	3/440	14/28943	0.00112124	0.00394103	0.0019088	Lrp1/Flna/Stk24	3	Macrophage_C1_Areg-Up
BP	GO:0048711	positive regulation of astrocyte differentiation	3/440	14/28943	0.00112124	0.00394103	0.0019088	Id2/Il1b/Lif	3	Macrophage_C1_Areg-Up
BP	GO:0061309	cardiac neural crest cell development involved in outflow tract morphogenesis	3/440	14/28943	0.00112124	0.00394103	0.0019088	Sema3c/Jag1/Edn1	3	Macrophage_C1_Areg-Up
BP	GO:0072160	nephron tubule epithelial cell differentiation	3/440	14/28943	0.00112124	0.00394103	0.0019088	Cd24a/Lif/Mtss1	3	Macrophage_C1_Areg-Up
BP	GO:0090331	negative regulation of platelet aggregation	3/440	14/28943	0.00112124	0.00394103	0.0019088	Cd9/Ceacam1/Ubash3b	3	Macrophage_C1_Areg-Up
BP	GO:1905666	regulation of protein localization to endosome	3/440	14/28943	0.00112124	0.00394103	0.0019088	Ezr/Vegfa/Msn	3	Macrophage_C1_Areg-Up
BP	GO:2000343	positive regulation of chemokine (C-X-C motif) ligand 2 production	3/440	14/28943	0.00112124	0.00394103	0.0019088	Mif/Tnf/Lrp1	3	Macrophage_C1_Areg-Up
BP	GO:0033077	T cell differentiation in thymus	7/440	105/28943	0.00113366	0.00398181	0.00192855	Il1a/Adam8/Il7r/Il1b/Tnfrsf9/Tnfsf9/Cdk6	7	Macrophage_C1_Areg-Up
BP	GO:0007492	endoderm development	6/440	77/28943	0.00113864	0.00399639	0.00193562	Fn1/Inhba/Dusp5/Itgav/Map2k1/Itga5	6	Macrophage_C1_Areg-Up
BP	GO:0045332	phospholipid translocation	5/440	52/28943	0.00114644	0.00401504	0.00194465	Abca1/Abcc1/Kcnn4/Tmem30a/Atp8b4	5	Macrophage_C1_Areg-Up
BP	GO:0060251	regulation of glial cell proliferation	5/440	52/28943	0.00114644	0.00401504	0.00194465	Pmp22/Vim/Tnf/Il1b/Il6	5	Macrophage_C1_Areg-Up
BP	GO:1903426	regulation of reactive oxygen species biosynthetic process	5/440	52/28943	0.00114644	0.00401504	0.00194465	Cd36/Mmp8/Rhoa/Cflar/Sod2	5	Macrophage_C1_Areg-Up
BP	GO:0072539	T-helper 17 cell differentiation	4/440	31/28943	0.00119768	0.00418135	0.0020252	Il6/Nlrp3/Malt1/Nfkbiz	4	Macrophage_C1_Areg-Up
BP	GO:1901889	negative regulation of cell junction assembly	4/440	31/28943	0.00119768	0.00418135	0.0020252	Tnf/Il1b/Lrp1/Mmp14	4	Macrophage_C1_Areg-Up
BP	GO:1902883	negative regulation of response to oxidative stress	4/440	31/28943	0.00119768	0.00418135	0.0020252	Txn1/Glrx/Met/Pde8a	4	Macrophage_C1_Areg-Up
BP	GO:2000316	regulation of T-helper 17 type immune response	4/440	31/28943	0.00119768	0.00418135	0.0020252	Nlrp3/Malt1/Clec4n/Nfkbiz	4	Macrophage_C1_Areg-Up
BP	GO:0045921	positive regulation of exocytosis	7/440	106/28943	0.00119825	0.00418135	0.0020252	Anxa2/Sdc1/S100a10/Itgb2/Glrx/Itgam/Sdc4	7	Macrophage_C1_Areg-Up
BP	GO:0002704	negative regulation of leukocyte mediated immunity	6/440	78/28943	0.00121797	0.0042471	0.00205705	Arg1/Il7r/Hmox1/Lilrb4a/Ceacam1/Havcr2	6	Macrophage_C1_Areg-Up
BP	GO:0007520	myoblast fusion	5/440	53/28943	0.00125027	0.00434722	0.00210553	Cd9/Cflar/Capn2/Cd53/Ehd1	5	Macrophage_C1_Areg-Up
BP	GO:0043370	regulation of CD4-positive, alpha-beta T cell differentiation	5/440	53/28943	0.00125027	0.00434722	0.00210553	Il6/Nlrp3/Malt1/Anxa1/Nfkbiz	5	Macrophage_C1_Areg-Up
BP	GO:0045907	positive regulation of vasoconstriction	5/440	53/28943	0.00125027	0.00434722	0.00210553	Ptgs2/Cav1/Gja1/Rhoa/Add3	5	Macrophage_C1_Areg-Up
BP	GO:0097720	calcineurin-mediated signaling	5/440	53/28943	0.00125027	0.00434722	0.00210553	Tnf/Atp2b4/Calm1/Nfat5/Rcan1	5	Macrophage_C1_Areg-Up
BP	GO:0043627	response to estrogen	6/440	79/28943	0.00130146	0.00452194	0.00219016	Cav1/Cd24a/Hmox1/Cited2/Trim25/Rcan1	6	Macrophage_C1_Areg-Up
BP	GO:0006066	alcohol metabolic process	14/440	359/28943	0.0013155	0.00456744	0.0022122	Pmp22/App/Tpi1/Plek/Abca1/Lrp1/Nus1/Gde1/Impa2/Plpp3/Pla2g4a/Aplp2/Cyb5r3/Sod1	14	Macrophage_C1_Areg-Up
BP	GO:0000086	G2/M transition of mitotic cell cycle	8/440	139/28943	0.00133359	0.00462695	0.00224102	App/Ier3/Calm1/Calm3/Rab11a/Cdkn1a/Calm2/Cdk14	8	Macrophage_C1_Areg-Up
BP	GO:0042177	negative regulation of protein catabolic process	7/440	108/28943	0.00133605	0.00462884	0.00224194	Nos2/Anxa2/Flna/Furin/Irak3/Timp1/Rybp	7	Macrophage_C1_Areg-Up
BP	GO:0044409	entry into host	7/440	108/28943	0.00133605	0.00462884	0.00224194	Cav1/Bsg/Cav2/Trim25/Itgav/Ctsl/P4hb	7	Macrophage_C1_Areg-Up
BP	GO:0010875	positive regulation of cholesterol efflux	4/440	32/28943	0.0013525	0.00466578	0.00225983	Cav1/Abca1/Lrp1/Nfkbia	4	Macrophage_C1_Areg-Up
BP	GO:0022011	myelination in peripheral nervous system	4/440	32/28943	0.0013525	0.00466578	0.00225983	Pmp22/Ndrg1/Plec/Sod1	4	Macrophage_C1_Areg-Up
BP	GO:0032292	peripheral nervous system axon ensheathment	4/440	32/28943	0.0013525	0.00466578	0.00225983	Pmp22/Ndrg1/Plec/Sod1	4	Macrophage_C1_Areg-Up
BP	GO:0070296	sarcoplasmic reticulum calcium ion transport	4/440	32/28943	0.0013525	0.00466578	0.00225983	Chd7/Calm1/Calm3/Calm2	4	Macrophage_C1_Areg-Up
BP	GO:0072574	hepatocyte proliferation	4/440	32/28943	0.0013525	0.00466578	0.00225983	Il6/Cflar/Tnfaip3/Ceacam1	4	Macrophage_C1_Areg-Up
BP	GO:0072575	epithelial cell proliferation involved in liver morphogenesis	4/440	32/28943	0.0013525	0.00466578	0.00225983	Il6/Cflar/Tnfaip3/Ceacam1	4	Macrophage_C1_Areg-Up
BP	GO:0009161	ribonucleoside monophosphate metabolic process	5/440	54/28943	0.00136089	0.00468138	0.00226738	Nt5e/Adssl1/Impdh1/Adss/Aprt	5	Macrophage_C1_Areg-Up
BP	GO:0014904	myotube cell development	5/440	54/28943	0.00136089	0.00468138	0.00226738	Pmp22/Gpx1/Plec/Cav2/Rcan1	5	Macrophage_C1_Areg-Up
BP	GO:0034204	lipid translocation	5/440	54/28943	0.00136089	0.00468138	0.00226738	Abca1/Abcc1/Kcnn4/Tmem30a/Atp8b4	5	Macrophage_C1_Areg-Up
BP	GO:0035272	exocrine system development	5/440	54/28943	0.00136089	0.00468138	0.00226738	Sema3c/Tnf/Il6/Met/Tgm2	5	Macrophage_C1_Areg-Up
BP	GO:0048863	stem cell differentiation	12/440	282/28943	0.00138019	0.00472346	0.00228776	Fn1/Sema3c/Cited2/Lif/Jag1/Hif1a/Mapk3/Cdk6/Edn1/Zeb2/Jarid2/Psmd11	12	Macrophage_C1_Areg-Up
BP	GO:0007611	learning or memory	13/440	321/28943	0.001384	0.00472346	0.00228776	Ptgs2/Slc7a11/Sgk1/App/Il1b/Plk2/Il1rn/Hif1a/Vdac1/Gmfb/Itga5/Rcan1/Klk8	13	Macrophage_C1_Areg-Up
BP	GO:0006167	AMP biosynthetic process	3/440	15/28943	0.00138581	0.00472346	0.00228776	Adssl1/Adss/Aprt	3	Macrophage_C1_Areg-Up
BP	GO:0010917	negative regulation of mitochondrial membrane potential	3/440	15/28943	0.00138581	0.00472346	0.00228776	Bnip3/Bnip3l/Prelid1	3	Macrophage_C1_Areg-Up
BP	GO:0043518	negative regulation of DNA damage response, signal transduction by p53 class mediator	3/440	15/28943	0.00138581	0.00472346	0.00228776	Cd44/Mif/Mdm2	3	Macrophage_C1_Areg-Up
BP	GO:0044794	positive regulation by host of viral process	3/440	15/28943	0.00138581	0.00472346	0.00228776	Stom/Cav2/Igf2r	3	Macrophage_C1_Areg-Up
BP	GO:0048308	organelle inheritance	3/440	15/28943	0.00138581	0.00472346	0.00228776	Ywhaz/Mapk3/Map2k1	3	Macrophage_C1_Areg-Up
BP	GO:0048313	Golgi inheritance	3/440	15/28943	0.00138581	0.00472346	0.00228776	Ywhaz/Mapk3/Map2k1	3	Macrophage_C1_Areg-Up
BP	GO:0051280	negative regulation of release of sequestered calcium ion into cytosol	3/440	15/28943	0.00138581	0.00472346	0.00228776	Calm1/Calm3/Calm2	3	Macrophage_C1_Areg-Up
BP	GO:0051547	regulation of keratinocyte migration	3/440	15/28943	0.00138581	0.00472346	0.00228776	Serpine1/Iqsec1/Map4k4	3	Macrophage_C1_Areg-Up
BP	GO:0070572	positive regulation of neuron projection regeneration	3/440	15/28943	0.00138581	0.00472346	0.00228776	Lrp1/Flna/Stk24	3	Macrophage_C1_Areg-Up
BP	GO:2000271	positive regulation of fibroblast apoptotic process	3/440	15/28943	0.00138581	0.00472346	0.00228776	Btg1/Bcl2l11/Nupr1	3	Macrophage_C1_Areg-Up
BP	GO:2000811	negative regulation of anoikis	3/440	15/28943	0.00138581	0.00472346	0.00228776	Cav1/Mcl1/Itga5	3	Macrophage_C1_Areg-Up
BP	GO:0005977	glycogen metabolic process	6/440	80/28943	0.00138925	0.0047252	0.00228861	Cd36/Irs2/Pgm1/Ugp2/Gys1/Pygl	6	Macrophage_C1_Areg-Up
BP	GO:0006073	cellular glucan metabolic process	6/440	80/28943	0.00138925	0.0047252	0.00228861	Cd36/Irs2/Pgm1/Ugp2/Gys1/Pygl	6	Macrophage_C1_Areg-Up
BP	GO:0009988	cell-cell recognition	6/440	80/28943	0.00138925	0.0047252	0.00228861	Cd9/Lgals3/Aldoa/Msn/B4galt1/Havcr2	6	Macrophage_C1_Areg-Up
BP	GO:0030516	regulation of axon extension	7/440	109/28943	0.00140944	0.00479051	0.00232024	Fn1/Sema3c/Vegfa/Lrp1/Ptprs/Cyfip1/Ifrd1	7	Macrophage_C1_Areg-Up
BP	GO:0009266	response to temperature stimulus	9/440	174/28943	0.00144042	0.00489238	0.00236958	Il1a/Pmp22/Hmox1/Ccl2/Metrnl/Pde4b/Osm/Sod1/Hsp90aa1	9	Macrophage_C1_Areg-Up
BP	GO:0008584	male gonad development	8/440	141/28943	0.00146081	0.00495816	0.00240144	Il1a/Inhba/Gja1/Cited2/Bcl2l11/Nupr1/Flna/Fndc3a	8	Macrophage_C1_Areg-Up
BP	GO:0045933	positive regulation of muscle contraction	5/440	55/28943	0.00147855	0.00501134	0.0024272	Ptgs2/Eno1/Rhoa/Edn1/Map2k1	5	Macrophage_C1_Areg-Up
BP	GO:2000378	negative regulation of reactive oxygen species metabolic process	5/440	55/28943	0.00147855	0.00501134	0.0024272	Bnip3/Rhoa/Cflar/Hif1a/Vdac1	5	Macrophage_C1_Areg-Up
BP	GO:0006749	glutathione metabolic process	6/440	81/28943	0.00148148	0.00501425	0.00242861	Slc7a11/Gpx1/Gsr/Gclm/Sod2/Sod1	6	Macrophage_C1_Areg-Up
BP	GO:0044042	glucan metabolic process	6/440	81/28943	0.00148148	0.00501425	0.00242861	Cd36/Irs2/Pgm1/Ugp2/Gys1/Pygl	6	Macrophage_C1_Areg-Up
BP	GO:0046889	positive regulation of lipid biosynthetic process	7/440	110/28943	0.00148594	0.0050223	0.00243251	Il1a/Ptgs2/Tnf/Il1b/Capn2/Anxa1/Pla2g4a	7	Macrophage_C1_Areg-Up
BP	GO:0055006	cardiac cell development	7/440	110/28943	0.00148594	0.0050223	0.00243251	Vegfa/Met/Lmna/Plec/Jag1/Edn1/Mef2a	7	Macrophage_C1_Areg-Up
BP	GO:0009156	ribonucleoside monophosphate biosynthetic process	4/440	33/28943	0.00152076	0.00513282	0.00248604	Adssl1/Impdh1/Adss/Aprt	4	Macrophage_C1_Areg-Up
BP	GO:0044346	fibroblast apoptotic process	4/440	33/28943	0.00152076	0.00513282	0.00248604	Btg1/Bcl2l11/Nupr1/Cul3	4	Macrophage_C1_Areg-Up
BP	GO:0046546	development of primary male sexual characteristics	8/440	142/28943	0.00152793	0.00514986	0.00249429	Il1a/Inhba/Gja1/Cited2/Bcl2l11/Nupr1/Flna/Fndc3a	8	Macrophage_C1_Areg-Up
BP	GO:0051224	negative regulation of protein transport	8/440	142/28943	0.00152793	0.00514986	0.00249429	Cd36/Txn1/Il1b/Anxa5/Klf7/Anxa1/Rab11fip1/Pfkl	8	Macrophage_C1_Areg-Up
BP	GO:0003208	cardiac ventricle morphogenesis	6/440	82/28943	0.00157831	0.00531224	0.00257294	Sema3c/Chd7/Rbpj/Jag1/Hif1a/Fkbp1a	6	Macrophage_C1_Areg-Up
BP	GO:0050709	negative regulation of protein secretion	6/440	82/28943	0.00157831	0.00531224	0.00257294	Il1b/Anxa5/Klf7/Anxa1/Rab11fip1/Pfkl	6	Macrophage_C1_Areg-Up
BP	GO:0035270	endocrine system development	8/440	143/28943	0.00159748	0.00537302	0.00260238	Il6/Cited2/Rbpj/Anxa1/Mapk3/Cdk6/Edn1/Map2k1	8	Macrophage_C1_Areg-Up
BP	GO:0032869	cellular response to insulin stimulus	10/440	212/28943	0.00159872	0.00537346	0.00260259	Sgk1/Il1b/Pkm/Eif4ebp1/Pid1/Cav2/Irs2/Ptpre/Ceacam1/Cyfip1	10	Macrophage_C1_Areg-Up
BP	GO:0030834	regulation of actin filament depolymerization	5/440	56/28943	0.00160353	0.00538592	0.00260862	Plek/Carmil1/Capg/Mtpn/Add3	5	Macrophage_C1_Areg-Up
BP	GO:0006606	protein import into nucleus	9/440	177/28943	0.00162065	0.00543585	0.00263281	Mmp12/Ptgs2/Cd36/Il6/Lmna/Nfkbia/Flna/Cdkn1a/Ptpn22	9	Macrophage_C1_Areg-Up
BP	GO:0051494	negative regulation of cytoskeleton organization	9/440	177/28943	0.00162065	0.00543585	0.00263281	Sgk1/Met/Tmsb10/Carmil1/Capg/Mtpn/Gmfb/Add3/Myadm	9	Macrophage_C1_Areg-Up
BP	GO:1902115	regulation of organelle assembly	10/440	213/28943	0.00165531	0.00554827	0.00268725	Ezr/Sdc1/Tnf/Plk2/Rhoa/Msn/Snx18/Nupr1/Sdc4/Ptprs	10	Macrophage_C1_Areg-Up
BP	GO:0032868	response to insulin	11/440	250/28943	0.00165868	0.0055557	0.00269085	Sgk1/Slc2a1/Il1b/Pkm/Eif4ebp1/Pid1/Cav2/Irs2/Ptpre/Ceacam1/Cyfip1	11	Macrophage_C1_Areg-Up
BP	GO:0001771	immunological synapse formation	3/440	16/28943	0.00168647	0.00561382	0.002719	Lgals3/Msn/Havcr2	3	Macrophage_C1_Areg-Up
BP	GO:0010715	regulation of extracellular matrix disassembly	3/440	16/28943	0.00168647	0.00561382	0.002719	Pdpn/Il6/Ets1	3	Macrophage_C1_Areg-Up
BP	GO:0016264	gap junction assembly	3/440	16/28943	0.00168647	0.00561382	0.002719	Cav1/Il1b/Hopx	3	Macrophage_C1_Areg-Up
BP	GO:0034162	toll-like receptor 9 signaling pathway	3/440	16/28943	0.00168647	0.00561382	0.002719	Ptprs/Ptpn22/Havcr2	3	Macrophage_C1_Areg-Up
BP	GO:0042541	hemoglobin biosynthetic process	3/440	16/28943	0.00168647	0.00561382	0.002719	Inhba/Slc25a37/Hif1a	3	Macrophage_C1_Areg-Up
BP	GO:0046007	negative regulation of activated T cell proliferation	3/440	16/28943	0.00168647	0.00561382	0.002719	Arg1/Lilrb4a/Prkar1a	3	Macrophage_C1_Areg-Up
BP	GO:0061042	vascular wound healing	3/440	16/28943	0.00168647	0.00561382	0.002719	Tnf/Serpine1/Vegfa	3	Macrophage_C1_Areg-Up
BP	GO:0070234	positive regulation of T cell apoptotic process	3/440	16/28943	0.00168647	0.00561382	0.002719	Adam8/Bcl2l11/Prelid1	3	Macrophage_C1_Areg-Up
BP	GO:1901163	regulation of trophoblast cell migration	3/440	16/28943	0.00168647	0.00561382	0.002719	Mmp12/Vegfa/Timp1	3	Macrophage_C1_Areg-Up
BP	GO:0043094	cellular metabolic compound salvage	4/440	34/28943	0.00170305	0.0056496	0.00273633	Adssl1/Impdh1/Adss/Aprt	4	Macrophage_C1_Areg-Up
BP	GO:0044319	wound healing, spreading of cells	4/440	34/28943	0.00170305	0.0056496	0.00273633	Pdpn/Mmp12/Cd44/Flna	4	Macrophage_C1_Areg-Up
BP	GO:0090505	epiboly involved in wound healing	4/440	34/28943	0.00170305	0.0056496	0.00273633	Pdpn/Mmp12/Cd44/Flna	4	Macrophage_C1_Areg-Up
BP	GO:1901186	positive regulation of ERBB signaling pathway	4/440	34/28943	0.00170305	0.0056496	0.00273633	Areg/Ereg/Plaur/Rbpj	4	Macrophage_C1_Areg-Up
BP	GO:1903205	regulation of hydrogen peroxide-induced cell death	4/440	34/28943	0.00170305	0.0056496	0.00273633	Txn1/Glrx/Met/Pde8a	4	Macrophage_C1_Areg-Up
BP	GO:0009743	response to carbohydrate	10/440	214/28943	0.00171352	0.00568043	0.00275127	Thbs1/Gpx1/Il1b/Lrp1/Irs2/Klf7/Hif1a/Glul/Pfkl/Kif5b	10	Macrophage_C1_Areg-Up
BP	GO:0043473	pigmentation	7/440	113/28943	0.00173498	0.00572784	0.00277423	Bcl2l11/Rab11a/Ap3s1/Map2k1/Zeb2/Dock7/Sod2	7	Macrophage_C1_Areg-Up
BP	GO:1902106	negative regulation of leukocyte differentiation	7/440	113/28943	0.00173498	0.00572784	0.00277423	Cd44/Id2/Anxa1/Lilrb4a/Cdk6/Ceacam1/Ubash3b	7	Macrophage_C1_Areg-Up
BP	GO:0048538	thymus development	5/440	57/28943	0.0017361	0.00572784	0.00277423	Cited2/Bcl2l11/Mapk3/Map2k1/Jarid2	5	Macrophage_C1_Areg-Up
BP	GO:0051353	positive regulation of oxidoreductase activity	5/440	57/28943	0.0017361	0.00572784	0.00277423	Tnf/Il1b/Nus1/Edn1/Cox17	5	Macrophage_C1_Areg-Up
BP	GO:0052372	modulation by symbiont of entry into host	5/440	57/28943	0.0017361	0.00572784	0.00277423	Cav1/Bsg/Trim25/Itgav/P4hb	5	Macrophage_C1_Areg-Up
BP	GO:1903170	negative regulation of calcium ion transmembrane transport	5/440	57/28943	0.0017361	0.00572784	0.00277423	Cav1/Calm1/Calm3/Vdac1/Calm2	5	Macrophage_C1_Areg-Up
BP	GO:1903533	regulation of protein targeting	5/440	57/28943	0.0017361	0.00572784	0.00277423	Ccl2/Itgam/Stom/Bnip3l/Cdk5r1	5	Macrophage_C1_Areg-Up
BP	GO:1902904	negative regulation of supramolecular fiber organization	9/440	179/28943	0.00175053	0.00577151	0.00279538	Sgk1/Met/Tmsb10/Carmil1/Capg/Mtpn/Gmfb/Add3/Myadm	9	Macrophage_C1_Areg-Up
BP	GO:0008088	axo-dendritic transport	6/440	84/28943	0.00178631	0.00588547	0.00285058	App/Hif1a/Ap3s1/Kif5b/Sod1/Mgarp	6	Macrophage_C1_Areg-Up
BP	GO:1904950	negative regulation of establishment of protein localization	8/440	146/28943	0.00182125	0.00599648	0.00290434	Cd36/Txn1/Il1b/Anxa5/Klf7/Anxa1/Rab11fip1/Pfkl	8	Macrophage_C1_Areg-Up
BP	GO:0050886	endocrine process	7/440	114/28943	0.00182482	0.00600415	0.00290806	Spp1/Inhba/Il1b/Rhoa/Lif/Rab11fip1/Edn1	7	Macrophage_C1_Areg-Up
BP	GO:0043330	response to exogenous dsRNA	5/440	58/28943	0.00187653	0.00616175	0.00298439	Cav1/Nfkbia/Zc3hav1/Mapk3/Irak3	5	Macrophage_C1_Areg-Up
BP	GO:0070229	negative regulation of lymphocyte apoptotic process	5/440	58/28943	0.00187653	0.00616175	0.00298439	Cd44/Il7r/Mif/Irs2/Hif1a	5	Macrophage_C1_Areg-Up
BP	GO:1905953	negative regulation of lipid localization	5/440	58/28943	0.00187653	0.00616175	0.00298439	Thbs1/Nfkbia/Irs2/Itgav/Acsl4	5	Macrophage_C1_Areg-Up
BP	GO:0017157	regulation of exocytosis	11/440	254/28943	0.00187886	0.0061652	0.00298606	Anxa2/Sdc1/S100a10/Itgb2/Hmox1/Glrx/Itgam/Rap1b/Anxa1/Sdc4/Rala	11	Macrophage_C1_Areg-Up
BP	GO:0051170	import into nucleus	9/440	181/28943	0.00188862	0.00619304	0.00299954	Mmp12/Ptgs2/Cd36/Il6/Lmna/Nfkbia/Flna/Cdkn1a/Ptpn22	9	Macrophage_C1_Areg-Up
BP	GO:1902117	positive regulation of organelle assembly	6/440	85/28943	0.00189779	0.00620086	0.00300333	Sdc1/Tnf/Rhoa/Msn/Snx18/Sdc4	6	Macrophage_C1_Areg-Up
BP	GO:0098742	cell-cell adhesion via plasma-membrane adhesion molecules	10/440	217/28943	0.00189815	0.00620086	0.00300333	Cd24a/Flrt3/Bsg/Tnfaip3/Il1rn/Alcam/Ptprs/Ceacam1/Itga5/Myadm	10	Macrophage_C1_Areg-Up
BP	GO:0014044	Schwann cell development	4/440	35/28943	0.00189997	0.00620086	0.00300333	Pmp22/Ndrg1/Plec/Sod1	4	Macrophage_C1_Areg-Up
BP	GO:0043243	positive regulation of protein-containing complex disassembly	4/440	35/28943	0.00189997	0.00620086	0.00300333	Bnip3/Tnf/Plek/Carmil1	4	Macrophage_C1_Areg-Up
BP	GO:0060142	regulation of syncytium formation by plasma membrane fusion	4/440	35/28943	0.00189997	0.00620086	0.00300333	Cflar/Capn2/Cd53/Ehd1	4	Macrophage_C1_Areg-Up
BP	GO:0090504	epiboly	4/440	35/28943	0.00189997	0.00620086	0.00300333	Pdpn/Mmp12/Cd44/Flna	4	Macrophage_C1_Areg-Up
BP	GO:2000406	positive regulation of T cell migration	4/440	35/28943	0.00189997	0.00620086	0.00300333	Adam8/App/Rhoa/Adam10	4	Macrophage_C1_Areg-Up
BP	GO:0007088	regulation of mitotic nuclear division	7/440	115/28943	0.00191822	0.00625619	0.00303013	Il1a/Ereg/Rgcc/Il1b/Met/Edn1/Cul3	7	Macrophage_C1_Areg-Up
BP	GO:0035265	organ growth	10/440	218/28943	0.00196315	0.00639411	0.00309693	Thbs1/Ecm1/Gja1/Cited2/Bcl2l11/Rbpj/Mmp13/Edn1/Jarid2/Prkar1a	10	Macrophage_C1_Areg-Up
BP	GO:0048639	positive regulation of developmental growth	10/440	218/28943	0.00196315	0.00639411	0.00309693	Fn1/Ezr/Serpine1/Vegfa/Chd7/Lrp1/Hopx/Rbpj/Edn1/Cyfip1	10	Macrophage_C1_Areg-Up
BP	GO:0010713	negative regulation of collagen metabolic process	3/440	17/28943	0.00202488	0.00652559	0.00316061	Fn1/Errfi1/Il6	3	Macrophage_C1_Areg-Up
BP	GO:0032966	negative regulation of collagen biosynthetic process	3/440	17/28943	0.00202488	0.00652559	0.00316061	Fn1/Errfi1/Il6	3	Macrophage_C1_Areg-Up
BP	GO:0035745	T-helper 2 cell cytokine production	3/440	17/28943	0.00202488	0.00652559	0.00316061	Arg1/Il6/Nlrp3	3	Macrophage_C1_Areg-Up
BP	GO:0045064	T-helper 2 cell differentiation	3/440	17/28943	0.00202488	0.00652559	0.00316061	Il6/Nlrp3/Anxa1	3	Macrophage_C1_Areg-Up
BP	GO:0051284	positive regulation of sequestering of calcium ion	3/440	17/28943	0.00202488	0.00652559	0.00316061	Calm1/Calm3/Calm2	3	Macrophage_C1_Areg-Up
BP	GO:0061450	trophoblast cell migration	3/440	17/28943	0.00202488	0.00652559	0.00316061	Mmp12/Vegfa/Timp1	3	Macrophage_C1_Areg-Up
BP	GO:0071801	regulation of podosome assembly	3/440	17/28943	0.00202488	0.00652559	0.00316061	Tnf/Rhoa/Msn	3	Macrophage_C1_Areg-Up
BP	GO:0098760	response to interleukin-7	3/440	17/28943	0.00202488	0.00652559	0.00316061	Eno1/P4hb/Hdgf	3	Macrophage_C1_Areg-Up
BP	GO:0098761	cellular response to interleukin-7	3/440	17/28943	0.00202488	0.00652559	0.00316061	Eno1/P4hb/Hdgf	3	Macrophage_C1_Areg-Up
BP	GO:1902176	negative regulation of oxidative stress-induced intrinsic apoptotic signaling pathway	3/440	17/28943	0.00202488	0.00652559	0.00316061	Gpx1/Hif1a/Sod2	3	Macrophage_C1_Areg-Up
BP	GO:1903587	regulation of blood vessel endothelial cell proliferation involved in sprouting angiogenesis	3/440	17/28943	0.00202488	0.00652559	0.00316061	Thbs1/Hmox1/Vegfa	3	Macrophage_C1_Areg-Up
BP	GO:2001171	positive regulation of ATP biosynthetic process	3/440	17/28943	0.00202488	0.00652559	0.00316061	Eno1/Pid1/Map2k1	3	Macrophage_C1_Areg-Up
BP	GO:0001825	blastocyst formation	5/440	59/28943	0.00202509	0.00652559	0.00316061	Mxi1/Cited2/Hopx/Furin/Cul3	5	Macrophage_C1_Areg-Up
BP	GO:1903350	response to dopamine	5/440	59/28943	0.00202509	0.00652559	0.00316061	Cav2/Tgm2/Flna/Mapk3/Slc9a3r1	5	Macrophage_C1_Areg-Up
BP	GO:1903351	cellular response to dopamine	5/440	59/28943	0.00202509	0.00652559	0.00316061	Cav2/Tgm2/Flna/Mapk3/Slc9a3r1	5	Macrophage_C1_Areg-Up
BP	GO:2000649	regulation of sodium ion transmembrane transporter activity	5/440	59/28943	0.00202509	0.00652559	0.00316061	Glrx/Stom/Fxyd5/Slc9a3r1/Kif5b	5	Macrophage_C1_Areg-Up
BP	GO:0002902	regulation of B cell apoptotic process	4/440	36/28943	0.00211211	0.00679242	0.00328985	Cd24a/Cd44/Mif/Irs2	4	Macrophage_C1_Areg-Up
BP	GO:0032369	negative regulation of lipid transport	4/440	36/28943	0.00211211	0.00679242	0.00328985	Thbs1/Irs2/Itgav/Acsl4	4	Macrophage_C1_Areg-Up
BP	GO:1903715	regulation of aerobic respiration	4/440	36/28943	0.00211211	0.00679242	0.00328985	Bnip3/Rhoa/Nupr1/Hif1a	4	Macrophage_C1_Areg-Up
BP	GO:1903707	negative regulation of hemopoiesis	7/440	117/28943	0.00211611	0.00680076	0.00329389	Cd44/Id2/Anxa1/Lilrb4a/Cdk6/Ceacam1/Ubash3b	7	Macrophage_C1_Areg-Up
BP	GO:0019233	sensory perception of pain	8/440	150/28943	0.0021573	0.00692396	0.00335356	Ptges/Il1a/Ptgs2/Ccl2/Il1rn/Mapk3/Edn1/Retreg1	8	Macrophage_C1_Areg-Up
BP	GO:0045598	regulation of fat cell differentiation	8/440	150/28943	0.0021573	0.00692396	0.00335356	Ptgs2/Id2/Vegfa/Metrnl/Jag1/Noct/Sod2/Fndc3b	8	Macrophage_C1_Areg-Up
BP	GO:0048469	cell maturation	10/440	221/28943	0.00216899	0.00695686	0.00336949	Pmp22/Ereg/Id2/App/Gja1/Vegfa/Fam20c/Hif1a/Edn1/Ptbp3	10	Macrophage_C1_Areg-Up
BP	GO:0007595	lactation	5/440	60/28943	0.00218205	0.00696645	0.00337414	Cav1/Gja1/Vegfa/Hif1a/Aprt	5	Macrophage_C1_Areg-Up
BP	GO:0010665	regulation of cardiac muscle cell apoptotic process	5/440	60/28943	0.00218205	0.00696645	0.00337414	Bnip3/Cflar/Capn2/Nupr1/Trem1	5	Macrophage_C1_Areg-Up
BP	GO:0030042	actin filament depolymerization	5/440	60/28943	0.00218205	0.00696645	0.00337414	Plek/Carmil1/Capg/Mtpn/Add3	5	Macrophage_C1_Areg-Up
BP	GO:0050922	negative regulation of chemotaxis	5/440	60/28943	0.00218205	0.00696645	0.00337414	Thbs1/Sema3c/Mif/Ccl2/Dusp3	5	Macrophage_C1_Areg-Up
BP	GO:0055078	sodium ion homeostasis	5/440	60/28943	0.00218205	0.00696645	0.00337414	Il1a/Spp1/Sgk1/Atp1b3/Edn1	5	Macrophage_C1_Areg-Up
BP	GO:1900015	regulation of cytokine production involved in inflammatory response	5/440	60/28943	0.00218205	0.00696645	0.00337414	Nos2/Tnf/Il6/Lilrb4a/Hif1a	5	Macrophage_C1_Areg-Up
BP	GO:1902475	L-alpha-amino acid transmembrane transport	5/440	60/28943	0.00218205	0.00696645	0.00337414	Arg1/Slc7a11/Slc7a8/Slc7a2/Slc11a1	5	Macrophage_C1_Areg-Up
BP	GO:0001892	embryonic placenta development	7/440	118/28943	0.00222078	0.00708075	0.0034295	Egln1/Cited2/Rbpj/Lif/Hif1a/Itgav/Map2k1	7	Macrophage_C1_Areg-Up
BP	GO:0002832	negative regulation of response to biotic stimulus	7/440	118/28943	0.00222078	0.00708075	0.0034295	Arg1/Mmp12/Tnfaip3/Ccr1/Ceacam1/Irak3/Havcr2	7	Macrophage_C1_Areg-Up
BP	GO:0031333	negative regulation of protein-containing complex assembly	8/440	151/28943	0.00224848	0.00715963	0.0034677	Sgk1/Eif4ebp1/Tmsb10/Carmil1/Capg/Mtpn/Add3/Myadm	8	Macrophage_C1_Areg-Up
BP	GO:0051928	positive regulation of calcium ion transport	8/440	151/28943	0.00224848	0.00715963	0.0034677	Cav1/Lgals3/Serpine1/Ccl2/Ccr1/Calm1/Calm3/Calm2	8	Macrophage_C1_Areg-Up
BP	GO:0045926	negative regulation of growth	11/440	261/28943	0.00232119	0.00738383	0.00357629	Inhba/Eno1/Gja1/Sema3c/Cited2/Osgin2/Hif1a/Ptprs/Cdkn1a/Jarid2/Ifrd1	11	Macrophage_C1_Areg-Up
BP	GO:0001654	eye development	15/440	424/28943	0.00232194	0.00738383	0.00357629	Inhba/Gja1/Vim/Vegfa/Bsg/Chd7/Cited2/Lif/Jag1/Hipk1/Gnb1/Hif1a/Zeb2/Clic4/Hipk2	15	Macrophage_C1_Areg-Up
BP	GO:0032506	cytokinetic process	4/440	37/28943	0.00234003	0.0074073	0.00358766	Rhoa/Plec/Snx18/Spire1	4	Macrophage_C1_Areg-Up
BP	GO:0035909	aorta morphogenesis	4/440	37/28943	0.00234003	0.0074073	0.00358766	Chd7/Lrp1/Rbpj/Jag1	4	Macrophage_C1_Areg-Up
BP	GO:0045577	regulation of B cell differentiation	4/440	37/28943	0.00234003	0.0074073	0.00358766	Cd24a/Id2/Lilrb4a/Mmp14	4	Macrophage_C1_Areg-Up
BP	GO:0061384	heart trabecula morphogenesis	4/440	37/28943	0.00234003	0.0074073	0.00358766	Egln1/Chd7/Rbpj/Fkbp1a	4	Macrophage_C1_Areg-Up
BP	GO:0071364	cellular response to epidermal growth factor stimulus	4/440	37/28943	0.00234003	0.0074073	0.00358766	Iqgap1/Pde8a/Ptpn12/Dusp3	4	Macrophage_C1_Areg-Up
BP	GO:0090022	regulation of neutrophil chemotaxis	4/440	37/28943	0.00234003	0.0074073	0.00358766	Il1b/Bst1/Edn1/C5ar1	4	Macrophage_C1_Areg-Up
BP	GO:0090313	regulation of protein targeting to membrane	4/440	37/28943	0.00234003	0.0074073	0.00358766	Ccl2/Itgam/Stom/Cdk5r1	4	Macrophage_C1_Areg-Up
BP	GO:0030730	sequestering of triglyceride	3/440	18/28943	0.00240263	0.00756095	0.00366208	Tnf/Il1b/Plin2	3	Macrophage_C1_Areg-Up
BP	GO:0033574	response to testosterone	3/440	18/28943	0.00240263	0.00756095	0.00366208	Spp1/Msn/Cflar	3	Macrophage_C1_Areg-Up
BP	GO:0033631	cell-cell adhesion mediated by integrin	3/440	18/28943	0.00240263	0.00756095	0.00366208	Cd24a/Plpp3/Itga5	3	Macrophage_C1_Areg-Up
BP	GO:0060044	negative regulation of cardiac muscle cell proliferation	3/440	18/28943	0.00240263	0.00756095	0.00366208	Gja1/Cited2/Jarid2	3	Macrophage_C1_Areg-Up
BP	GO:0062099	negative regulation of programmed necrotic cell death	3/440	18/28943	0.00240263	0.00756095	0.00366208	Cav1/Cflar/Nupr1	3	Macrophage_C1_Areg-Up
BP	GO:0070206	protein trimerization	3/440	18/28943	0.00240263	0.00756095	0.00366208	App/Mif/Alox5ap	3	Macrophage_C1_Areg-Up
BP	GO:1900221	regulation of amyloid-beta clearance	3/440	18/28943	0.00240263	0.00756095	0.00366208	App/Tnf/Lrp1	3	Macrophage_C1_Areg-Up
BP	GO:1903729	regulation of plasma membrane organization	3/440	18/28943	0.00240263	0.00756095	0.00366208	Anxa2/S100a10/Ahnak	3	Macrophage_C1_Areg-Up
BP	GO:2000319	regulation of T-helper 17 cell differentiation	3/440	18/28943	0.00240263	0.00756095	0.00366208	Nlrp3/Malt1/Nfkbiz	3	Macrophage_C1_Areg-Up
BP	GO:0035725	sodium ion transmembrane transport	8/440	153/28943	0.00243989	0.00767321	0.00371645	Glrx/Stom/Atp2b4/Atp1b3/Fxyd5/Slc9a3r1/Kif5b/Slc6a8	8	Macrophage_C1_Areg-Up
BP	GO:0030858	positive regulation of epithelial cell differentiation	5/440	62/28943	0.00252229	0.00792205	0.00383697	Cd24a/Btg1/Serpine1/Lif/Zeb2	5	Macrophage_C1_Areg-Up
BP	GO:0045744	negative regulation of G protein-coupled receptor signaling pathway	5/440	62/28943	0.00252229	0.00792205	0.00383697	App/Plek/Met/Atp2b4/Pde4b	5	Macrophage_C1_Areg-Up
BP	GO:0002088	lens development in camera-type eye	6/440	90/28943	0.00253606	0.00794983	0.00385043	Gja1/Vim/Cited2/Hipk1/Zeb2/Hipk2	6	Macrophage_C1_Areg-Up
BP	GO:0006112	energy reserve metabolic process	6/440	90/28943	0.00253606	0.00794983	0.00385043	Cd36/Irs2/Pgm1/Ugp2/Gys1/Pygl	6	Macrophage_C1_Areg-Up
BP	GO:0008593	regulation of Notch signaling pathway	6/440	90/28943	0.00253606	0.00794983	0.00385043	Nfkbia/Rbpj/Jag1/Zmiz1/Mmp14/Adam10	6	Macrophage_C1_Areg-Up
BP	GO:0006839	mitochondrial transport	8/440	154/28943	0.00254026	0.0079527	0.00385182	Bnip3/Ier3/Bnip3l/Bcl2l11/Ywhaz/Kif5b/Hsp90aa1/Mgarp	8	Macrophage_C1_Areg-Up
BP	GO:0044839	cell cycle G2/M phase transition	8/440	154/28943	0.00254026	0.0079527	0.00385182	App/Ier3/Calm1/Calm3/Rab11a/Cdkn1a/Calm2/Cdk14	8	Macrophage_C1_Areg-Up
BP	GO:0022617	extracellular matrix disassembly	4/440	38/28943	0.00258433	0.0080542	0.00390098	Pdpn/Il6/Mmp13/Ets1	4	Macrophage_C1_Areg-Up
BP	GO:0034381	plasma lipoprotein particle clearance	4/440	38/28943	0.00258433	0.0080542	0.00390098	Cd36/Anxa2/Msr1/Ehd1	4	Macrophage_C1_Areg-Up
BP	GO:0036474	cell death in response to hydrogen peroxide	4/440	38/28943	0.00258433	0.0080542	0.00390098	Txn1/Glrx/Met/Pde8a	4	Macrophage_C1_Areg-Up
BP	GO:0046686	response to cadmium ion	4/440	38/28943	0.00258433	0.0080542	0.00390098	Mt1/Mt2/Hmox1/Mapk3	4	Macrophage_C1_Areg-Up
BP	GO:0050869	negative regulation of B cell activation	4/440	38/28943	0.00258433	0.0080542	0.00390098	Cd24a/Id2/Tnfaip3/Lilrb4a	4	Macrophage_C1_Areg-Up
BP	GO:1902110	positive regulation of mitochondrial membrane permeability involved in apoptotic process	4/440	38/28943	0.00258433	0.0080542	0.00390098	Bnip3/Ier3/Bnip3l/Bcl2l11	4	Macrophage_C1_Areg-Up
BP	GO:1903580	positive regulation of ATP metabolic process	4/440	38/28943	0.00258433	0.0080542	0.00390098	Eno1/App/Pid1/Map2k1	4	Macrophage_C1_Areg-Up
BP	GO:0031667	response to nutrient levels	14/440	387/28943	0.00262355	0.00817115	0.00395762	Spp1/Slc2a1/Plin2/Eif4ebp1/Higd1a/Plec/F7/Npy/Mapk3/Cdkn1a/Stk24/Sod2/Glul/Sod1	14	Macrophage_C1_Areg-Up
BP	GO:0030010	establishment of cell polarity	8/440	155/28943	0.00264384	0.00822905	0.00398567	Gja1/Lmna/Rhoa/Msn/Rap1b/Dock7/Slc9a3r1/Hsp90aa1	8	Macrophage_C1_Areg-Up
BP	GO:0007498	mesoderm development	7/440	122/28943	0.00267998	0.00833618	0.00403755	Inhba/Gpi1/Vegfa/Ets2/Cited2/Txnrd1/Prkar1a	7	Macrophage_C1_Areg-Up
BP	GO:0007626	locomotory behavior	11/440	266/28943	0.00268606	0.00834974	0.00404412	Pmp22/Id2/App/Chd7/Cstb/Gmfb/Sod2/Aplp2/Rcan1/Hipk2/Sod1	11	Macrophage_C1_Areg-Up
BP	GO:0001755	neural crest cell migration	5/440	63/28943	0.00270611	0.00839052	0.00406387	Fn1/Sema3c/Hif1a/Edn1/Zeb2	5	Macrophage_C1_Areg-Up
BP	GO:0010662	regulation of striated muscle cell apoptotic process	5/440	63/28943	0.00270611	0.00839052	0.00406387	Bnip3/Cflar/Capn2/Nupr1/Trem1	5	Macrophage_C1_Areg-Up
BP	GO:0015807	L-amino acid transport	5/440	63/28943	0.00270611	0.00839052	0.00406387	Arg1/Slc7a11/Slc7a8/Slc7a2/Slc11a1	5	Macrophage_C1_Areg-Up
BP	GO:0043457	regulation of cellular respiration	5/440	63/28943	0.00270611	0.00839052	0.00406387	Bnip3/Rhoa/Nupr1/Hif1a/Prelid1	5	Macrophage_C1_Areg-Up
BP	GO:0048754	branching morphogenesis of an epithelial tube	9/440	191/28943	0.00271522	0.00841334	0.00407493	Areg/Cd44/Tnf/Vegfa/Met/Mmp14/Edn1/Clic4/Gna13	9	Macrophage_C1_Areg-Up
BP	GO:0009615	response to virus	13/440	347/28943	0.00273141	0.00845812	0.00409662	Mmp12/Bnip3/Tnf/Il1b/Il6/Bnip3l/Nlrp3/Trim25/Hif1a/Zc3hav1/Irak3/Ptpn22/Hsp90aa1	13	Macrophage_C1_Areg-Up
BP	GO:0001676	long-chain fatty acid metabolic process	7/440	123/28943	0.0028054	0.00866952	0.004199	Ptgs2/Cd36/Gpx1/Ltc4s/Pla2g4a/Acsl4/Acot7	7	Macrophage_C1_Areg-Up
BP	GO:1903008	organelle disassembly	7/440	123/28943	0.0028054	0.00866952	0.004199	Bnip3/Plin2/Bnip3l/Hif1a/Vdac1/Retreg1/Kif5b	7	Macrophage_C1_Areg-Up
BP	GO:0002827	positive regulation of T-helper 1 type immune response	3/440	19/28943	0.00282118	0.00866952	0.004199	Il1b/Pla2g4a/Slc11a1	3	Macrophage_C1_Areg-Up
BP	GO:0006525	arginine metabolic process	3/440	19/28943	0.00282118	0.00866952	0.004199	Arg1/Nos2/Atp2b4	3	Macrophage_C1_Areg-Up
BP	GO:0006851	mitochondrial calcium ion transmembrane transport	3/440	19/28943	0.00282118	0.00866952	0.004199	Mcub/Afg3l2/Vdac1	3	Macrophage_C1_Areg-Up
BP	GO:0010544	negative regulation of platelet activation	3/440	19/28943	0.00282118	0.00866952	0.004199	Cd9/Ceacam1/Ubash3b	3	Macrophage_C1_Areg-Up
BP	GO:0033623	regulation of integrin activation	3/440	19/28943	0.00282118	0.00866952	0.004199	Cd24a/Plek/Rap1b	3	Macrophage_C1_Areg-Up
BP	GO:0045198	establishment of epithelial cell apical/basal polarity	3/440	19/28943	0.00282118	0.00866952	0.004199	Rhoa/Msn/Slc9a3r1	3	Macrophage_C1_Areg-Up
BP	GO:0048245	eosinophil chemotaxis	3/440	19/28943	0.00282118	0.00866952	0.004199	Lgals3/Ccl2/Ccl4	3	Macrophage_C1_Areg-Up
BP	GO:1901550	regulation of endothelial cell development	3/440	19/28943	0.00282118	0.00866952	0.004199	Tnf/Il1b/Vegfa	3	Macrophage_C1_Areg-Up
BP	GO:1901741	positive regulation of myoblast fusion	3/440	19/28943	0.00282118	0.00866952	0.004199	Capn2/Cd53/Ehd1	3	Macrophage_C1_Areg-Up
BP	GO:1903140	regulation of establishment of endothelial barrier	3/440	19/28943	0.00282118	0.00866952	0.004199	Tnf/Il1b/Vegfa	3	Macrophage_C1_Areg-Up
BP	GO:0043242	negative regulation of protein-containing complex disassembly	6/440	92/28943	0.002832	0.00868073	0.00420443	Tnf/Carmil1/Capg/Mtpn/Irak3/Add3	6	Macrophage_C1_Areg-Up
BP	GO:0097581	lamellipodium organization	6/440	92/28943	0.002832	0.00868073	0.00420443	Pdpn/Pmp22/Cd44/Carmil1/Parvb/Cyfip1	6	Macrophage_C1_Areg-Up
BP	GO:1900182	positive regulation of protein localization to nucleus	6/440	92/28943	0.002832	0.00868073	0.00420443	Ptgs2/Il6/Cav2/Lif/Flna/Ptpn22	6	Macrophage_C1_Areg-Up
BP	GO:2001259	positive regulation of cation channel activity	6/440	92/28943	0.002832	0.00868073	0.00420443	Ccl2/Calm1/Calm3/Edn1/Calm2/Kif5b	6	Macrophage_C1_Areg-Up
BP	GO:0001773	myeloid dendritic cell activation	4/440	39/28943	0.00284557	0.0086948	0.00421125	Clec4d/Rbpj/Tnfsf9/Havcr2	4	Macrophage_C1_Areg-Up
BP	GO:0010661	positive regulation of muscle cell apoptotic process	4/440	39/28943	0.00284557	0.0086948	0.00421125	Bnip3/Capn2/Trem1/Sod2	4	Macrophage_C1_Areg-Up
BP	GO:0014823	response to activity	4/440	39/28943	0.00284557	0.0086948	0.00421125	Il6/Metrnl/Hif1a/Sod2	4	Macrophage_C1_Areg-Up
BP	GO:0033238	regulation of cellular amine metabolic process	4/440	39/28943	0.00284557	0.0086948	0.00421125	Slc7a11/Itgam/Atp2b4/Npy	4	Macrophage_C1_Areg-Up
BP	GO:0090162	establishment of epithelial cell polarity	4/440	39/28943	0.00284557	0.0086948	0.00421125	Gja1/Rhoa/Msn/Slc9a3r1	4	Macrophage_C1_Areg-Up
BP	GO:0061387	regulation of extent of cell growth	7/440	124/28943	0.00293527	0.00896323	0.00434126	Fn1/Sema3c/Vegfa/Lrp1/Ptprs/Cyfip1/Ifrd1	7	Macrophage_C1_Areg-Up
BP	GO:0043367	CD4-positive, alpha-beta T cell differentiation	6/440	93/28943	0.0029893	0.00912247	0.00441838	Il6/Nlrp3/Malt1/Anxa1/Nfkbiz/Ctsl	6	Macrophage_C1_Areg-Up
BP	GO:0009749	response to glucose	9/440	194/28943	0.0030122	0.00918655	0.00444942	Thbs1/Gpx1/Lrp1/Irs2/Klf7/Hif1a/Glul/Pfkl/Kif5b	9	Macrophage_C1_Areg-Up
BP	GO:0001910	regulation of leukocyte mediated cytotoxicity	7/440	125/28943	0.0030697	0.00935012	0.00452865	Arg1/Cxcl1/Il7r/Ccl2/Itgam/Ceacam1/Havcr2	7	Macrophage_C1_Areg-Up
BP	GO:2000177	regulation of neural precursor cell proliferation	7/440	125/28943	0.0030697	0.00935012	0.00452865	Cd24a/Id2/Il1b/Vegfa/Rhoa/Flna/Hif1a	7	Macrophage_C1_Areg-Up
BP	GO:0002707	negative regulation of lymphocyte mediated immunity	5/440	65/28943	0.00310256	0.00942057	0.00456277	Arg1/Il7r/Lilrb4a/Ceacam1/Havcr2	5	Macrophage_C1_Areg-Up
BP	GO:0035306	positive regulation of dephosphorylation	5/440	65/28943	0.00310256	0.00942057	0.00456277	Plek/Calm1/Itga1/Calm3/Calm2	5	Macrophage_C1_Areg-Up
BP	GO:0043331	response to dsRNA	5/440	65/28943	0.00310256	0.00942057	0.00456277	Cav1/Nfkbia/Zc3hav1/Mapk3/Irak3	5	Macrophage_C1_Areg-Up
BP	GO:0090497	mesenchymal cell migration	5/440	65/28943	0.00310256	0.00942057	0.00456277	Fn1/Sema3c/Hif1a/Edn1/Zeb2	5	Macrophage_C1_Areg-Up
BP	GO:0098930	axonal transport	5/440	65/28943	0.00310256	0.00942057	0.00456277	Hif1a/Ap3s1/Kif5b/Sod1/Mgarp	5	Macrophage_C1_Areg-Up
BP	GO:1902806	regulation of cell cycle G1/S phase transition	9/440	195/28943	0.0031167	0.00945756	0.00458069	Pdpn/Inhba/Id2/Rgcc/Ccl2/Mdm2/Atp2b4/Anxa1/Cdkn1a	9	Macrophage_C1_Areg-Up
BP	GO:0002861	regulation of inflammatory response to antigenic stimulus	4/440	40/28943	0.00312431	0.00946286	0.00458325	Gpx1/Cd24a/Tnf/Npy	4	Macrophage_C1_Areg-Up
BP	GO:1902686	mitochondrial outer membrane permeabilization involved in programmed cell death	4/440	40/28943	0.00312431	0.00946286	0.00458325	Bnip3/Ier3/Bnip3l/Bcl2l11	4	Macrophage_C1_Areg-Up
BP	GO:2000403	positive regulation of lymphocyte migration	4/440	40/28943	0.00312431	0.00946286	0.00458325	Adam8/App/Rhoa/Adam10	4	Macrophage_C1_Areg-Up
BP	GO:0010927	cellular component assembly involved in morphogenesis	7/440	126/28943	0.00320878	0.00970657	0.00470129	Cd9/Pmp22/Plec/Cflar/Edn1/Mef2a/Prkar1a	7	Macrophage_C1_Areg-Up
BP	GO:0048640	negative regulation of developmental growth	7/440	126/28943	0.00320878	0.00970657	0.00470129	Gja1/Sema3c/Cited2/Ptprs/Cdkn1a/Jarid2/Ifrd1	7	Macrophage_C1_Areg-Up
BP	GO:0002449	lymphocyte mediated immunity	16/440	483/28943	0.00322733	0.00975657	0.00472551	Arg1/Cd24a/Il7r/Tnf/Il1b/Il6/Nlrp3/Malt1/Prdx1/Jag1/Lilrb4a/Tnfrsf1b/Ceacam1/Slc11a1/Havcr2/Kif5b	16	Macrophage_C1_Areg-Up
BP	GO:0002544	chronic inflammatory response	3/440	20/28943	0.00328189	0.00986607	0.00477854	Gja1/Tnf/Tnfaip3	3	Macrophage_C1_Areg-Up
BP	GO:0002643	regulation of tolerance induction	3/440	20/28943	0.00328189	0.00986607	0.00477854	Lilrb4a/Irak3/Havcr2	3	Macrophage_C1_Areg-Up
BP	GO:0003159	morphogenesis of an endothelium	3/440	20/28943	0.00328189	0.00986607	0.00477854	Bsg/Rhoa/Rbpj	3	Macrophage_C1_Areg-Up
BP	GO:0003215	cardiac right ventricle morphogenesis	3/440	20/28943	0.00328189	0.00986607	0.00477854	Sema3c/Chd7/Jag1	3	Macrophage_C1_Areg-Up
BP	GO:0019065	receptor-mediated endocytosis of virus by host cell	3/440	20/28943	0.00328189	0.00986607	0.00477854	Cav1/Cav2/Ctsl	3	Macrophage_C1_Areg-Up
BP	GO:0045986	negative regulation of smooth muscle contraction	3/440	20/28943	0.00328189	0.00986607	0.00477854	Ptgs2/Ncf1/Sod1	3	Macrophage_C1_Areg-Up
BP	GO:0060973	cell migration involved in heart development	3/440	20/28943	0.00328189	0.00986607	0.00477854	Sema3c/Flrt3/Edn1	3	Macrophage_C1_Areg-Up
BP	GO:0061154	endothelial tube morphogenesis	3/440	20/28943	0.00328189	0.00986607	0.00477854	Bsg/Rhoa/Rbpj	3	Macrophage_C1_Areg-Up
BP	GO:0090141	positive regulation of mitochondrial fission	3/440	20/28943	0.00328189	0.00986607	0.00477854	Bnip3/Rala/Spire1	3	Macrophage_C1_Areg-Up
BP	GO:0002534	cytokine production involved in inflammatory response	5/440	66/28943	0.00331573	0.00994926	0.00481883	Nos2/Tnf/Il6/Lilrb4a/Hif1a	5	Macrophage_C1_Areg-Up
BP	GO:0045776	negative regulation of blood pressure	5/440	66/28943	0.00331573	0.00994926	0.00481883	Nos2/Cd36/Ier3/Npy/Sod2	5	Macrophage_C1_Areg-Up
BP	GO:0060038	cardiac muscle cell proliferation	5/440	66/28943	0.00331573	0.00994926	0.00481883	Gja1/Cited2/Rbpj/Jarid2/Prkar1a	5	Macrophage_C1_Areg-Up
BP	GO:0044272	sulfur compound biosynthetic process	6/440	95/28943	0.00332339	0.00995987	0.00482397	Slc7a11/Gclm/Ugdh/Acsl4/Chst11/Pdk1	6	Macrophage_C1_Areg-Up
BP	GO:0072655	establishment of protein localization to mitochondrion	6/440	95/28943	0.00332339	0.00995987	0.00482397	Bnip3l/Ywhaz/Hk1/Rala/Hsp90aa1/Mgarp	6	Macrophage_C1_Areg-Up
BP	GO:0009746	response to hexose	9/440	197/28943	0.00333425	0.00998624	0.00483675	Thbs1/Gpx1/Lrp1/Irs2/Klf7/Hif1a/Glul/Pfkl/Kif5b	9	Macrophage_C1_Areg-Up
BP	GO:0044000	movement in host	7/440	127/28943	0.00335262	0.0100351	0.00486039	Cav1/Bsg/Cav2/Trim25/Itgav/Ctsl/P4hb	7	Macrophage_C1_Areg-Up
BP	GO:0002335	mature B cell differentiation	4/440	41/28943	0.0034211	0.0102211	0.00495048	Il6/Tnfaip3/Malt1/Lilrb4a	4	Macrophage_C1_Areg-Up
BP	GO:0051693	actin filament capping	4/440	41/28943	0.0034211	0.0102211	0.00495048	Carmil1/Capg/Mtpn/Add3	4	Macrophage_C1_Areg-Up
BP	GO:1904037	positive regulation of epithelial cell apoptotic process	4/440	41/28943	0.0034211	0.0102211	0.00495048	Thbs1/Rgcc/Hmox1/Ccl2	4	Macrophage_C1_Areg-Up
BP	GO:0009123	nucleoside monophosphate metabolic process	5/440	67/28943	0.00353924	0.010561	0.00511512	Nt5e/Adssl1/Impdh1/Adss/Aprt	5	Macrophage_C1_Areg-Up
BP	GO:0030330	DNA damage response, signal transduction by p53 class mediator	5/440	67/28943	0.00353924	0.010561	0.00511512	Cd44/Mif/Mdm2/Cdkn1a/Hipk2	5	Macrophage_C1_Areg-Up
BP	GO:0006109	regulation of carbohydrate metabolic process	9/440	199/28943	0.00356357	0.010627	0.00514711	Cd36/App/Plek/Ier3/Il6/Nupr1/Irs2/Hif1a/Pdk1	9	Macrophage_C1_Areg-Up
BP	GO:0035637	multicellular organismal signaling	8/440	163/28943	0.00359612	0.0107109	0.00518774	Pmp22/Cav1/Gja1/Il6/Plec/Flna/Mef2a/Sod1	8	Macrophage_C1_Areg-Up
BP	GO:0051701	biological process involved in interaction with host	8/440	163/28943	0.00359612	0.0107109	0.00518774	Cav1/Bsg/Bcl2l11/Cav2/Trim25/Itgav/Ctsl/P4hb	8	Macrophage_C1_Areg-Up
BP	GO:0042476	odontogenesis	7/440	129/28943	0.003655	0.0108796	0.00526943	Inhba/Serpine1/Fam20c/Rhoa/Bcl2l11/Fam20a/Edn1	7	Macrophage_C1_Areg-Up
BP	GO:0034284	response to monosaccharide	9/440	200/28943	0.00368278	0.0109472	0.00530218	Thbs1/Gpx1/Lrp1/Irs2/Klf7/Hif1a/Glul/Pfkl/Kif5b	9	Macrophage_C1_Areg-Up
BP	GO:0001570	vasculogenesis	6/440	97/28943	0.0036845	0.0109472	0.00530218	Cav1/Cited2/Zmiz1/Ceacam1/Tiparp/Myo1e	6	Macrophage_C1_Areg-Up
BP	GO:0061515	myeloid cell development	6/440	97/28943	0.0036845	0.0109472	0.00530218	App/Itgam/Fam20c/Cited2/Flna/Ptbp3	6	Macrophage_C1_Areg-Up
BP	GO:0032984	protein-containing complex disassembly	10/440	238/28943	0.00368701	0.0109479	0.00530253	Bnip3/Sgk1/Tnf/Plek/Carmil1/Capg/Mtpn/Irak3/Add3/Kif5b	10	Macrophage_C1_Areg-Up
BP	GO:0002768	immune response-regulating cell surface receptor signaling pathway	13/440	360/28943	0.0037283	0.0110638	0.00535863	Ezr/Clec4d/Lgals3/Clec4e/Malt1/Kcnn4/Lilrb4a/Clec4n/Nfkbiz/Dusp3/Pde4b/Ptpn22/C5ar1	13	Macrophage_C1_Areg-Up
BP	GO:0014037	Schwann cell differentiation	4/440	42/28943	0.00373649	0.0110745	0.00536383	Pmp22/Ndrg1/Plec/Sod1	4	Macrophage_C1_Areg-Up
BP	GO:1900181	negative regulation of protein localization to nucleus	4/440	42/28943	0.00373649	0.0110745	0.00536383	Cd36/App/Lilrb4a/Mfhas1	4	Macrophage_C1_Areg-Up
BP	GO:0097006	regulation of plasma lipoprotein particle levels	5/440	68/28943	0.00377336	0.0111463	0.00539863	Cd36/Anxa2/Msr1/Abca1/Ehd1	5	Macrophage_C1_Areg-Up
BP	GO:0003177	pulmonary valve development	3/440	21/28943	0.00378607	0.0111463	0.00539863	Rbpj/Jag1/Tnfrsf1b	3	Macrophage_C1_Areg-Up
BP	GO:0035234	ectopic germ cell programmed cell death	3/440	21/28943	0.00378607	0.0111463	0.00539863	Il1a/Il1b/Sod1	3	Macrophage_C1_Areg-Up
BP	GO:0048569	post-embryonic animal organ development	3/440	21/28943	0.00378607	0.0111463	0.00539863	Vegfa/Bcl2l11/Myo1e	3	Macrophage_C1_Areg-Up
BP	GO:0050665	hydrogen peroxide biosynthetic process	3/440	21/28943	0.00378607	0.0111463	0.00539863	Ncf1/Sod2/Sod1	3	Macrophage_C1_Areg-Up
BP	GO:0051546	keratinocyte migration	3/440	21/28943	0.00378607	0.0111463	0.00539863	Serpine1/Iqsec1/Map4k4	3	Macrophage_C1_Areg-Up
BP	GO:0061469	regulation of type B pancreatic cell proliferation	3/440	21/28943	0.00378607	0.0111463	0.00539863	Errfi1/Nupr1/Irs2	3	Macrophage_C1_Areg-Up
BP	GO:0075509	endocytosis involved in viral entry into host cell	3/440	21/28943	0.00378607	0.0111463	0.00539863	Cav1/Cav2/Ctsl	3	Macrophage_C1_Areg-Up
BP	GO:0090280	positive regulation of calcium ion import	3/440	21/28943	0.00378607	0.0111463	0.00539863	Lgals3/Serpine1/Ccl2	3	Macrophage_C1_Areg-Up
BP	GO:1990182	exosomal secretion	3/440	21/28943	0.00378607	0.0111463	0.00539863	Sdc1/Sdc4/Rab11a	3	Macrophage_C1_Areg-Up
BP	GO:2000353	positive regulation of endothelial cell apoptotic process	3/440	21/28943	0.00378607	0.0111463	0.00539863	Thbs1/Rgcc/Ccl2	3	Macrophage_C1_Areg-Up
BP	GO:0050772	positive regulation of axonogenesis	6/440	98/28943	0.0038756	0.0113961	0.00551958	Fn1/Vegfa/Lrp1/Map2k1/Zeb2/Cyfip1	6	Macrophage_C1_Areg-Up
BP	GO:1901992	positive regulation of mitotic cell cycle phase transition	6/440	98/28943	0.0038756	0.0113961	0.00551958	Rgcc/App/Mdm2/Anxa1/Rab11a/Cul3	6	Macrophage_C1_Areg-Up
BP	GO:0042093	T-helper cell differentiation	5/440	69/28943	0.00401836	0.0118087	0.00571942	Il6/Nlrp3/Malt1/Anxa1/Nfkbiz	5	Macrophage_C1_Areg-Up
BP	GO:0006575	cellular modified amino acid metabolic process	9/440	203/28943	0.00405927	0.0119216	0.00577414	Slc7a11/Gpx1/Gsr/Gclm/Ctsl/Sod2/Mthfd1l/Slc22a4/Sod1	9	Macrophage_C1_Areg-Up
BP	GO:0009124	nucleoside monophosphate biosynthetic process	4/440	43/28943	0.00407103	0.0119286	0.00577749	Adssl1/Impdh1/Adss/Aprt	4	Macrophage_C1_Areg-Up
BP	GO:0010874	regulation of cholesterol efflux	4/440	43/28943	0.00407103	0.0119286	0.00577749	Cav1/Abca1/Lrp1/Nfkbia	4	Macrophage_C1_Areg-Up
BP	GO:0035794	positive regulation of mitochondrial membrane permeability	4/440	43/28943	0.00407103	0.0119286	0.00577749	Bnip3/Ier3/Bnip3l/Bcl2l11	4	Macrophage_C1_Areg-Up
BP	GO:0045576	mast cell activation	6/440	99/28943	0.00407395	0.0119286	0.00577749	Ndrg1/Hmox1/Ywhaz/Lilrb4a/Ptpre/Cd300lf	6	Macrophage_C1_Areg-Up
BP	GO:1901019	regulation of calcium ion transmembrane transporter activity	6/440	99/28943	0.00407395	0.0119286	0.00577749	Ahnak/Calm1/Calm3/Fkbp1a/Pde4b/Calm2	6	Macrophage_C1_Areg-Up
BP	GO:0046425	regulation of receptor signaling pathway via JAK-STAT	7/440	132/28943	0.0041469	0.0121275	0.00587384	Cav1/Il7r/Gadd45a/Il6/Lif/Cdk5r1/Dot1l	7	Macrophage_C1_Areg-Up
BP	GO:0060048	cardiac muscle contraction	7/440	132/28943	0.0041469	0.0121275	0.00587384	Cav1/Met/Flna/Calm1/Calm3/Pde4b/Calm2	7	Macrophage_C1_Areg-Up
BP	GO:0010675	regulation of cellular carbohydrate metabolic process	8/440	167/28943	0.00416223	0.012165	0.00589199	Cd36/Plek/Ier3/Il6/Nupr1/Irs2/Hif1a/Pdk1	8	Macrophage_C1_Areg-Up
BP	GO:0002294	CD4-positive, alpha-beta T cell differentiation involved in immune response	5/440	70/28943	0.00427452	0.0124706	0.00604001	Il6/Nlrp3/Malt1/Anxa1/Nfkbiz	5	Macrophage_C1_Areg-Up
BP	GO:0015800	acidic amino acid transport	5/440	70/28943	0.00427452	0.0124706	0.00604001	Slc7a11/Gja1/Il1b/Il1rn/Slc9a3r1	5	Macrophage_C1_Areg-Up
BP	GO:0045600	positive regulation of fat cell differentiation	5/440	70/28943	0.00427452	0.0124706	0.00604001	Ptgs2/Id2/Metrnl/Noct/Fndc3b	5	Macrophage_C1_Areg-Up
BP	GO:0051781	positive regulation of cell division	6/440	100/28943	0.0042797	0.0124782	0.00604368	Il1a/Ereg/Il1b/Vegfa/Rhoa/Cul3	6	Macrophage_C1_Areg-Up
BP	GO:0048015	phosphatidylinositol-mediated signaling	8/440	168/28943	0.00431393	0.0125259	0.00606681	Fn1/Ezr/Csf3/Vegfa/Edn1/Ceacam1/Slc9a3r1/Osm	8	Macrophage_C1_Areg-Up
BP	GO:0046890	regulation of lipid biosynthetic process	9/440	205/28943	0.00432652	0.0125259	0.00606681	Il1a/Ptgs2/Tnf/Il1b/Capn2/Anxa1/Ceacam1/Pla2g4a/Sod1	9	Macrophage_C1_Areg-Up
BP	GO:0002363	alpha-beta T cell lineage commitment	3/440	22/28943	0.0043349	0.0125259	0.00606681	Il6/Rhoa/Ctsl	3	Macrophage_C1_Areg-Up
BP	GO:0010885	regulation of cholesterol storage	3/440	22/28943	0.0043349	0.0125259	0.00606681	Cd36/Msr1/Ehd1	3	Macrophage_C1_Areg-Up
BP	GO:0050849	negative regulation of calcium-mediated signaling	3/440	22/28943	0.0043349	0.0125259	0.00606681	Egln1/Atp2b4/Rcan1	3	Macrophage_C1_Areg-Up
BP	GO:0060009	Sertoli cell development	3/440	22/28943	0.0043349	0.0125259	0.00606681	Il1a/Flna/Fndc3a	3	Macrophage_C1_Areg-Up
BP	GO:0061760	antifungal innate immune response	3/440	22/28943	0.0043349	0.0125259	0.00606681	Clec4d/Clec4e/Clec4n	3	Macrophage_C1_Areg-Up
BP	GO:0071404	cellular response to low-density lipoprotein particle stimulus	3/440	22/28943	0.0043349	0.0125259	0.00606681	Cd9/Cd36/Itgb2	3	Macrophage_C1_Areg-Up
BP	GO:0071800	podosome assembly	3/440	22/28943	0.0043349	0.0125259	0.00606681	Tnf/Rhoa/Msn	3	Macrophage_C1_Areg-Up
BP	GO:0097398	cellular response to interleukin-17	3/440	22/28943	0.0043349	0.0125259	0.00606681	Cxcl1/Il1b/Il6	3	Macrophage_C1_Areg-Up
BP	GO:0097734	extracellular exosome biogenesis	3/440	22/28943	0.0043349	0.0125259	0.00606681	Sdc1/Sdc4/Rab11a	3	Macrophage_C1_Areg-Up
BP	GO:1901522	positive regulation of transcription from RNA polymerase II promoter involved in cellular response to chemical stimulus	3/440	22/28943	0.0043349	0.0125259	0.00606681	Vegfa/Rbpj/Hif1a	3	Macrophage_C1_Areg-Up
BP	GO:1902254	negative regulation of intrinsic apoptotic signaling pathway by p53 class mediator	3/440	22/28943	0.0043349	0.0125259	0.00606681	Cd44/Mif/Mdm2	3	Macrophage_C1_Areg-Up
BP	GO:1903672	positive regulation of sprouting angiogenesis	3/440	22/28943	0.0043349	0.0125259	0.00606681	Pkm/Vegfa/Itga5	3	Macrophage_C1_Areg-Up
BP	GO:2000209	regulation of anoikis	3/440	22/28943	0.0043349	0.0125259	0.00606681	Cav1/Mcl1/Itga5	3	Macrophage_C1_Areg-Up
BP	GO:0001562	response to protozoan	4/440	44/28943	0.00442522	0.0127413	0.00617112	Arg1/Ier3/Il6/Slc11a1	4	Macrophage_C1_Areg-Up
BP	GO:0005978	glycogen biosynthetic process	4/440	44/28943	0.00442522	0.0127413	0.00617112	Cd36/Irs2/Ugp2/Gys1	4	Macrophage_C1_Areg-Up
BP	GO:0009250	glucan biosynthetic process	4/440	44/28943	0.00442522	0.0127413	0.00617112	Cd36/Irs2/Ugp2/Gys1	4	Macrophage_C1_Areg-Up
BP	GO:0044275	cellular carbohydrate catabolic process	4/440	44/28943	0.00442522	0.0127413	0.00617112	Tpi1/Pgd/Pgm1/Pygl	4	Macrophage_C1_Areg-Up
BP	GO:0048147	negative regulation of fibroblast proliferation	4/440	44/28943	0.00442522	0.0127413	0.00617112	Cav1/Fth1/Nupr1/Sod2	4	Macrophage_C1_Areg-Up
BP	GO:1902108	regulation of mitochondrial membrane permeability involved in apoptotic process	4/440	44/28943	0.00442522	0.0127413	0.00617112	Bnip3/Ier3/Bnip3l/Bcl2l11	4	Macrophage_C1_Areg-Up
BP	GO:0006885	regulation of pH	6/440	101/28943	0.00449302	0.0128981	0.00624708	Mafg/Dmxl2/Mapk3/Edn1/Slc11a1/Clic4	6	Macrophage_C1_Areg-Up
BP	GO:0007200	phospholipase C-activating G protein-coupled receptor signaling pathway	6/440	101/28943	0.00449302	0.0128981	0.00624708	Tgm2/P2ry10b/Gnb1/Edn1/Slc9a3r1/C5ar1	6	Macrophage_C1_Areg-Up
BP	GO:0014066	regulation of phosphatidylinositol 3-kinase signaling	6/440	101/28943	0.00449302	0.0128981	0.00624708	Fn1/Csf3/Vegfa/Ceacam1/Slc9a3r1/Osm	6	Macrophage_C1_Areg-Up
BP	GO:0044264	cellular polysaccharide metabolic process	6/440	101/28943	0.00449302	0.0128981	0.00624708	Cd36/Irs2/Pgm1/Ugp2/Gys1/Pygl	6	Macrophage_C1_Areg-Up
BP	GO:0070585	protein localization to mitochondrion	6/440	101/28943	0.00449302	0.0128981	0.00624708	Bnip3l/Ywhaz/Hk1/Rala/Hsp90aa1/Mgarp	6	Macrophage_C1_Areg-Up
BP	GO:0014065	phosphatidylinositol 3-kinase signaling	7/440	134/28943	0.00450162	0.0129151	0.00625533	Fn1/Csf3/Vegfa/Edn1/Ceacam1/Slc9a3r1/Osm	7	Macrophage_C1_Areg-Up
BP	GO:0002293	alpha-beta T cell differentiation involved in immune response	5/440	71/28943	0.00454212	0.0130005	0.00629667	Il6/Nlrp3/Malt1/Anxa1/Nfkbiz	5	Macrophage_C1_Areg-Up
BP	GO:0030239	myofibril assembly	5/440	71/28943	0.00454212	0.0130005	0.00629667	Plec/Cflar/Edn1/Mef2a/Prkar1a	5	Macrophage_C1_Areg-Up
BP	GO:0055117	regulation of cardiac muscle contraction	5/440	71/28943	0.00454212	0.0130005	0.00629667	Cav1/Calm1/Calm3/Pde4b/Calm2	5	Macrophage_C1_Areg-Up
BP	GO:0060986	endocrine hormone secretion	5/440	71/28943	0.00454212	0.0130005	0.00629667	Spp1/Inhba/Il1b/Lif/Rab11fip1	5	Macrophage_C1_Areg-Up
BP	GO:2000045	regulation of G1/S transition of mitotic cell cycle	8/440	170/28943	0.00463005	0.0132444	0.00641479	Pdpn/Inhba/Id2/Rgcc/Ccl2/Mdm2/Anxa1/Cdkn1a	8	Macrophage_C1_Areg-Up
BP	GO:0009791	post-embryonic development	7/440	135/28943	0.00468734	0.0133924	0.00648649	Sema3c/Vegfa/Bcl2l11/Sod2/Tiparp/Chst11/Myo1e	7	Macrophage_C1_Areg-Up
BP	GO:0014013	regulation of gliogenesis	7/440	135/28943	0.00468734	0.0133924	0.00648649	Id2/Vim/Tnf/Il1b/Il6/Lif/Tnfrsf1b	7	Macrophage_C1_Areg-Up
BP	GO:0031343	positive regulation of cell killing	6/440	102/28943	0.00471407	0.0134529	0.00651579	Arg1/Cxcl1/Nos2/Ccl2/Itgam/Bcl2l11	6	Macrophage_C1_Areg-Up
BP	GO:0060395	SMAD protein signal transduction	6/440	102/28943	0.00471407	0.0134529	0.00651579	Inhba/Vim/Lrp1/Rbpms/Zmiz1/Hipk2	6	Macrophage_C1_Areg-Up
BP	GO:0042770	signal transduction in response to DNA damage	8/440	171/28943	0.00479464	0.0136567	0.0066145	Cd44/Mif/Ier3/Gadd45a/Mdm2/Cdkn1a/Hipk2/Dot1l	8	Macrophage_C1_Areg-Up
BP	GO:0048017	inositol lipid-mediated signaling	8/440	171/28943	0.00479464	0.0136567	0.0066145	Fn1/Ezr/Csf3/Vegfa/Edn1/Ceacam1/Slc9a3r1/Osm	8	Macrophage_C1_Areg-Up
BP	GO:0061098	positive regulation of protein tyrosine kinase activity	4/440	45/28943	0.0047996	0.0136567	0.0066145	Areg/Ereg/App/Nedd9	4	Macrophage_C1_Areg-Up
BP	GO:0086009	membrane repolarization	4/440	45/28943	0.0047996	0.0136567	0.0066145	Cav1/Gja1/Flna/Atp1b3	4	Macrophage_C1_Areg-Up
BP	GO:2001239	regulation of extrinsic apoptotic signaling pathway in absence of ligand	4/440	45/28943	0.0047996	0.0136567	0.0066145	Inhba/Tnf/Il1b/Mcl1	4	Macrophage_C1_Areg-Up
BP	GO:0002287	alpha-beta T cell activation involved in immune response	5/440	72/28943	0.00482141	0.0137027	0.00663676	Il6/Nlrp3/Malt1/Anxa1/Nfkbiz	5	Macrophage_C1_Areg-Up
BP	GO:0055002	striated muscle cell development	5/440	72/28943	0.00482141	0.0137027	0.00663676	Plec/Cflar/Edn1/Mef2a/Prkar1a	5	Macrophage_C1_Areg-Up
BP	GO:0002043	blood vessel endothelial cell proliferation involved in sprouting angiogenesis	3/440	23/28943	0.00492948	0.0139443	0.00675379	Thbs1/Hmox1/Vegfa	3	Macrophage_C1_Areg-Up
BP	GO:0006595	polyamine metabolic process	3/440	23/28943	0.00492948	0.0139443	0.00675379	Odc1/Sat1/Smox	3	Macrophage_C1_Areg-Up
BP	GO:0010666	positive regulation of cardiac muscle cell apoptotic process	3/440	23/28943	0.00492948	0.0139443	0.00675379	Bnip3/Capn2/Trem1	3	Macrophage_C1_Areg-Up
BP	GO:0020027	hemoglobin metabolic process	3/440	23/28943	0.00492948	0.0139443	0.00675379	Inhba/Slc25a37/Hif1a	3	Macrophage_C1_Areg-Up
BP	GO:0035089	establishment of apical/basal cell polarity	3/440	23/28943	0.00492948	0.0139443	0.00675379	Rhoa/Msn/Slc9a3r1	3	Macrophage_C1_Areg-Up
BP	GO:0048670	regulation of collateral sprouting	3/440	23/28943	0.00492948	0.0139443	0.00675379	Lrp1/Ptprs/Ifrd1	3	Macrophage_C1_Areg-Up
BP	GO:1903579	negative regulation of ATP metabolic process	3/440	23/28943	0.00492948	0.0139443	0.00675379	Ier3/Pid1/Nupr1	3	Macrophage_C1_Areg-Up
BP	GO:2001026	regulation of endothelial cell chemotaxis	3/440	23/28943	0.00492948	0.0139443	0.00675379	Thbs1/Vegfa/Met	3	Macrophage_C1_Areg-Up
BP	GO:0046661	male sex differentiation	8/440	172/28943	0.00496367	0.0140328	0.00679666	Il1a/Inhba/Gja1/Cited2/Bcl2l11/Nupr1/Flna/Fndc3a	8	Macrophage_C1_Areg-Up
BP	GO:0099024	plasma membrane invagination	9/440	210/28943	0.00505483	0.0142822	0.00691745	Thbs1/Cd36/Itgb2/Msr1/Abca1/Itgam/Rhoa/Snx18/Spire1	9	Macrophage_C1_Areg-Up
BP	GO:0030888	regulation of B cell proliferation	5/440	73/28943	0.00511268	0.0144372	0.00699253	Cd24a/Mif/Irs2/Bst1/Cdkn1a	5	Macrophage_C1_Areg-Up
BP	GO:0006941	striated muscle contraction	8/440	173/28943	0.00513723	0.0144981	0.007022	Cav1/Aldoa/Met/Flna/Calm1/Calm3/Pde4b/Calm2	8	Macrophage_C1_Areg-Up
BP	GO:0055013	cardiac muscle cell development	6/440	104/28943	0.00518004	0.0146104	0.0070764	Vegfa/Met/Lmna/Plec/Edn1/Mef2a	6	Macrophage_C1_Areg-Up
BP	GO:0001783	B cell apoptotic process	4/440	46/28943	0.00519466	0.0146431	0.00709224	Cd24a/Cd44/Mif/Irs2	4	Macrophage_C1_Areg-Up
BP	GO:0008277	regulation of G protein-coupled receptor signaling pathway	7/440	138/28943	0.00527923	0.0148728	0.00720351	App/Plek/Met/Atp2b4/Rgs1/Edn1/Pde4b	7	Macrophage_C1_Areg-Up
BP	GO:0046824	positive regulation of nucleocytoplasmic transport	5/440	74/28943	0.00541619	0.0152498	0.0073861	Ptgs2/Il6/Mdm2/Flna/Ptpn22	5	Macrophage_C1_Areg-Up
BP	GO:0072080	nephron tubule development	6/440	105/28943	0.00542527	0.0152665	0.00739417	Cd24a/Cd44/Vegfa/Lif/Jag1/Mtss1	6	Macrophage_C1_Areg-Up
BP	GO:1903320	regulation of protein modification by small protein conjugation or removal	10/440	252/28943	0.00548459	0.0154174	0.00746729	Cav1/Tnfaip3/Sash1/Zmiz1/Hif1a/Tnip1/Arrdc4/Ptpn22/Hsp90aa1/Cul3	10	Macrophage_C1_Areg-Up
BP	GO:0007266	Rho protein signal transduction	7/440	139/28943	0.00548847	0.0154174	0.00746729	Pdpn/Abca1/Met/Rhoa/P2ry10b/Gna13/Cul3	7	Macrophage_C1_Areg-Up
BP	GO:0061844	antimicrobial humoral immune response mediated by antimicrobial peptide	7/440	139/28943	0.00548847	0.0154174	0.00746729	Cxcl3/Cxcl1/Cxcl2/Gapdh/Lgals3/App/Npy	7	Macrophage_C1_Areg-Up
BP	GO:0030183	B cell differentiation	8/440	175/28943	0.00549822	0.0154269	0.00747188	Cd24a/Id2/Il6/Rbpj/Tnfaip3/Malt1/Lilrb4a/Mmp14	8	Macrophage_C1_Areg-Up
BP	GO:0050792	regulation of viral process	8/440	175/28943	0.00549822	0.0154269	0.00747188	Slpi/Tnf/Bsg/Stom/Trim25/Resf1/Zc3hav1/P4hb	8	Macrophage_C1_Areg-Up
BP	GO:0002710	negative regulation of T cell mediated immunity	3/440	24/28943	0.00557085	0.0155316	0.00752261	Arg1/Il7r/Lilrb4a	3	Macrophage_C1_Areg-Up
BP	GO:0007035	vacuolar acidification	3/440	24/28943	0.00557085	0.0155316	0.00752261	Dmxl2/Slc11a1/Clic4	3	Macrophage_C1_Areg-Up
BP	GO:0008090	retrograde axonal transport	3/440	24/28943	0.00557085	0.0155316	0.00752261	Kif5b/Sod1/Mgarp	3	Macrophage_C1_Areg-Up
BP	GO:0009065	glutamine family amino acid catabolic process	3/440	24/28943	0.00557085	0.0155316	0.00752261	Arg1/Nos2/Atp2b4	3	Macrophage_C1_Areg-Up
BP	GO:0010663	positive regulation of striated muscle cell apoptotic process	3/440	24/28943	0.00557085	0.0155316	0.00752261	Bnip3/Capn2/Trem1	3	Macrophage_C1_Areg-Up
BP	GO:0010878	cholesterol storage	3/440	24/28943	0.00557085	0.0155316	0.00752261	Cd36/Msr1/Ehd1	3	Macrophage_C1_Areg-Up
BP	GO:0034383	low-density lipoprotein particle clearance	3/440	24/28943	0.00557085	0.0155316	0.00752261	Cd36/Anxa2/Ehd1	3	Macrophage_C1_Areg-Up
BP	GO:0046040	IMP metabolic process	3/440	24/28943	0.00557085	0.0155316	0.00752261	Adssl1/Adss/Aprt	3	Macrophage_C1_Areg-Up
BP	GO:1903428	positive regulation of reactive oxygen species biosynthetic process	3/440	24/28943	0.00557085	0.0155316	0.00752261	Cd36/Mmp8/Sod2	3	Macrophage_C1_Areg-Up
BP	GO:1990000	amyloid fibril formation	3/440	24/28943	0.00557085	0.0155316	0.00752261	Cd36/App/Mdm2	3	Macrophage_C1_Areg-Up
BP	GO:2000345	regulation of hepatocyte proliferation	3/440	24/28943	0.00557085	0.0155316	0.00752261	Cflar/Tnfaip3/Ceacam1	3	Macrophage_C1_Areg-Up
BP	GO:0030835	negative regulation of actin filament depolymerization	4/440	47/28943	0.00561091	0.0156163	0.00756364	Carmil1/Capg/Mtpn/Add3	4	Macrophage_C1_Areg-Up
BP	GO:0030890	positive regulation of B cell proliferation	4/440	47/28943	0.00561091	0.0156163	0.00756364	Mif/Irs2/Bst1/Cdkn1a	4	Macrophage_C1_Areg-Up
BP	GO:0043114	regulation of vascular permeability	4/440	47/28943	0.00561091	0.0156163	0.00756364	Vegfa/Ccl4/Plec/Ceacam1	4	Macrophage_C1_Areg-Up
BP	GO:0140694	non-membrane-bounded organelle assembly	13/440	379/28943	0.00569679	0.0158462	0.00767498	Ezr/Tnf/Plk2/Rhoa/Msn/Plec/Cflar/Flna/Noct/Edn1/Rab11a/Mef2a/Prkar1a	13	Macrophage_C1_Areg-Up
BP	GO:1904892	regulation of receptor signaling pathway via STAT	7/440	140/28943	0.00570386	0.0158568	0.0076801	Cav1/Il7r/Gadd45a/Il6/Lif/Cdk5r1/Dot1l	7	Macrophage_C1_Areg-Up
BP	GO:0002886	regulation of myeloid leukocyte mediated immunity	5/440	75/28943	0.00573222	0.0158991	0.00770058	Arg1/Cxcl1/Itgb2/Hmox1/Itgam	5	Macrophage_C1_Areg-Up
BP	GO:0010507	negative regulation of autophagy	5/440	75/28943	0.00573222	0.0158991	0.00770058	Hmox1/Tnfaip3/Nupr1/Mcl1/Ptpn22	5	Macrophage_C1_Areg-Up
BP	GO:0034637	cellular carbohydrate biosynthetic process	5/440	75/28943	0.00573222	0.0158991	0.00770058	Cd36/Irs2/Ugp2/Gys1/B4galt1	5	Macrophage_C1_Areg-Up
BP	GO:0050688	regulation of defense response to virus	5/440	75/28943	0.00573222	0.0158991	0.00770058	Mmp12/Il1b/Zc3hav1/Ptpn22/Hsp90aa1	5	Macrophage_C1_Areg-Up
BP	GO:0043583	ear development	10/440	254/28943	0.00578928	0.0160482	0.00777279	Chd7/Bcl2l11/Rbpj/Jag1/Sdc4/Mapk3/Adam10/Edn1/Slc9a3r1/Sod1	10	Macrophage_C1_Areg-Up
BP	GO:0019730	antimicrobial humoral response	8/440	177/28943	0.00587826	0.0162855	0.00788773	Cxcl3/Slpi/Cxcl1/Cxcl2/Gapdh/Lgals3/App/Npy	8	Macrophage_C1_Areg-Up
BP	GO:0043124	negative regulation of I-kappaB kinase/NF-kappaB signaling	4/440	48/28943	0.00604884	0.0167389	0.00810735	Rhoa/Tnfaip3/Lilrb4a/Tnip1	4	Macrophage_C1_Areg-Up
BP	GO:0071385	cellular response to glucocorticoid stimulus	4/440	48/28943	0.00604884	0.0167389	0.00810735	Sgk1/Eif4ebp1/Anxa1/Klf9	4	Macrophage_C1_Areg-Up
BP	GO:0006576	cellular biogenic amine metabolic process	6/440	108/28943	0.00621195	0.0171609	0.0083117	Odc1/Itgam/Gde1/Sat1/Npy/Smox	6	Macrophage_C1_Areg-Up
BP	GO:0007006	mitochondrial membrane organization	6/440	108/28943	0.00621195	0.0171609	0.0083117	Bnip3/Ier3/Bnip3l/Bcl2l11/Afg3l2/Hsp90aa1	6	Macrophage_C1_Areg-Up
BP	GO:1904063	negative regulation of cation transmembrane transport	6/440	108/28943	0.00621195	0.0171609	0.0083117	Cav1/Calm1/Calm3/Vdac1/Slc9a3r1/Calm2	6	Macrophage_C1_Areg-Up
BP	GO:0001829	trophectodermal cell differentiation	3/440	25/28943	0.00625996	0.0172051	0.00833314	Cited2/Hopx/Cul3	3	Macrophage_C1_Areg-Up
BP	GO:0061162	establishment of monopolar cell polarity	3/440	25/28943	0.00625996	0.0172051	0.00833314	Rhoa/Msn/Slc9a3r1	3	Macrophage_C1_Areg-Up
BP	GO:0062098	regulation of programmed necrotic cell death	3/440	25/28943	0.00625996	0.0172051	0.00833314	Cav1/Cflar/Nupr1	3	Macrophage_C1_Areg-Up
BP	GO:0070242	thymocyte apoptotic process	3/440	25/28943	0.00625996	0.0172051	0.00833314	Adam8/Bcl2l11/Hif1a	3	Macrophage_C1_Areg-Up
BP	GO:0097396	response to interleukin-17	3/440	25/28943	0.00625996	0.0172051	0.00833314	Cxcl1/Il1b/Il6	3	Macrophage_C1_Areg-Up
BP	GO:1900543	negative regulation of purine nucleotide metabolic process	3/440	25/28943	0.00625996	0.0172051	0.00833314	Ier3/Pid1/Nupr1	3	Macrophage_C1_Areg-Up
BP	GO:1902307	positive regulation of sodium ion transmembrane transport	3/440	25/28943	0.00625996	0.0172051	0.00833314	Glrx/Atp1b3/Kif5b	3	Macrophage_C1_Areg-Up
BP	GO:1903798	regulation of miRNA maturation	3/440	25/28943	0.00625996	0.0172051	0.00833314	Tnf/Il6/Map2k1	3	Macrophage_C1_Areg-Up
BP	GO:2001169	regulation of ATP biosynthetic process	3/440	25/28943	0.00625996	0.0172051	0.00833314	Eno1/Pid1/Map2k1	3	Macrophage_C1_Areg-Up
BP	GO:0010324	membrane invagination	9/440	218/28943	0.00641392	0.0176083	0.00852841	Thbs1/Cd36/Itgb2/Msr1/Abca1/Itgam/Rhoa/Snx18/Spire1	9	Macrophage_C1_Areg-Up
BP	GO:0030522	intracellular receptor signaling pathway	9/440	218/28943	0.00641392	0.0176083	0.00852841	Cited2/Rhoa/Nfkbia/Tnfaip3/Klf9/Zmiz1/Zc3hav1/Slc15a3/Ptpn22	9	Macrophage_C1_Areg-Up
BP	GO:0033555	multicellular organismal response to stress	6/440	109/28943	0.0064917	0.0177984	0.00862048	Thbs1/Gja1/Capn2/Vdac1/Spire1/Osm	6	Macrophage_C1_Areg-Up
BP	GO:0006110	regulation of glycolytic process	4/440	49/28943	0.00650891	0.0177984	0.00862048	App/Ier3/Nupr1/Hif1a	4	Macrophage_C1_Areg-Up
BP	GO:0010332	response to gamma radiation	4/440	49/28943	0.00650891	0.0177984	0.00862048	Gpx1/Mdm2/Cdkn1a/Sod2	4	Macrophage_C1_Areg-Up
BP	GO:0010677	negative regulation of cellular carbohydrate metabolic process	4/440	49/28943	0.00650891	0.0177984	0.00862048	Plek/Ier3/Il6/Nupr1	4	Macrophage_C1_Areg-Up
BP	GO:0010762	regulation of fibroblast migration	4/440	49/28943	0.00650891	0.0177984	0.00862048	Thbs1/Sdc4/Slc9a3r1/Gna13	4	Macrophage_C1_Areg-Up
BP	GO:0035307	positive regulation of protein dephosphorylation	4/440	49/28943	0.00650891	0.0177984	0.00862048	Calm1/Itga1/Calm3/Calm2	4	Macrophage_C1_Areg-Up
BP	GO:0071526	semaphorin-plexin signaling pathway	4/440	49/28943	0.00650891	0.0177984	0.00862048	Sema3c/Met/Flna/Edn1	4	Macrophage_C1_Areg-Up
BP	GO:1901990	regulation of mitotic cell cycle phase transition	12/440	342/28943	0.00651368	0.0178014	0.00862193	Pdpn/Inhba/Id2/Rgcc/App/Ier3/Ccl2/Mdm2/Anxa1/Rab11a/Cdkn1a/Cul3	12	Macrophage_C1_Areg-Up
BP	GO:0060348	bone development	10/440	259/28943	0.00660892	0.0180413	0.00873813	Thbs1/Ecm1/Gja1/Fam20c/Cited2/Rhoa/Tmem119/Flna/Mmp14/Mmp13	10	Macrophage_C1_Areg-Up
BP	GO:0090150	establishment of protein localization to membrane	10/440	259/28943	0.00660892	0.0180413	0.00873813	Cd24a/Ccl2/Itgam/Stom/Cdk5r1/Vamp4/Rab11a/Zdhhc18/Hsp90aa1/Micall1	10	Macrophage_C1_Areg-Up
BP	GO:0042306	regulation of protein import into nucleus	5/440	78/28943	0.00675797	0.0184378	0.00893016	Ptgs2/Cd36/Il6/Flna/Ptpn22	5	Macrophage_C1_Areg-Up
BP	GO:0006520	cellular amino acid metabolic process	10/440	260/28943	0.00678315	0.018496	0.00895838	Arg1/Slc7a11/Nos2/Odc1/Gclm/Atp2b4/Adssl1/Txnrd1/Adss/Glul	10	Macrophage_C1_Areg-Up
BP	GO:0008203	cholesterol metabolic process	7/440	145/28943	0.00687693	0.0187412	0.00907712	Pmp22/App/Abca1/Lrp1/Aplp2/Cyb5r3/Sod1	7	Macrophage_C1_Areg-Up
BP	GO:0008037	cell recognition	11/440	302/28943	0.00688902	0.018753	0.00908285	Cd9/Cd36/Lgals3/App/Aldoa/Bsg/Msn/Ywhaz/Cdk5r1/B4galt1/Havcr2	11	Macrophage_C1_Areg-Up
BP	GO:0061448	connective tissue development	11/440	302/28943	0.00688902	0.018753	0.00908285	Thbs1/Id2/Ecm1/Lmna/Cflar/Klf7/Mmp13/Hif1a/Mapk3/Edn1/Chst11	11	Macrophage_C1_Areg-Up
BP	GO:1902743	regulation of lamellipodium organization	4/440	50/28943	0.00699159	0.0189105	0.00915914	Pdpn/Cd44/Carmil1/Cyfip1	4	Macrophage_C1_Areg-Up
BP	GO:0002070	epithelial cell maturation	3/440	26/28943	0.00699767	0.0189105	0.00915914	Gja1/Vegfa/Hif1a	3	Macrophage_C1_Areg-Up
BP	GO:0010829	negative regulation of glucose transmembrane transport	3/440	26/28943	0.00699767	0.0189105	0.00915914	Tnf/Il1b/Pid1	3	Macrophage_C1_Areg-Up
BP	GO:0030859	polarized epithelial cell differentiation	3/440	26/28943	0.00699767	0.0189105	0.00915914	Rhoa/Msn/Slc9a3r1	3	Macrophage_C1_Areg-Up
BP	GO:0031664	regulation of lipopolysaccharide-mediated signaling pathway	3/440	26/28943	0.00699767	0.0189105	0.00915914	Mif/Tnfaip3/Sash1	3	Macrophage_C1_Areg-Up
BP	GO:0031954	positive regulation of protein autophosphorylation	3/440	26/28943	0.00699767	0.0189105	0.00915914	Iqgap1/Vegfa/Rap2b	3	Macrophage_C1_Areg-Up
BP	GO:0032727	positive regulation of interferon-alpha production	3/440	26/28943	0.00699767	0.0189105	0.00915914	Mmp12/Zc3hav1/Ptpn22	3	Macrophage_C1_Areg-Up
BP	GO:0045730	respiratory burst	3/440	26/28943	0.00699767	0.0189105	0.00915914	Cd24a/Ncf1/Slc11a1	3	Macrophage_C1_Areg-Up
BP	GO:0046794	transport of virus	3/440	26/28943	0.00699767	0.0189105	0.00915914	Cav1/Cav2/Ctsl	3	Macrophage_C1_Areg-Up
BP	GO:0048266	behavioral response to pain	3/440	26/28943	0.00699767	0.0189105	0.00915914	Thbs1/Capn2/Osm	3	Macrophage_C1_Areg-Up
BP	GO:0051354	negative regulation of oxidoreductase activity	3/440	26/28943	0.00699767	0.0189105	0.00915914	Cav1/Atp2b4/Prdx5	3	Macrophage_C1_Areg-Up
BP	GO:0061339	establishment or maintenance of monopolar cell polarity	3/440	26/28943	0.00699767	0.0189105	0.00915914	Rhoa/Msn/Slc9a3r1	3	Macrophage_C1_Areg-Up
BP	GO:1902230	negative regulation of intrinsic apoptotic signaling pathway in response to DNA damage	3/440	26/28943	0.00699767	0.0189105	0.00915914	Cd44/Mif/Tpt1	3	Macrophage_C1_Areg-Up
BP	GO:0008344	adult locomotory behavior	6/440	111/28943	0.00707849	0.0190969	0.00924943	Pmp22/Id2/App/Chd7/Cstb/Hipk2	6	Macrophage_C1_Areg-Up
BP	GO:0061326	renal tubule development	6/440	111/28943	0.00707849	0.0190969	0.00924943	Cd24a/Cd44/Vegfa/Lif/Jag1/Mtss1	6	Macrophage_C1_Areg-Up
BP	GO:0099175	regulation of postsynapse organization	6/440	111/28943	0.00707849	0.0190969	0.00924943	Srgn/App/Egln1/Ptprs/Cdk5r1/Adam10	6	Macrophage_C1_Areg-Up
BP	GO:1901987	regulation of cell cycle phase transition	14/440	434/28943	0.00709756	0.0191377	0.00926918	Pdpn/Inhba/Id2/Rgcc/App/Ier3/Ccl2/Mdm2/Atp2b4/Anxa1/Rab11a/Cdkn1a/Cul3/Dot1l	14	Macrophage_C1_Areg-Up
BP	GO:0002065	columnar/cuboidal epithelial cell differentiation	7/440	146/28943	0.00713153	0.0192186	0.00930836	Cav1/Gja1/Serpine1/Fam20c/Jag1/Hif1a/Cdk6	7	Macrophage_C1_Areg-Up
BP	GO:0060041	retina development in camera-type eye	8/440	183/28943	0.00713883	0.0192276	0.0093127	Bsg/Chd7/Lif/Hipk1/Gnb1/Hif1a/Clic4/Hipk2	8	Macrophage_C1_Areg-Up
BP	GO:0006641	triglyceride metabolic process	6/440	112/28943	0.00738584	0.0198818	0.00962957	Cd36/Cav1/Gpx1/Acsl4/Gpat3/Slc22a4	6	Macrophage_C1_Areg-Up
BP	GO:0006639	acylglycerol metabolic process	7/440	147/28943	0.00739305	0.0198901	0.00963361	Cd36/Cav1/Gpx1/Pla2g4a/Acsl4/Gpat3/Slc22a4	7	Macrophage_C1_Areg-Up
BP	GO:0008038	neuron recognition	4/440	51/28943	0.00749733	0.0201242	0.00974697	App/Bsg/Ywhaz/Cdk5r1	4	Macrophage_C1_Areg-Up
BP	GO:0008089	anterograde axonal transport	4/440	51/28943	0.00749733	0.0201242	0.00974697	Ap3s1/Kif5b/Sod1/Mgarp	4	Macrophage_C1_Areg-Up
BP	GO:0014888	striated muscle adaptation	4/440	51/28943	0.00749733	0.0201242	0.00974697	Errfi1/Lmna/Atp2b4/Cflar	4	Macrophage_C1_Areg-Up
BP	GO:0043029	T cell homeostasis	4/440	51/28943	0.00749733	0.0201242	0.00974697	Cd24a/Il7r/Bcl2l11/Tnfrsf23	4	Macrophage_C1_Areg-Up
BP	GO:0051149	positive regulation of muscle cell differentiation	5/440	80/28943	0.00750915	0.0201242	0.00974697	Mdm2/Hopx/Mmp14/Edn1/Sod2	5	Macrophage_C1_Areg-Up
BP	GO:2000107	negative regulation of leukocyte apoptotic process	5/440	80/28943	0.00750915	0.0201242	0.00974697	Cd44/Il7r/Mif/Irs2/Hif1a	5	Macrophage_C1_Areg-Up
BP	GO:2000242	negative regulation of reproductive process	5/440	80/28943	0.00750915	0.0201242	0.00974697	Il1a/Lif/Osm/Timp1/Sod1	5	Macrophage_C1_Areg-Up
BP	GO:0048511	rhythmic process	11/440	306/28943	0.00756824	0.0202713	0.00981824	Inhba/Nos2/Ereg/Id2/Il6/Anxa1/Bhlhe40/Noct/Klf9/Cdk5r1/Pla2g4a	11	Macrophage_C1_Areg-Up
BP	GO:0007219	Notch signaling pathway	8/440	185/28943	0.00760129	0.0203486	0.00985565	App/Nfkbia/Rbpj/Jag1/Zmiz1/Mmp14/Cdk6/Adam10	8	Macrophage_C1_Areg-Up
BP	GO:0002027	regulation of heart rate	6/440	113/28943	0.00770271	0.0205746	0.00996511	Cav1/Mdm2/Calm1/Calm3/Edn1/Calm2	6	Macrophage_C1_Areg-Up
BP	GO:0005976	polysaccharide metabolic process	6/440	113/28943	0.00770271	0.0205746	0.00996511	Cd36/Irs2/Pgm1/Ugp2/Gys1/Pygl	6	Macrophage_C1_Areg-Up
BP	GO:0021987	cerebral cortex development	6/440	113/28943	0.00770271	0.0205746	0.00996511	Rhoa/Zmiz1/Hif1a/Ptprs/Cdk5r1/Mgarp	6	Macrophage_C1_Areg-Up
BP	GO:0055017	cardiac muscle tissue growth	6/440	113/28943	0.00770271	0.0205746	0.00996511	Gja1/Cited2/Rbpj/Edn1/Jarid2/Prkar1a	6	Macrophage_C1_Areg-Up
BP	GO:0014829	vascular associated smooth muscle contraction	3/440	27/28943	0.00778478	0.0206457	0.00999954	Rhoa/Edn1/Map2k1	3	Macrophage_C1_Areg-Up
BP	GO:0022038	corpus callosum development	3/440	27/28943	0.00778478	0.0206457	0.00999954	Dmxl2/Ptprs/Zeb2	3	Macrophage_C1_Areg-Up
BP	GO:0031338	regulation of vesicle fusion	3/440	27/28943	0.00778478	0.0206457	0.00999954	Anxa1/Pla2g4a/Kif5b	3	Macrophage_C1_Areg-Up
BP	GO:0032367	intracellular cholesterol transport	3/440	27/28943	0.00778478	0.0206457	0.00999954	Anxa2/Abca1/Nus1	3	Macrophage_C1_Areg-Up
BP	GO:0035739	CD4-positive, alpha-beta T cell proliferation	3/440	27/28943	0.00778478	0.0206457	0.00999954	Cd24a/Cd44/Lilrb4a	3	Macrophage_C1_Areg-Up
BP	GO:0036003	positive regulation of transcription from RNA polymerase II promoter in response to stress	3/440	27/28943	0.00778478	0.0206457	0.00999954	Vegfa/Rbpj/Hif1a	3	Macrophage_C1_Areg-Up
BP	GO:0045980	negative regulation of nucleotide metabolic process	3/440	27/28943	0.00778478	0.0206457	0.00999954	Ier3/Pid1/Nupr1	3	Macrophage_C1_Areg-Up
BP	GO:0060004	reflex	3/440	27/28943	0.00778478	0.0206457	0.00999954	Pmp22/Gja1/Afg3l2	3	Macrophage_C1_Areg-Up
BP	GO:0060143	positive regulation of syncytium formation by plasma membrane fusion	3/440	27/28943	0.00778478	0.0206457	0.00999954	Capn2/Cd53/Ehd1	3	Macrophage_C1_Areg-Up
BP	GO:0070920	regulation of production of small RNA involved in gene silencing by RNA	3/440	27/28943	0.00778478	0.0206457	0.00999954	Tnf/Il6/Map2k1	3	Macrophage_C1_Areg-Up
BP	GO:0072567	chemokine (C-X-C motif) ligand 2 production	3/440	27/28943	0.00778478	0.0206457	0.00999954	Mif/Tnf/Lrp1	3	Macrophage_C1_Areg-Up
BP	GO:2000269	regulation of fibroblast apoptotic process	3/440	27/28943	0.00778478	0.0206457	0.00999954	Btg1/Bcl2l11/Nupr1	3	Macrophage_C1_Areg-Up
BP	GO:2000341	regulation of chemokine (C-X-C motif) ligand 2 production	3/440	27/28943	0.00778478	0.0206457	0.00999954	Mif/Tnf/Lrp1	3	Macrophage_C1_Areg-Up
BP	GO:0007568	aging	5/440	81/28943	0.0079057	0.0209434	0.0101438	Pmp22/Mapk3/Edn1/Sod1/Gna13	5	Macrophage_C1_Areg-Up
BP	GO:0032088	negative regulation of NF-kappaB transcription factor activity	5/440	81/28943	0.0079057	0.0209434	0.0101438	Nlrp3/Nfkbia/Tnfaip3/Irak3/Havcr2	5	Macrophage_C1_Areg-Up
BP	GO:0006638	neutral lipid metabolic process	7/440	149/28943	0.00793729	0.0210156	0.0101787	Cd36/Cav1/Gpx1/Pla2g4a/Acsl4/Gpat3/Slc22a4	7	Macrophage_C1_Areg-Up
BP	GO:0010934	macrophage cytokine production	4/440	52/28943	0.00802657	0.0211709	0.0102539	Cd36/Il1b/Nlrp3/Irak3	4	Macrophage_C1_Areg-Up
BP	GO:0042307	positive regulation of protein import into nucleus	4/440	52/28943	0.00802657	0.0211709	0.0102539	Ptgs2/Il6/Flna/Ptpn22	4	Macrophage_C1_Areg-Up
BP	GO:0043268	positive regulation of potassium ion transport	4/440	52/28943	0.00802657	0.0211709	0.0102539	Cxcl1/Flna/Atp1b3/Kif5b	4	Macrophage_C1_Areg-Up
BP	GO:0045773	positive regulation of axon extension	4/440	52/28943	0.00802657	0.0211709	0.0102539	Fn1/Vegfa/Lrp1/Cyfip1	4	Macrophage_C1_Areg-Up
BP	GO:0060043	regulation of cardiac muscle cell proliferation	4/440	52/28943	0.00802657	0.0211709	0.0102539	Gja1/Cited2/Rbpj/Jarid2	4	Macrophage_C1_Areg-Up
BP	GO:0071384	cellular response to corticosteroid stimulus	4/440	52/28943	0.00802657	0.0211709	0.0102539	Sgk1/Eif4ebp1/Anxa1/Klf9	4	Macrophage_C1_Areg-Up
BP	GO:2001258	negative regulation of cation channel activity	4/440	52/28943	0.00802657	0.0211709	0.0102539	Cav1/Calm1/Calm3/Calm2	4	Macrophage_C1_Areg-Up
BP	GO:0055007	cardiac muscle cell differentiation	7/440	150/28943	0.00822023	0.0216581	0.0104899	Vegfa/Met/Lmna/Plec/Rbpj/Edn1/Mef2a	7	Macrophage_C1_Areg-Up
BP	GO:0072331	signal transduction by p53 class mediator	7/440	150/28943	0.00822023	0.0216581	0.0104899	Cd44/Mif/Mdm2/Nupr1/Hipk1/Cdkn1a/Hipk2	7	Macrophage_C1_Areg-Up
BP	GO:0002711	positive regulation of T cell mediated immunity	5/440	82/28943	0.00831657	0.0219	0.0106071	Cd24a/Il1b/Il6/Nlrp3/Malt1	5	Macrophage_C1_Areg-Up
BP	GO:0018107	peptidyl-threonine phosphorylation	6/440	115/28943	0.00836565	0.0220053	0.0106581	App/Met/Hk1/Hipk1/Cdk5r1/Hipk2	6	Macrophage_C1_Areg-Up
BP	GO:0030101	natural killer cell activation	6/440	115/28943	0.00836565	0.0220053	0.0106581	Id2/Itgb2/Prdx1/Lilrb4a/Ptpn22/Havcr2	6	Macrophage_C1_Areg-Up
BP	GO:1903900	regulation of viral life cycle	7/440	151/28943	0.00851052	0.0223742	0.0108367	Slpi/Tnf/Bsg/Trim25/Resf1/Zc3hav1/P4hb	7	Macrophage_C1_Areg-Up
BP	GO:0009299	mRNA transcription	4/440	53/28943	0.00857974	0.0225084	0.0109017	Anxa2/Ereg/S100a10/Flna	4	Macrophage_C1_Areg-Up
BP	GO:0034605	cellular response to heat	4/440	53/28943	0.00857974	0.0225084	0.0109017	Il1a/Pmp22/Hmox1/Hsp90aa1	4	Macrophage_C1_Areg-Up
BP	GO:0060412	ventricular septum morphogenesis	4/440	53/28943	0.00857974	0.0225084	0.0109017	Id2/Egln1/Cited2/Rbpj	4	Macrophage_C1_Areg-Up
BP	GO:0001778	plasma membrane repair	3/440	28/28943	0.00862201	0.0225084	0.0109017	Anxa2/S100a10/Ahnak	3	Macrophage_C1_Areg-Up
BP	GO:0002089	lens morphogenesis in camera-type eye	3/440	28/28943	0.00862201	0.0225084	0.0109017	Cited2/Hipk1/Hipk2	3	Macrophage_C1_Areg-Up
BP	GO:0002903	negative regulation of B cell apoptotic process	3/440	28/28943	0.00862201	0.0225084	0.0109017	Cd44/Mif/Irs2	3	Macrophage_C1_Areg-Up
BP	GO:0003299	muscle hypertrophy in response to stress	3/440	28/28943	0.00862201	0.0225084	0.0109017	Errfi1/Lmna/Atp2b4	3	Macrophage_C1_Areg-Up
BP	GO:0006536	glutamate metabolic process	3/440	28/28943	0.00862201	0.0225084	0.0109017	Slc7a11/Gclm/Glul	3	Macrophage_C1_Areg-Up
BP	GO:0014898	cardiac muscle hypertrophy in response to stress	3/440	28/28943	0.00862201	0.0225084	0.0109017	Errfi1/Lmna/Atp2b4	3	Macrophage_C1_Areg-Up
BP	GO:0032469	endoplasmic reticulum calcium ion homeostasis	3/440	28/28943	0.00862201	0.0225084	0.0109017	App/Grina/Tgm2	3	Macrophage_C1_Areg-Up
BP	GO:0042059	negative regulation of epidermal growth factor receptor signaling pathway	3/440	28/28943	0.00862201	0.0225084	0.0109017	Errfi1/Itga1/Dusp3	3	Macrophage_C1_Areg-Up
BP	GO:0048820	hair follicle maturation	3/440	28/28943	0.00862201	0.0225084	0.0109017	Ptgs2/Rbpj/Ctsl	3	Macrophage_C1_Areg-Up
BP	GO:1900017	positive regulation of cytokine production involved in inflammatory response	3/440	28/28943	0.00862201	0.0225084	0.0109017	Tnf/Il6/Hif1a	3	Macrophage_C1_Areg-Up
BP	GO:0055021	regulation of cardiac muscle tissue growth	5/440	83/28943	0.008742	0.0228093	0.0110475	Gja1/Cited2/Rbpj/Edn1/Jarid2	5	Macrophage_C1_Areg-Up
BP	GO:0009206	purine ribonucleoside triphosphate biosynthetic process	6/440	117/28943	0.00906857	0.0236359	0.0114478	Eno1/Pkm/Aldoa/Pid1/Impdh1/Map2k1	6	Macrophage_C1_Areg-Up
BP	GO:0034766	negative regulation of ion transmembrane transport	6/440	117/28943	0.00906857	0.0236359	0.0114478	Cav1/Calm1/Calm3/Vdac1/Slc9a3r1/Calm2	6	Macrophage_C1_Areg-Up
BP	GO:0007189	adenylate cyclase-activating G protein-coupled receptor signaling pathway	7/440	153/28943	0.00911361	0.0237405	0.0114985	App/Abca1/Atp2b4/Adgre5/Slc9a3r1/Pde4b/Gna13	7	Macrophage_C1_Areg-Up
BP	GO:0042594	response to starvation	8/440	191/28943	0.00912437	0.0237557	0.0115059	Slc2a1/Plin2/Eif4ebp1/Higd1a/Mapk3/Cdkn1a/Stk24/Glul	8	Macrophage_C1_Areg-Up
BP	GO:0035088	establishment or maintenance of apical/basal cell polarity	4/440	54/28943	0.00915724	0.0237902	0.0115225	Ezr/Rhoa/Msn/Slc9a3r1	4	Macrophage_C1_Areg-Up
BP	GO:0045687	positive regulation of glial cell differentiation	4/440	54/28943	0.00915724	0.0237902	0.0115225	Id2/Il1b/Lif/Tnfrsf1b	4	Macrophage_C1_Areg-Up
BP	GO:0045912	negative regulation of carbohydrate metabolic process	4/440	54/28943	0.00915724	0.0237902	0.0115225	Plek/Ier3/Il6/Nupr1	4	Macrophage_C1_Areg-Up
BP	GO:0061245	establishment or maintenance of bipolar cell polarity	4/440	54/28943	0.00915724	0.0237902	0.0115225	Ezr/Rhoa/Msn/Slc9a3r1	4	Macrophage_C1_Areg-Up
BP	GO:0000422	autophagy of mitochondrion	5/440	84/28943	0.00918224	0.0237912	0.0115231	Bnip3/Bnip3l/Hif1a/Vdac1/Retreg1	5	Macrophage_C1_Areg-Up
BP	GO:0030641	regulation of cellular pH	5/440	84/28943	0.00918224	0.0237912	0.0115231	Mafg/Dmxl2/Mapk3/Slc11a1/Clic4	5	Macrophage_C1_Areg-Up
BP	GO:0060191	regulation of lipase activity	5/440	84/28943	0.00918224	0.0237912	0.0115231	Rhoc/Lrp1/Rhoa/Anxa1/Gna13	5	Macrophage_C1_Areg-Up
BP	GO:0061726	mitochondrion disassembly	5/440	84/28943	0.00918224	0.0237912	0.0115231	Bnip3/Bnip3l/Hif1a/Vdac1/Retreg1	5	Macrophage_C1_Areg-Up
BP	GO:1990542	mitochondrial transmembrane transport	5/440	84/28943	0.00918224	0.0237912	0.0115231	Slc25a37/Mcub/Afg3l2/Vdac1/Sfxn3	5	Macrophage_C1_Areg-Up
BP	GO:0007188	adenylate cyclase-modulating G protein-coupled receptor signaling pathway	9/440	231/28943	0.00920105	0.0238272	0.0115405	App/Abca1/Atp2b4/Flna/Adgre5/Edn1/Slc9a3r1/Pde4b/Gna13	9	Macrophage_C1_Areg-Up
BP	GO:0002253	activation of immune response	14/440	448/28943	0.00922767	0.0238834	0.0115677	Ezr/Lgals3/Rgcc/Il1b/Malt1/Kcnn4/Lilrb4a/Clec4n/Nfkbiz/Dusp3/Pde4b/Ptpn22/C5ar1/Hsp90aa1	14	Macrophage_C1_Areg-Up
BP	GO:0051650	establishment of vesicle localization	8/440	192/28943	0.00939884	0.0241912	0.0117168	Sdc1/Sdc4/Rab11a/Ap3s1/Map2k1/Kif5b/Myo1e/Cul3	8	Macrophage_C1_Areg-Up
BP	GO:0016125	sterol metabolic process	7/440	154/28943	0.00942663	0.0241912	0.0117168	Pmp22/App/Abca1/Lrp1/Aplp2/Cyb5r3/Sod1	7	Macrophage_C1_Areg-Up
BP	GO:0009145	purine nucleoside triphosphate biosynthetic process	6/440	118/28943	0.00943541	0.0241912	0.0117168	Eno1/Pkm/Aldoa/Pid1/Impdh1/Map2k1	6	Macrophage_C1_Areg-Up
BP	GO:0002837	regulation of immune response to tumor cell	3/440	29/28943	0.00951002	0.0241912	0.0117168	Cd24a/Ceacam1/Havcr2	3	Macrophage_C1_Areg-Up
BP	GO:0010954	positive regulation of protein processing	3/440	29/28943	0.00951002	0.0241912	0.0117168	Eno1/S100a10/Mmp14	3	Macrophage_C1_Areg-Up
BP	GO:0014887	cardiac muscle adaptation	3/440	29/28943	0.00951002	0.0241912	0.0117168	Errfi1/Lmna/Atp2b4	3	Macrophage_C1_Areg-Up
BP	GO:0032770	positive regulation of monooxygenase activity	3/440	29/28943	0.00951002	0.0241912	0.0117168	Tnf/Il1b/Nus1	3	Macrophage_C1_Areg-Up
BP	GO:0051156	glucose 6-phosphate metabolic process	3/440	29/28943	0.00951002	0.0241912	0.0117168	Gpi1/Pgd/Hk1	3	Macrophage_C1_Areg-Up
BP	GO:0060008	Sertoli cell differentiation	3/440	29/28943	0.00951002	0.0241912	0.0117168	Il1a/Flna/Fndc3a	3	Macrophage_C1_Areg-Up
BP	GO:0090023	positive regulation of neutrophil chemotaxis	3/440	29/28943	0.00951002	0.0241912	0.0117168	Il1b/Edn1/C5ar1	3	Macrophage_C1_Areg-Up
BP	GO:0002604	regulation of dendritic cell antigen processing and presentation	2/440	10/28943	0.00957151	0.0241912	0.0117168	Thbs1/Slc11a1	2	Macrophage_C1_Areg-Up
BP	GO:0002725	negative regulation of T cell cytokine production	2/440	10/28943	0.00957151	0.0241912	0.0117168	Arg1/Lilrb4a	2	Macrophage_C1_Areg-Up
BP	GO:0002858	regulation of natural killer cell mediated cytotoxicity directed against tumor cell target	2/440	10/28943	0.00957151	0.0241912	0.0117168	Ceacam1/Havcr2	2	Macrophage_C1_Areg-Up
BP	GO:0003056	regulation of vascular associated smooth muscle contraction	2/440	10/28943	0.00957151	0.0241912	0.0117168	Rhoa/Map2k1	2	Macrophage_C1_Areg-Up
BP	GO:0003253	cardiac neural crest cell migration involved in outflow tract morphogenesis	2/440	10/28943	0.00957151	0.0241912	0.0117168	Sema3c/Edn1	2	Macrophage_C1_Areg-Up
BP	GO:0003330	regulation of extracellular matrix constituent secretion	2/440	10/28943	0.00957151	0.0241912	0.0117168	Rgcc/Tnfrsf1b	2	Macrophage_C1_Areg-Up
BP	GO:0006591	ornithine metabolic process	2/440	10/28943	0.00957151	0.0241912	0.0117168	Arg1/Odc1	2	Macrophage_C1_Areg-Up
BP	GO:0010745	negative regulation of macrophage derived foam cell differentiation	2/440	10/28943	0.00957151	0.0241912	0.0117168	Nfkbia/Itgav	2	Macrophage_C1_Areg-Up
BP	GO:0032263	GMP salvage	2/440	10/28943	0.00957151	0.0241912	0.0117168	Impdh1/Aprt	2	Macrophage_C1_Areg-Up
BP	GO:0033007	negative regulation of mast cell activation involved in immune response	2/440	10/28943	0.00957151	0.0241912	0.0117168	Hmox1/Lilrb4a	2	Macrophage_C1_Areg-Up
BP	GO:0033034	positive regulation of myeloid cell apoptotic process	2/440	10/28943	0.00957151	0.0241912	0.0117168	Cd44/Anxa1	2	Macrophage_C1_Areg-Up
BP	GO:0034163	regulation of toll-like receptor 9 signaling pathway	2/440	10/28943	0.00957151	0.0241912	0.0117168	Ptprs/Ptpn22	2	Macrophage_C1_Areg-Up
BP	GO:0036363	transforming growth factor beta activation	2/440	10/28943	0.00957151	0.0241912	0.0117168	Furin/Itgav	2	Macrophage_C1_Areg-Up
BP	GO:0036480	neuron intrinsic apoptotic signaling pathway in response to oxidative stress	2/440	10/28943	0.00957151	0.0241912	0.0117168	Mcl1/Hif1a	2	Macrophage_C1_Areg-Up
BP	GO:0042451	purine nucleoside biosynthetic process	2/440	10/28943	0.00957151	0.0241912	0.0117168	Nt5e/Aprt	2	Macrophage_C1_Areg-Up
BP	GO:0042455	ribonucleoside biosynthetic process	2/440	10/28943	0.00957151	0.0241912	0.0117168	Nt5e/Aprt	2	Macrophage_C1_Areg-Up
BP	GO:0043615	astrocyte cell migration	2/440	10/28943	0.00957151	0.0241912	0.0117168	Ccl3/Ccl2	2	Macrophage_C1_Areg-Up
BP	GO:0046129	purine ribonucleoside biosynthetic process	2/440	10/28943	0.00957151	0.0241912	0.0117168	Nt5e/Aprt	2	Macrophage_C1_Areg-Up
BP	GO:0048671	negative regulation of collateral sprouting	2/440	10/28943	0.00957151	0.0241912	0.0117168	Ptprs/Ifrd1	2	Macrophage_C1_Areg-Up
BP	GO:0048703	embryonic viscerocranium morphogenesis	2/440	10/28943	0.00957151	0.0241912	0.0117168	Chst11/Mthfd1l	2	Macrophage_C1_Areg-Up
BP	GO:0051001	negative regulation of nitric-oxide synthase activity	2/440	10/28943	0.00957151	0.0241912	0.0117168	Cav1/Atp2b4	2	Macrophage_C1_Areg-Up
BP	GO:0061043	regulation of vascular wound healing	2/440	10/28943	0.00957151	0.0241912	0.0117168	Tnf/Serpine1	2	Macrophage_C1_Areg-Up
BP	GO:0061687	detoxification of inorganic compound	2/440	10/28943	0.00957151	0.0241912	0.0117168	Mt1/Mt2	2	Macrophage_C1_Areg-Up
BP	GO:0061762	CAMKK-AMPK signaling cascade	2/440	10/28943	0.00957151	0.0241912	0.0117168	Egln1/Camkk2	2	Macrophage_C1_Areg-Up
BP	GO:0070391	response to lipoteichoic acid	2/440	10/28943	0.00957151	0.0241912	0.0117168	Cd36/Cd14	2	Macrophage_C1_Areg-Up
BP	GO:0071223	cellular response to lipoteichoic acid	2/440	10/28943	0.00957151	0.0241912	0.0117168	Cd36/Cd14	2	Macrophage_C1_Areg-Up
BP	GO:0071871	response to epinephrine	2/440	10/28943	0.00957151	0.0241912	0.0117168	Atp2b4/Pde4b	2	Macrophage_C1_Areg-Up
BP	GO:0071872	cellular response to epinephrine stimulus	2/440	10/28943	0.00957151	0.0241912	0.0117168	Atp2b4/Pde4b	2	Macrophage_C1_Areg-Up
BP	GO:0071895	odontoblast differentiation	2/440	10/28943	0.00957151	0.0241912	0.0117168	Serpine1/Fam20c	2	Macrophage_C1_Areg-Up
BP	GO:0090269	fibroblast growth factor production	2/440	10/28943	0.00957151	0.0241912	0.0117168	Ptgs2/Rgcc	2	Macrophage_C1_Areg-Up
BP	GO:0090270	regulation of fibroblast growth factor production	2/440	10/28943	0.00957151	0.0241912	0.0117168	Ptgs2/Rgcc	2	Macrophage_C1_Areg-Up
BP	GO:0097501	stress response to metal ion	2/440	10/28943	0.00957151	0.0241912	0.0117168	Mt1/Mt2	2	Macrophage_C1_Areg-Up
BP	GO:1900147	regulation of Schwann cell migration	2/440	10/28943	0.00957151	0.0241912	0.0117168	Vim/Lrp1	2	Macrophage_C1_Areg-Up
BP	GO:1903376	regulation of oxidative stress-induced neuron intrinsic apoptotic signaling pathway	2/440	10/28943	0.00957151	0.0241912	0.0117168	Mcl1/Hif1a	2	Macrophage_C1_Areg-Up
BP	GO:1903589	positive regulation of blood vessel endothelial cell proliferation involved in sprouting angiogenesis	2/440	10/28943	0.00957151	0.0241912	0.0117168	Hmox1/Vegfa	2	Macrophage_C1_Areg-Up
BP	GO:0032413	negative regulation of ion transmembrane transporter activity	5/440	85/28943	0.00963751	0.0243326	0.0117853	Cav1/Calm1/Calm3/Slc9a3r1/Calm2	5	Macrophage_C1_Areg-Up
BP	GO:0046323	glucose import	5/440	85/28943	0.00963751	0.0243326	0.0117853	Slc2a1/Tnf/Pid1/Irs2/Mef2a	5	Macrophage_C1_Areg-Up
BP	GO:0016055	Wnt signaling pathway	14/440	451/28943	0.0097437	0.0245879	0.0119089	Cav1/Cd44/Sdc1/App/Lrp1/Rbpj/Tnfaip3/Edn1/Zeb2/Plpp3/Slc9a3r1/Cdk14/Lrrfip2/Cul3	14	Macrophage_C1_Areg-Up
BP	GO:0001961	positive regulation of cytokine-mediated signaling pathway	4/440	55/28943	0.00975949	0.0246021	0.0119158	Mmp12/Hif1a/Edn1/Cd300lf	4	Macrophage_C1_Areg-Up
BP	GO:0002823	negative regulation of adaptive immune response based on somatic recombination of immune receptors built from immunoglobulin superfamily domains	4/440	55/28943	0.00975949	0.0246021	0.0119158	Arg1/Il7r/Lilrb4a/Havcr2	4	Macrophage_C1_Areg-Up
BP	GO:0006906	vesicle fusion	6/440	119/28943	0.00981272	0.0246848	0.0119559	Cav2/Anxa1/Eea1/Vamp4/Pla2g4a/Kif5b	6	Macrophage_C1_Areg-Up
BP	GO:0014020	primary neural tube formation	6/440	119/28943	0.00981272	0.0246848	0.0119559	Cited2/Sdc4/Rala/Hif1a/Zeb2/Mthfd1l	6	Macrophage_C1_Areg-Up
BP	GO:0045445	myoblast differentiation	6/440	119/28943	0.00981272	0.0246848	0.0119559	Gpx1/Sdc1/Btg1/Ccl9/Tnf/Plec	6	Macrophage_C1_Areg-Up
BP	GO:1901989	positive regulation of cell cycle phase transition	6/440	119/28943	0.00981272	0.0246848	0.0119559	Rgcc/App/Mdm2/Anxa1/Rab11a/Cul3	6	Macrophage_C1_Areg-Up
BP	GO:0198738	cell-cell signaling by wnt	14/440	453/28943	0.0101001	0.0253946	0.0122997	Cav1/Cd44/Sdc1/App/Lrp1/Rbpj/Tnfaip3/Edn1/Zeb2/Plpp3/Slc9a3r1/Cdk14/Lrrfip2/Cul3	14	Macrophage_C1_Areg-Up
BP	GO:0002275	myeloid cell activation involved in immune response	6/440	120/28943	0.0102007	0.0256207	0.0124092	Itgb2/Hmox1/Itgam/Ywhaz/Lilrb4a/Havcr2	6	Macrophage_C1_Areg-Up
BP	GO:0042100	B cell proliferation	6/440	120/28943	0.0102007	0.0256207	0.0124092	Cd24a/Il7r/Mif/Irs2/Bst1/Cdkn1a	6	Macrophage_C1_Areg-Up
BP	GO:0046633	alpha-beta T cell proliferation	4/440	56/28943	0.0103869	0.0260428	0.0126136	Cd24a/Cd44/Lilrb4a/Ptpn22	4	Macrophage_C1_Areg-Up
BP	GO:0060428	lung epithelium development	4/440	56/28943	0.0103869	0.0260428	0.0126136	Errfi1/Rbpj/Map2k1/Fndc3b	4	Macrophage_C1_Areg-Up
BP	GO:0008053	mitochondrial fusion	3/440	30/28943	0.0104494	0.0260428	0.0126136	Bnip3/Afg3l2/Vat1	3	Macrophage_C1_Areg-Up
BP	GO:0030878	thyroid gland development	3/440	30/28943	0.0104494	0.0260428	0.0126136	Mapk3/Edn1/Map2k1	3	Macrophage_C1_Areg-Up
BP	GO:0032366	intracellular sterol transport	3/440	30/28943	0.0104494	0.0260428	0.0126136	Anxa2/Abca1/Nus1	3	Macrophage_C1_Areg-Up
BP	GO:0032682	negative regulation of chemokine production	3/440	30/28943	0.0104494	0.0260428	0.0126136	Cd24a/Il6/Lilrb4a	3	Macrophage_C1_Areg-Up
BP	GO:0034123	positive regulation of toll-like receptor signaling pathway	3/440	30/28943	0.0104494	0.0260428	0.0126136	Cav1/Mfhas1/Ptpn22	3	Macrophage_C1_Areg-Up
BP	GO:0034315	regulation of Arp2/3 complex-mediated actin nucleation	3/440	30/28943	0.0104494	0.0260428	0.0126136	Carmil1/Gmfb/Cyfip1	3	Macrophage_C1_Areg-Up
BP	GO:0034390	smooth muscle cell apoptotic process	3/440	30/28943	0.0104494	0.0260428	0.0126136	Gapdh/Edn1/Sod2	3	Macrophage_C1_Areg-Up
BP	GO:0034391	regulation of smooth muscle cell apoptotic process	3/440	30/28943	0.0104494	0.0260428	0.0126136	Gapdh/Edn1/Sod2	3	Macrophage_C1_Areg-Up
BP	GO:0044788	modulation by host of viral process	3/440	30/28943	0.0104494	0.0260428	0.0126136	Stom/Cav2/Igf2r	3	Macrophage_C1_Areg-Up
BP	GO:0045932	negative regulation of muscle contraction	3/440	30/28943	0.0104494	0.0260428	0.0126136	Ptgs2/Ncf1/Sod1	3	Macrophage_C1_Areg-Up
BP	GO:0048596	embryonic camera-type eye morphogenesis	3/440	30/28943	0.0104494	0.0260428	0.0126136	Cited2/Hipk1/Hipk2	3	Macrophage_C1_Areg-Up
BP	GO:0060343	trabecula formation	3/440	30/28943	0.0104494	0.0260428	0.0126136	Egln1/Vegfa/Fkbp1a	3	Macrophage_C1_Areg-Up
BP	GO:1901185	negative regulation of ERBB signaling pathway	3/440	30/28943	0.0104494	0.0260428	0.0126136	Errfi1/Itga1/Dusp3	3	Macrophage_C1_Areg-Up
BP	GO:0050864	regulation of B cell activation	10/440	278/28943	0.0105708	0.0263319	0.0127536	Cd24a/Id2/Mif/Il6/Tnfaip3/Irs2/Lilrb4a/Mmp14/Bst1/Cdkn1a	10	Macrophage_C1_Areg-Up
BP	GO:0090596	sensory organ morphogenesis	11/440	321/28943	0.0105906	0.0263351	0.0127552	Vegfa/Chd7/Cited2/Jag1/Hipk1/Hif1a/Mapk3/Edn1/Slc9a3r1/Hipk2/Sod1	11	Macrophage_C1_Areg-Up
BP	GO:0002637	regulation of immunoglobulin production	5/440	87/28943	0.0105941	0.0263351	0.0127552	Tnf/Gpi1/Il6/Tnfaip3/Lilrb4a	5	Macrophage_C1_Areg-Up
BP	GO:0006942	regulation of striated muscle contraction	5/440	87/28943	0.0105941	0.0263351	0.0127552	Cav1/Calm1/Calm3/Pde4b/Calm2	5	Macrophage_C1_Areg-Up
BP	GO:0060113	inner ear receptor cell differentiation	5/440	87/28943	0.0105941	0.0263351	0.0127552	Rbpj/Jag1/Sdc4/Slc9a3r1/Sod1	5	Macrophage_C1_Areg-Up
BP	GO:0090174	organelle membrane fusion	6/440	121/28943	0.0105994	0.0263351	0.0127552	Cav2/Anxa1/Eea1/Vamp4/Pla2g4a/Kif5b	6	Macrophage_C1_Areg-Up
BP	GO:1902652	secondary alcohol metabolic process	7/440	158/28943	0.0107577	0.0267148	0.0129391	Pmp22/App/Abca1/Lrp1/Aplp2/Cyb5r3/Sod1	7	Macrophage_C1_Areg-Up
BP	GO:0009416	response to light stimulus	11/440	322/28943	0.0108208	0.0268578	0.0130083	Slc7a11/Gpx1/Crip1/Sgk1/Id2/App/Bhlhe40/Gnb1/Hif1a/Cdkn1a/Timp1	11	Macrophage_C1_Areg-Up
BP	GO:0009201	ribonucleoside triphosphate biosynthetic process	6/440	122/28943	0.011009	0.0272893	0.0132173	Eno1/Pkm/Aldoa/Pid1/Impdh1/Map2k1	6	Macrophage_C1_Areg-Up
BP	GO:0006644	phospholipid metabolic process	12/440	367/28943	0.0110254	0.0272893	0.0132173	Prdx6/Plek/Agpat4/Sgms1/Nus1/Sgms2/Capn2/Gde1/Impa2/Plpp3/Pla2g4a/Gpat3	12	Macrophage_C1_Areg-Up
BP	GO:0002762	negative regulation of myeloid leukocyte differentiation	4/440	57/28943	0.0110398	0.0272893	0.0132173	Lilrb4a/Cdk6/Ceacam1/Ubash3b	4	Macrophage_C1_Areg-Up
BP	GO:0030857	negative regulation of epithelial cell differentiation	4/440	57/28943	0.0110398	0.0272893	0.0132173	Il1a/Cav1/Vegfa/Jag1	4	Macrophage_C1_Areg-Up
BP	GO:0031529	ruffle organization	4/440	57/28943	0.0110398	0.0272893	0.0132173	Cav1/Plek/Carmil1/Cyfip1	4	Macrophage_C1_Areg-Up
BP	GO:0033059	cellular pigmentation	4/440	57/28943	0.0110398	0.0272893	0.0132173	Rab11a/Ap3s1/Map2k1/Zeb2	4	Macrophage_C1_Areg-Up
BP	GO:0045010	actin nucleation	4/440	57/28943	0.0110398	0.0272893	0.0132173	Carmil1/Gmfb/Cyfip1/Spire1	4	Macrophage_C1_Areg-Up
BP	GO:0050732	negative regulation of peptidyl-tyrosine phosphorylation	4/440	57/28943	0.0110398	0.0272893	0.0132173	Errfi1/Cav1/Sh3bp5/Lilrb4a	4	Macrophage_C1_Areg-Up
BP	GO:0003281	ventricular septum development	5/440	88/28943	0.011096	0.0273863	0.0132643	Id2/Egln1/Mdm2/Cited2/Rbpj	5	Macrophage_C1_Areg-Up
BP	GO:0072384	organelle transport along microtubule	5/440	88/28943	0.011096	0.0273863	0.0132643	Hif1a/Ap3s1/Map2k1/Kif5b/Mgarp	5	Macrophage_C1_Areg-Up
BP	GO:1902893	regulation of miRNA transcription	5/440	88/28943	0.011096	0.0273863	0.0132643	App/Tnf/Lilrb4a/Hif1a/Ets1	5	Macrophage_C1_Areg-Up
BP	GO:0007259	receptor signaling pathway via JAK-STAT	8/440	198/28943	0.0111767	0.0275714	0.0133539	Cav1/Il7r/Gadd45a/Il6/Lif/Cdk5r1/Osm/Dot1l	8	Macrophage_C1_Areg-Up
BP	GO:0018210	peptidyl-threonine modification	6/440	123/28943	0.0114297	0.0280417	0.0135817	App/Met/Hk1/Hipk1/Cdk5r1/Hipk2	6	Macrophage_C1_Areg-Up
BP	GO:0060419	heart growth	6/440	123/28943	0.0114297	0.0280417	0.0135817	Gja1/Cited2/Rbpj/Edn1/Jarid2/Prkar1a	6	Macrophage_C1_Areg-Up
BP	GO:0001911	negative regulation of leukocyte mediated cytotoxicity	3/440	31/28943	0.0114406	0.0280417	0.0135817	Il7r/Ceacam1/Havcr2	3	Macrophage_C1_Areg-Up
BP	GO:0003085	negative regulation of systemic arterial blood pressure	3/440	31/28943	0.0114406	0.0280417	0.0135817	Cd36/Ier3/Sod2	3	Macrophage_C1_Areg-Up
BP	GO:0010623	programmed cell death involved in cell development	3/440	31/28943	0.0114406	0.0280417	0.0135817	Il1a/Il1b/Sod1	3	Macrophage_C1_Areg-Up
BP	GO:0033688	regulation of osteoblast proliferation	3/440	31/28943	0.0114406	0.0280417	0.0135817	Rhoa/Tmem119/Itgav	3	Macrophage_C1_Areg-Up
BP	GO:0035767	endothelial cell chemotaxis	3/440	31/28943	0.0114406	0.0280417	0.0135817	Thbs1/Vegfa/Met	3	Macrophage_C1_Areg-Up
BP	GO:0043276	anoikis	3/440	31/28943	0.0114406	0.0280417	0.0135817	Cav1/Mcl1/Itga5	3	Macrophage_C1_Areg-Up
BP	GO:0048535	lymph node development	3/440	31/28943	0.0114406	0.0280417	0.0135817	Pdpn/Id2/Il7r	3	Macrophage_C1_Areg-Up
BP	GO:0071624	positive regulation of granulocyte chemotaxis	3/440	31/28943	0.0114406	0.0280417	0.0135817	Il1b/Edn1/C5ar1	3	Macrophage_C1_Areg-Up
BP	GO:1903319	positive regulation of protein maturation	3/440	31/28943	0.0114406	0.0280417	0.0135817	Eno1/S100a10/Mmp14	3	Macrophage_C1_Areg-Up
BP	GO:0002420	natural killer cell mediated cytotoxicity directed against tumor cell target	2/440	11/28943	0.0115817	0.0280417	0.0135817	Ceacam1/Havcr2	2	Macrophage_C1_Areg-Up
BP	GO:0002645	positive regulation of tolerance induction	2/440	11/28943	0.0115817	0.0280417	0.0135817	Lilrb4a/Irak3	2	Macrophage_C1_Areg-Up
BP	GO:0002676	regulation of chronic inflammatory response	2/440	11/28943	0.0115817	0.0280417	0.0135817	Tnf/Tnfaip3	2	Macrophage_C1_Areg-Up
BP	GO:0002855	regulation of natural killer cell mediated immune response to tumor cell	2/440	11/28943	0.0115817	0.0280417	0.0135817	Ceacam1/Havcr2	2	Macrophage_C1_Areg-Up
BP	GO:0006521	regulation of cellular amino acid metabolic process	2/440	11/28943	0.0115817	0.0280417	0.0135817	Slc7a11/Atp2b4	2	Macrophage_C1_Areg-Up
BP	GO:0009163	nucleoside biosynthetic process	2/440	11/28943	0.0115817	0.0280417	0.0135817	Nt5e/Aprt	2	Macrophage_C1_Areg-Up
BP	GO:0009415	response to water	2/440	11/28943	0.0115817	0.0280417	0.0135817	Atp2b4/Plec	2	Macrophage_C1_Areg-Up
BP	GO:0019372	lipoxygenase pathway	2/440	11/28943	0.0115817	0.0280417	0.0135817	Gpx1/Alox5ap	2	Macrophage_C1_Areg-Up
BP	GO:0030643	cellular phosphate ion homeostasis	2/440	11/28943	0.0115817	0.0280417	0.0135817	Spp1/Slc9a3r1	2	Macrophage_C1_Areg-Up
BP	GO:0032815	negative regulation of natural killer cell activation	2/440	11/28943	0.0115817	0.0280417	0.0135817	Lilrb4a/Havcr2	2	Macrophage_C1_Areg-Up
BP	GO:0034404	nucleobase-containing small molecule biosynthetic process	2/440	11/28943	0.0115817	0.0280417	0.0135817	Nt5e/Aprt	2	Macrophage_C1_Areg-Up
BP	GO:0035336	long-chain fatty-acyl-CoA metabolic process	2/440	11/28943	0.0115817	0.0280417	0.0135817	Acsl4/Acot7	2	Macrophage_C1_Areg-Up
BP	GO:0036302	atrioventricular canal development	2/440	11/28943	0.0115817	0.0280417	0.0135817	Chd7/Rbpj	2	Macrophage_C1_Areg-Up
BP	GO:0045602	negative regulation of endothelial cell differentiation	2/440	11/28943	0.0115817	0.0280417	0.0135817	Vegfa/Jag1	2	Macrophage_C1_Areg-Up
BP	GO:0051561	positive regulation of mitochondrial calcium ion concentration	2/440	11/28943	0.0115817	0.0280417	0.0135817	Bnip3/Tgm2	2	Macrophage_C1_Areg-Up
BP	GO:0051709	regulation of killing of cells of another organism	2/440	11/28943	0.0115817	0.0280417	0.0135817	Nos2/Bcl2l11	2	Macrophage_C1_Areg-Up
BP	GO:0055015	ventricular cardiac muscle cell development	2/440	11/28943	0.0115817	0.0280417	0.0135817	Lmna/Mef2a	2	Macrophage_C1_Areg-Up
BP	GO:0060600	dichotomous subdivision of an epithelial terminal unit	2/440	11/28943	0.0115817	0.0280417	0.0135817	Areg/Sema3c	2	Macrophage_C1_Areg-Up
BP	GO:0060693	regulation of branching involved in salivary gland morphogenesis	2/440	11/28943	0.0115817	0.0280417	0.0135817	Tnf/Met	2	Macrophage_C1_Areg-Up
BP	GO:0070493	thrombin-activated receptor signaling pathway	2/440	11/28943	0.0115817	0.0280417	0.0135817	Plek/Met	2	Macrophage_C1_Areg-Up
BP	GO:0071372	cellular response to follicle-stimulating hormone stimulus	2/440	11/28943	0.0115817	0.0280417	0.0135817	Inhba/Edn1	2	Macrophage_C1_Areg-Up
BP	GO:0072502	cellular trivalent inorganic anion homeostasis	2/440	11/28943	0.0115817	0.0280417	0.0135817	Spp1/Slc9a3r1	2	Macrophage_C1_Areg-Up
BP	GO:0072584	caveolin-mediated endocytosis	2/440	11/28943	0.0115817	0.0280417	0.0135817	Cav1/Mapk3	2	Macrophage_C1_Areg-Up
BP	GO:0090091	positive regulation of extracellular matrix disassembly	2/440	11/28943	0.0115817	0.0280417	0.0135817	Pdpn/Il6	2	Macrophage_C1_Areg-Up
BP	GO:0097421	liver regeneration	2/440	11/28943	0.0115817	0.0280417	0.0135817	Hmox1/Il6	2	Macrophage_C1_Areg-Up
BP	GO:1903800	positive regulation of miRNA maturation	2/440	11/28943	0.0115817	0.0280417	0.0135817	Il6/Map2k1	2	Macrophage_C1_Areg-Up
[truncated: 2,938 more rows]

## Sheet: Kegg
ID	Description	GeneRatio	BgRatio	pvalue	p.adjust	qvalue	geneID	Count	sheetname
mmu04066	HIF-1 signaling pathway - Mus musculus (house mouse)	24/275	114/9334	1.73593e-14	4.96477e-12	3.19777e-12	Nos2/Egln3/Pgk1/Eno1/Gapdh/Ldha/Slc2a1/Egln1/Serpine1/Hmox1/Vegfa/Il6/Aldoa/Eif4ebp1/Hk1/Hif1a/Mapk3/Edn1/Map2k1/Cdkn1a/Pfkp/Timp1/Pfkl/Pdk1	24	Macrophage_C1_Areg-Up
mmu05418	Fluid shear stress and atherosclerosis - Mus musculus (house mouse)	22/275	147/9334	2.74159e-10	3.92047e-08	2.52515e-08	Il1a/Cav1/Sdc1/Txn1/Tnf/Il1b/Hmox1/Thbd/Vegfa/Ccl2/Ncf1/Rhoa/Cav2/Sdc4/Calm1/Calm3/Itgav/Ctsl/Edn1/Calm2/Mef2a/Hsp90aa1	22	Macrophage_C1_Areg-Up
mmu05133	Pertussis - Mus musculus (house mouse)	15/275	77/9334	5.11868e-09	3.91888e-07	2.52412e-07	Il1a/Nos2/Cd14/Itgb2/Tnf/Il1b/Il6/Itgam/Rhoa/Nlrp3/Calm1/Mapk3/Calm3/Itga5/Calm2	15	Macrophage_C1_Areg-Up
mmu04668	TNF signaling pathway - Mus musculus (house mouse)	18/275	115/9334	5.84669e-09	3.91888e-07	2.52412e-07	Cxcl3/Ptgs2/Cxcl1/Cxcl2/Tnf/Il1b/Ccl2/Il6/Nfkbia/Cflar/Tnfaip3/Lif/Jag1/Tnfrsf1b/Mmp14/Mapk3/Edn1/Map2k1	18	Macrophage_C1_Areg-Up
mmu05205	Proteoglycans in cancer - Mus musculus (house mouse)	24/275	205/9334	6.85118e-09	3.91888e-07	2.52412e-07	Fn1/Thbs1/Cav1/Ezr/Cd44/Sdc1/Tnf/Plaur/Iqgap1/Vegfa/Met/Mdm2/Rhoa/Msn/Cav2/Flna/Sdc4/Hif1a/Mapk3/Itgav/Ctsl/Map2k1/Cdkn1a/Itga5	24	Macrophage_C1_Areg-Up
mmu04657	IL-17 signaling pathway - Mus musculus (house mouse)	16/275	93/9334	1.03485e-08	4.93277e-07	3.17716e-07	Cxcl3/Ptgs2/Cxcl1/Cxcl2/S100a8/Csf3/Tnf/Il1b/Ccl2/Il6/Nfkbia/Tnfaip3/Mmp13/Mapk3/Mapk6/Hsp90aa1	16	Macrophage_C1_Areg-Up
mmu00010	Glycolysis / Gluconeogenesis - Mus musculus (house mouse)	13/275	67/9334	5.8058e-08	2.37208e-06	1.52784e-06	Pgk1/Eno1/Gapdh/Ldha/Pgam1/Tpi1/Gpi1/Pkm/Aldoa/Hk1/Pgm1/Pfkp/Pfkl	13	Macrophage_C1_Areg-Up
mmu05230	Central carbon metabolism in cancer - Mus musculus (house mouse)	13/275	69/9334	8.39001e-08	2.72545e-06	1.75544e-06	Ldha/Slc2a1/Slc16a3/Pgam1/Pkm/Met/Hk1/Hif1a/Mapk3/Map2k1/Pfkp/Pfkl/Pdk1	13	Macrophage_C1_Areg-Up
mmu05417	Lipid and atherosclerosis - Mus musculus (house mouse)	23/275	216/9334	8.5766e-08	2.72545e-06	1.75544e-06	Cxcl3/Cxcl1/Cd36/Cxcl2/Cd14/Tnf/Ccl3/Il1b/Abca1/Ccl2/Il6/Ncf1/Rhoa/Nlrp3/Rap1b/Nfkbia/Calm1/Olr1/Mapk3/Calm3/Sod2/Calm2/Hsp90aa1	23	Macrophage_C1_Areg-Up
mmu04625	C-type lectin receptor signaling pathway - Mus musculus (house mouse)	16/275	112/9334	1.56314e-07	4.47058e-06	2.87947e-06	Ptgs2/Clec4d/Tnf/Il1b/Clec4e/Il6/Mdm2/Rhoa/Nlrp3/Nfkbia/Malt1/Clec4n/Calm1/Mapk3/Calm3/Calm2	16	Macrophage_C1_Areg-Up
mmu05132	Salmonella infection - Mus musculus (house mouse)	24/275	253/9334	3.94095e-07	1.02465e-05	6.59968e-06	Anxa2/Gapdh/Cd14/S100a10/Txn1/Tnf/Il1b/Ahnak/Il6/Rhoa/Nlrp3/Tuba1c/Snx18/Nfkbia/Flna/Rala/Tuba4a/Mapk3/Map2k1/Cyfip1/Ahnak2/Kif5b/Tubb6/Hsp90aa1	24	Macrophage_C1_Areg-Up
mmu04640	Hematopoietic cell lineage - Mus musculus (house mouse)	14/275	94/9334	5.62355e-07	1.34028e-05	8.63264e-06	Cd9/Il1a/Cd36/Cd24a/Csf3/Cd44/Cd14/Il7r/Tnf/Il1b/Il6/Itgam/Itga1/Itga5	14	Macrophage_C1_Areg-Up
mmu05144	Malaria - Mus musculus (house mouse)	11/275	57/9334	6.58078e-07	1.44777e-05	9.32499e-06	Thbs1/Cd36/Csf3/Sdc1/Itgb2/Tnf/Il1b/Ccl2/Il6/Met/Lrp1	11	Macrophage_C1_Areg-Up
mmu05134	Legionellosis - Mus musculus (house mouse)	11/275	60/9334	1.13e-06	2.30844e-05	1.48685e-05	Cxcl3/Cxcl1/Cxcl2/Bnip3/Cd14/Itgb2/Tnf/Il1b/Il6/Itgam/Nfkbia	11	Macrophage_C1_Areg-Up
mmu05323	Rheumatoid arthritis - Mus musculus (house mouse)	13/275	87/9334	1.38224e-06	2.63547e-05	1.69748e-05	Cxcl3/Il1a/Cxcl1/Cxcl2/Itgb2/Tnf/Ccl3/Il1b/Vegfa/Ccl2/Il6/Ctsl/Atp6v1e1	13	Macrophage_C1_Areg-Up
mmu05163	Human cytomegalovirus infection - Mus musculus (house mouse)	23/275	256/9334	1.79729e-06	3.21265e-05	2.06925e-05	Ptgs2/Tnf/Ccl3/Il1b/Vegfa/Ccl2/Il6/Eif4ebp1/Ccl4/Mdm2/Rhoa/Nfkbia/Ccr1/Calm1/Gnb1/Mapk3/Calm3/Cdk6/Itgav/Map2k1/Cdkn1a/Calm2/Gna13	23	Macrophage_C1_Areg-Up
mmu04064	NF-kappa B signaling pathway - Mus musculus (house mouse)	14/275	105/9334	2.21444e-06	3.72547e-05	2.39955e-05	Cxcl3/Ptgs2/Cxcl1/Cxcl2/Cd14/Tnf/Il1b/Gadd45a/Ccl4/Nfkbia/Cflar/Tnfaip3/Malt1/Trim25	14	Macrophage_C1_Areg-Up
mmu05211	Renal cell carcinoma - Mus musculus (house mouse)	11/275	68/9334	4.10084e-06	6.51578e-05	4.19677e-05	Egln3/Slc2a1/Egln1/Vegfa/Met/Rap1b/Hif1a/Ets1/Mapk3/Map2k1/Cdkn1a	11	Macrophage_C1_Areg-Up
mmu04933	AGE-RAGE signaling pathway in diabetic complications - Mus musculus (house mouse)	13/275	101/9334	7.62618e-06	0.000109163	7.0311e-05	Fn1/Il1a/Tnf/Il1b/Serpine1/Thbd/Vegfa/Ccl2/Il6/Diaph1/F3/Mapk3/Edn1	13	Macrophage_C1_Areg-Up
mmu04218	Cellular senescence - Mus musculus (house mouse)	18/275	184/9334	7.63376e-06	0.000109163	7.0311e-05	Il1a/Serpine1/Gadd45a/Il6/Eif4ebp1/Mdm2/Capn2/Calm1/Hipk1/Ets1/Mapk3/Calm3/Cdk6/Vdac1/Map2k1/Cdkn1a/Calm2/Hipk2	18	Macrophage_C1_Areg-Up
mmu04510	Focal adhesion - Mus musculus (house mouse)	19/275	203/9334	8.1119e-06	0.000110476	7.1157e-05	Fn1/Thbs1/Spp1/Cav1/Emp1/Vegfa/Met/Rhoa/Rap1b/Cav2/Capn2/Flna/Diaph1/Itga1/Parvb/Mapk3/Itgav/Map2k1/Itga5	19	Macrophage_C1_Areg-Up
mmu04151	PI3K-Akt signaling pathway - Mus musculus (house mouse)	27/275	364/9334	8.85903e-06	0.000115167	7.41785e-05	Areg/Fn1/Thbs1/Spp1/Ereg/Csf3/Sgk1/Il7r/Vegfa/Il6/Met/Eif4ebp1/Mdm2/Bcl2l11/Ywhaz/Mcl1/Gys1/Itga1/Gnb1/Mapk3/Cdk6/Itgav/Map2k1/Cdkn1a/Itga5/Osm/Hsp90aa1	27	Macrophage_C1_Areg-Up
mmu01200	Carbon metabolism - Mus musculus (house mouse)	14/275	121/9334	1.19811e-05	0.000148982	9.59582e-05	Pgk1/Esd/Eno1/Gapdh/Pgam1/Tpi1/Gpi1/Pkm/Aldoa/Pgd/Hk1/Me2/Pfkp/Pfkl	14	Macrophage_C1_Areg-Up
mmu05146	Amoebiasis - Mus musculus (house mouse)	13/275	107/9334	1.44565e-05	0.000172273	0.00011096	Cxcl3/Arg1/Fn1/Cxcl1/Nos2/Cxcl2/Cd14/Itgb2/Tnf/Il1b/Il6/Itgam/Prdx1	13	Macrophage_C1_Areg-Up
mmu01230	Biosynthesis of amino acids - Mus musculus (house mouse)	11/275	79/9334	1.81377e-05	0.000205205	0.000132171	Arg1/Pgk1/Eno1/Gapdh/Pgam1/Tpi1/Pkm/Aldoa/Pfkp/Glul/Pfkl	11	Macrophage_C1_Areg-Up
mmu04610	Complement and coagulation cascades - Mus musculus (house mouse)	12/275	94/9334	1.8655e-05	0.000205205	0.000132171	Serpinb2/F10/Itgb2/Plaur/Serpine1/Thbd/F13a1/Itgam/F7/F3/Procr/C5ar1	12	Macrophage_C1_Areg-Up
mmu05140	Leishmaniasis - Mus musculus (house mouse)	10/275	70/9334	3.48408e-05	0.000369054	0.000237705	Il1a/Ptgs2/Nos2/Itgb2/Tnf/Il1b/Ncf1/Itgam/Nfkbia/Mapk3	10	Macrophage_C1_Areg-Up
mmu04060	Cytokine-cytokine receptor interaction - Mus musculus (house mouse)	22/275	294/9334	5.44149e-05	0.00055581	0.000357993	Cxcl3/Il1a/Cxcl1/Inhba/Cxcl2/Csf3/Il7r/Ccl9/Tnf/Ccl3/Il1b/Tnfrsf9/Ccl2/Il6/Ccl4/Lif/Tnfsf9/Il1rn/Ccr1/Tnfrsf1b/Osm/Il13ra1	22	Macrophage_C1_Areg-Up
mmu05152	Tuberculosis - Mus musculus (house mouse)	16/275	180/9334	7.93747e-05	0.000782798	0.000504195	Il1a/Nos2/Cd14/Itgb2/Tnf/Il1b/Clec4e/Il6/Itgam/Rhoa/Malt1/Calm1/Eea1/Mapk3/Calm3/Calm2	16	Macrophage_C1_Areg-Up
mmu04145	Phagosome - Mus musculus (house mouse)	16/275	182/9334	9.05516e-05	0.000863258	0.000556018	Thbs1/Cd36/Cd14/Itgb2/Msr1/Ncf1/Itgam/Tuba1c/Eea1/Tuba4a/Olr1/Itgav/Ctsl/Atp6v1e1/Itga5/Tubb6	16	Macrophage_C1_Areg-Up
mmu04061	Viral protein interaction with cytokine and cytokine receptor - Mus musculus (house mouse)	11/275	95/9334	0.00010328	0.000952845	0.00061372	Cxcl3/Cxcl1/Cxcl2/Ccl9/Tnf/Ccl3/Ccl2/Il6/Ccl4/Ccr1/Tnfrsf1b	11	Macrophage_C1_Areg-Up
mmu05167	Kaposi sarcoma-associated herpesvirus infection - Mus musculus (house mouse)	18/275	224/9334	0.000106821	0.000954714	0.000614924	Cxcl3/Ptgs2/Cxcl1/Cxcl2/Vegfa/Il6/Nfkbia/Ccr1/Calm1/Gnb1/Hif1a/Mapk3/Calm3/Cdk6/Map2k1/Cdkn1a/Calm2/Rcan1	18	Macrophage_C1_Areg-Up
mmu04068	FoxO signaling pathway - Mus musculus (house mouse)	13/275	131/9334	0.000123419	0.00106963	0.00068894	Bnip3/Sgk1/Il7r/Plk2/Gadd45a/Il6/Mdm2/Bcl2l11/Irs2/Mapk3/Map2k1/Cdkn1a/Sod2	13	Macrophage_C1_Areg-Up
mmu04216	Ferroptosis - Mus musculus (house mouse)	7/275	40/9334	0.000144538	0.00121582	0.0007831	Slc7a11/Fth1/Hmox1/Gclm/Ftl1/Sat1/Acsl4	7	Macrophage_C1_Areg-Up
mmu05010	Alzheimer disease - Mus musculus (house mouse)	25/275	383/9334	0.000156032	0.001275	0.000821219	Il1a/Ptgs2/Nos2/Gapdh/App/Tnf/Il1b/Il6/Lrp1/Tuba1c/Capn2/Irs2/Calm1/Psmd8/Tuba4a/Mapk3/Calm3/Cdk5r1/Adam10/Vdac1/Map2k1/Calm2/Kif5b/Tubb6/Psmd11	25	Macrophage_C1_Areg-Up
mmu04210	Apoptosis - Mus musculus (house mouse)	13/275	136/9334	0.000180334	0.00143266	0.000922763	Tnf/Gadd45a/Lmna/Bcl2l11/Tuba1c/Nfkbia/Cflar/Capn2/Mcl1/Tuba4a/Mapk3/Ctsl/Map2k1	13	Macrophage_C1_Areg-Up
mmu04920	Adipocytokine signaling pathway - Mus musculus (house mouse)	9/275	71/9334	0.000220551	0.0017048	0.00109805	Cd36/Slc2a1/Tnf/Nfkbia/Irs2/Tnfrsf1b/Npy/Camkk2/Acsl4	9	Macrophage_C1_Areg-Up
mmu04922	Glucagon signaling pathway - Mus musculus (house mouse)	11/275	104/9334	0.000233447	0.001757	0.00113167	Ldha/Slc2a1/Pgam1/Pkm/Calm1/Gys1/Calm3/Pygl/Pfkp/Calm2/Pfkl	11	Macrophage_C1_Areg-Up
mmu04512	ECM-receptor interaction - Mus musculus (house mouse)	10/275	89/9334	0.000273082	0.0020026	0.00128986	Fn1/Thbs1/Spp1/Cd36/Cd44/Sdc1/Sdc4/Itga1/Itgav/Itga5	10	Macrophage_C1_Areg-Up
mmu00052	Galactose metabolism - Mus musculus (house mouse)	6/275	32/9334	0.000294223	0.0021037	0.00135498	Hk1/Pgm1/Ugp2/Pfkp/B4galt1/Pfkl	6	Macrophage_C1_Areg-Up
mmu05214	Glioma - Mus musculus (house mouse)	9/275	74/9334	0.000303059	0.00211402	0.00136163	Gadd45a/Mdm2/Calm1/Mapk3/Calm3/Cdk6/Map2k1/Cdkn1a/Calm2	9	Macrophage_C1_Areg-Up
mmu00030	Pentose phosphate pathway - Mus musculus (house mouse)	6/275	33/9334	0.000350826	0.00238896	0.00153871	Gpi1/Aldoa/Pgd/Pgm1/Pfkp/Pfkl	6	Macrophage_C1_Areg-Up
mmu00500	Starch and sucrose metabolism - Mus musculus (house mouse)	6/275	34/9334	0.000415607	0.00276427	0.00178045	Gpi1/Hk1/Pgm1/Ugp2/Gys1/Pygl	6	Macrophage_C1_Areg-Up
mmu04062	Chemokine signaling pathway - Mus musculus (house mouse)	15/275	192/9334	0.000539598	0.00350739	0.00225908	Cxcl3/Cxcl1/Cxcl2/Ccl9/Ccl3/Ccl2/Ncf1/Ccl4/Rhoa/Rap1b/Nfkbia/Ccr1/Gnb1/Mapk3/Map2k1	15	Macrophage_C1_Areg-Up
mmu05206	MicroRNAs in cancer - Mus musculus (house mouse)	20/275	303/9334	0.000621378	0.0039492	0.00254365	Thbs1/Ptgs2/Ezr/Cd44/Vim/Hmox1/Vegfa/Met/Mdm2/Abcc1/Rhoa/Bcl2l11/Irs2/Mcl1/Mapk3/Cdk6/Map2k1/Zeb2/Cdkn1a/Itga5	20	Macrophage_C1_Areg-Up
mmu04217	Necroptosis - Mus musculus (house mouse)	14/275	175/9334	0.000650025	0.00404146	0.00260307	Il1a/Fth1/Tnf/Il1b/Ftl1/Nlrp3/Cflar/Tnfaip3/Capn2/Pygl/Vdac1/Pla2g4a/Glul/Hsp90aa1	14	Macrophage_C1_Areg-Up
mmu04620	Toll-like receptor signaling pathway - Mus musculus (house mouse)	10/275	100/9334	0.000699878	0.00420751	0.00271003	Spp1/Cd14/Tnf/Ccl3/Il1b/Il6/Ccl4/Nfkbia/Mapk3/Map2k1	10	Macrophage_C1_Areg-Up
mmu04371	Apelin signaling pathway - Mus musculus (house mouse)	12/275	137/9334	0.000706156	0.00420751	0.00271003	Spp1/Nos2/Serpine1/Jag1/Calm1/Gnb1/Mapk3/Calm3/Map2k1/Calm2/Mef2a/Gna13	12	Macrophage_C1_Areg-Up
mmu05142	Chagas disease - Mus musculus (house mouse)	10/275	103/9334	0.000882875	0.00515311	0.00331908	Nos2/Tnf/Ccl3/Il1b/Serpine1/Ccl2/Il6/Nfkbia/Cflar/Mapk3	10	Macrophage_C1_Areg-Up
mmu04978	Mineral absorption - Mus musculus (house mouse)	7/275	54/9334	0.000966174	0.00552651	0.00355959	Fth1/Mt1/Mt2/Hmox1/Ftl1/Atp2b4/Atp1b3	7	Macrophage_C1_Areg-Up
mmu05210	Colorectal cancer - Mus musculus (house mouse)	9/275	88/9334	0.00109472	0.00613903	0.0039541	Areg/Ereg/Gadd45a/Rhoa/Bcl2l11/Rala/Mapk3/Map2k1/Cdkn1a	9	Macrophage_C1_Areg-Up
mmu05219	Bladder cancer - Mus musculus (house mouse)	6/275	41/9334	0.00116925	0.00643086	0.00414207	Thbs1/Vegfa/Mdm2/Mapk3/Map2k1/Cdkn1a	6	Macrophage_C1_Areg-Up
mmu04928	Parathyroid hormone synthesis, secretion and action - Mus musculus (house mouse)	10/275	108/9334	0.00127414	0.00687557	0.0044285	Rhoa/Mmp14/Mmp13/Mapk3/Map2k1/Cdkn1a/Slc9a3r1/Pde4b/Mef2a/Gna13	10	Macrophage_C1_Areg-Up
mmu04810	Regulation of actin cytoskeleton - Mus musculus (house mouse)	16/275	231/9334	0.00130745	0.00692462	0.0044601	Fn1/Ezr/Rgcc/Itgb2/Iqgap1/Itgam/Rhoa/Msn/Diaph1/Itga1/Mapk3/Itgav/Map2k1/Cyfip1/Itga5/Gna13	16	Macrophage_C1_Areg-Up
mmu05164	Influenza A - Mus musculus (house mouse)	13/275	173/9334	0.00178206	0.00915019	0.00589357	Il1a/Tnf/Il1b/Ccl2/Il6/Nlrp3/Nfkbia/Trim25/Mapk3/Cdk6/Rab11a/Vdac1/Map2k1	13	Macrophage_C1_Areg-Up
mmu04621	NOD-like receptor signaling pathway - Mus musculus (house mouse)	15/275	216/9334	0.00179164	0.00915019	0.00589357	Cxcl3/Cxcl1/Cxcl2/Txn1/Tnf/Il1b/Ccl2/Il6/Rhoa/Nlrp3/Nfkbia/Tnfaip3/Mapk3/Vdac1/Hsp90aa1	15	Macrophage_C1_Areg-Up
mmu05135	Yersinia infection - Mus musculus (house mouse)	11/275	135/9334	0.00209762	0.0105249	0.00677901	Fn1/Tnf/Il1b/Ccl2/Il6/Rhoa/Nlrp3/Nfkbia/Mapk3/Map2k1/Itga5	11	Macrophage_C1_Areg-Up
mmu04910	Insulin signaling pathway - Mus musculus (house mouse)	11/275	139/9334	0.00264076	0.0130217	0.00838717	Eif4ebp1/Irs2/Hk1/Calm1/Gys1/Mapk3/Calm3/Pygl/Map2k1/Calm2/Prkar1a	11	Macrophage_C1_Areg-Up
mmu04919	Thyroid hormone signaling pathway - Mus musculus (house mouse)	10/275	120/9334	0.00280604	0.0136021	0.00876105	Slc2a1/Mdm2/Atp1b3/Hif1a/Mapk3/Itgav/Map2k1/Pfkp/Rcan1/Pfkl	10	Macrophage_C1_Areg-Up
mmu04936	Alcoholic liver disease - Mus musculus (house mouse)	11/275	141/9334	0.00295209	0.0140716	0.00906343	Cxcl3/Cxcl1/Cxcl2/Cd14/Tnf/Il1b/Scd2/Il6/Nfkbia/Camkk2/C5ar1	11	Macrophage_C1_Areg-Up
mmu00520	Amino sugar and nucleotide sugar metabolism - Mus musculus (house mouse)	6/275	51/9334	0.00366418	0.0171796	0.0110652	Gpi1/Hk1/Pgm1/Ugp2/Ugdh/Cyb5r3	6	Macrophage_C1_Areg-Up
mmu00051	Fructose and mannose metabolism - Mus musculus (house mouse)	5/275	36/9334	0.00381778	0.017611	0.0113431	Tpi1/Aldoa/Hk1/Pfkp/Pfkl	5	Macrophage_C1_Areg-Up
mmu04015	Rap1 signaling pathway - Mus musculus (house mouse)	14/275	214/9334	0.00432774	0.0196465	0.0126542	Thbs1/Itgb2/Vegfa/Met/Itgam/Rhoa/Rap1b/Calm1/Rala/Mapk3/Calm3/Apbb1ip/Map2k1/Calm2	14	Macrophage_C1_Areg-Up
mmu01250	Biosynthesis of nucleotide sugars - Mus musculus (house mouse)	5/275	38/9334	0.00484599	0.0212678	0.0136984	Gpi1/Hk1/Pgm1/Ugp2/Ugdh	5	Macrophage_C1_Areg-Up
mmu00330	Arginine and proline metabolism - Mus musculus (house mouse)	6/275	54/9334	0.00488317	0.0212678	0.0136984	Arg1/Nos2/Odc1/P4ha1/Sat1/Smox	6	Macrophage_C1_Areg-Up
mmu04022	cGMP-PKG signaling pathway - Mus musculus (house mouse)	12/275	173/9334	0.00506755	0.0212678	0.0136984	Rhoa/Atp2b4/Irs2/Calm1/Atp1b3/Mapk3/Calm3/Vdac1/Map2k1/Calm2/Mef2a/Gna13	12	Macrophage_C1_Areg-Up
mmu05165	Human papillomavirus infection - Mus musculus (house mouse)	20/275	362/9334	0.00509144	0.0212678	0.0136984	Fn1/Thbs1/Ptgs2/Spp1/Tnf/Pkm/Vegfa/Eif4ebp1/Mdm2/Rbpj/Jag1/Itga1/Mapk3/Cdk6/Itgav/Atp6v1e1/Map2k1/Cdkn1a/Slc9a3r1/Itga5	20	Macrophage_C1_Areg-Up
mmu05218	Melanoma - Mus musculus (house mouse)	7/275	72/9334	0.00513103	0.0212678	0.0136984	Gadd45a/Met/Mdm2/Mapk3/Cdk6/Map2k1/Cdkn1a	7	Macrophage_C1_Areg-Up
mmu05223	Non-small cell lung cancer - Mus musculus (house mouse)	7/275	72/9334	0.00513103	0.0212678	0.0136984	Gadd45a/Met/Mapk3/Cdk6/Map2k1/Cdkn1a/Kif5b	7	Macrophage_C1_Areg-Up
mmu04921	Oxytocin signaling pathway - Mus musculus (house mouse)	11/275	153/9334	0.00549559	0.0223334	0.0143848	Ptgs2/Rhoa/Calm1/Mapk3/Calm3/Map2k1/Cdkn1a/Pla2g4a/Camkk2/Calm2/Rcan1	11	Macrophage_C1_Areg-Up
mmu05020	Prion disease - Mus musculus (house mouse)	16/275	267/9334	0.0055443	0.0223334	0.0143848	Il1a/Cav1/Tnf/Il1b/Il6/Ncf1/Tuba1c/Cav2/Psmd8/Tuba4a/Mapk3/Vdac1/Kif5b/Tubb6/Sod1/Psmd11	16	Macrophage_C1_Areg-Up
mmu05222	Small cell lung cancer - Mus musculus (house mouse)	8/275	93/9334	0.0060023	0.0238425	0.0153568	Fn1/Ptgs2/Nos2/Gadd45a/Nfkbia/Cdk6/Itgav/Cdkn1a	8	Macrophage_C1_Areg-Up
mmu05022	Pathways of neurodegeneration - multiple diseases - Mus musculus (house mouse)	24/275	471/9334	0.00616671	0.02416	0.0155613	Il1a/Ptgs2/Nos2/Gpx1/App/Tnf/Il1b/Il6/Tuba1c/Capn2/Calm1/Tnfrsf1b/Psmd8/Tuba4a/Mapk3/Calm3/Cdk5r1/Vdac1/Map2k1/Calm2/Kif5b/Tubb6/Sod1/Psmd11	24	Macrophage_C1_Areg-Up
mmu05212	Pancreatic cancer - Mus musculus (house mouse)	7/275	76/9334	0.00689567	0.0262955	0.0169367	Gadd45a/Vegfa/Rala/Mapk3/Cdk6/Map2k1/Cdkn1a	7	Macrophage_C1_Areg-Up
mmu05220	Chronic myeloid leukemia - Mus musculus (house mouse)	7/275	76/9334	0.00689567	0.0262955	0.0169367	Gadd45a/Mdm2/Nfkbia/Mapk3/Cdk6/Map2k1/Cdkn1a	7	Macrophage_C1_Areg-Up
mmu04744	Phototransduction - Mus musculus (house mouse)	4/275	27/9334	0.00758076	0.0285276	0.0183744	Calm1/Gnb1/Calm3/Calm2	4	Macrophage_C1_Areg-Up
mmu04010	MAPK signaling pathway - Mus musculus (house mouse)	17/275	301/9334	0.00769827	0.0285936	0.0184169	Areg/Il1a/Ereg/Cd14/Tnf/Il1b/Gadd45a/Vegfa/Met/Rap1b/Flna/Dusp5/Mapk3/Map2k1/Pla2g4a/Dusp3/Map4k4	17	Macrophage_C1_Areg-Up
mmu05231	Choline metabolism in cancer - Mus musculus (house mouse)	8/275	98/9334	0.00818151	0.0299989	0.0193221	Eif4ebp1/Hif1a/Mapk3/Map2k1/Slc44a1/Plpp3/Pla2g4a/Slc22a4	8	Macrophage_C1_Areg-Up
mmu05169	Epstein-Barr virus infection - Mus musculus (house mouse)	14/275	231/9334	0.00837186	0.0303083	0.0195213	Cd44/Vim/Tnf/Gadd45a/Il6/Mdm2/Bcl2l11/Nfkbia/Rbpj/Tnfaip3/Psmd8/Cdk6/Cdkn1a/Psmd11	14	Macrophage_C1_Areg-Up
mmu01521	EGFR tyrosine kinase inhibitor resistance - Mus musculus (house mouse)	7/275	79/9334	0.00848877	0.0303474	0.0195465	Vegfa/Il6/Met/Eif4ebp1/Bcl2l11/Mapk3/Map2k1	7	Macrophage_C1_Areg-Up
mmu04722	Neurotrophin signaling pathway - Mus musculus (house mouse)	9/275	121/9334	0.00935401	0.0330277	0.0212729	Rhoa/Rap1b/Nfkbia/Calm1/Mapk3/Calm3/Map2k1/Irak3/Calm2	9	Macrophage_C1_Areg-Up
mmu04014	Ras signaling pathway - Mus musculus (house mouse)	14/275	235/9334	0.00966152	0.0336975	0.0217043	Vegfa/Ets2/Met/Rhoa/Rap1b/Calm1/Rala/Gnb1/Ets1/Mapk3/Calm3/Map2k1/Pla2g4a/Calm2	14	Macrophage_C1_Areg-Up
mmu01523	Antifolate resistance - Mus musculus (house mouse)	4/275	29/9334	0.00979861	0.0337639	0.0217471	Tnf/Il1b/Il6/Abcc1	4	Macrophage_C1_Areg-Up
mmu04071	Sphingolipid signaling pathway - Mus musculus (house mouse)	9/275	126/9334	0.0120166	0.0409138	0.0263523	Tnf/Degs1/Abcc1/Rhoa/Sgms1/Sgms2/Mapk3/Map2k1/Gna13	9	Macrophage_C1_Areg-Up
mmu04930	Type II diabetes mellitus - Mus musculus (house mouse)	5/275	48/9334	0.0130332	0.0438528	0.0282453	Tnf/Pkm/Irs2/Hk1/Mapk3	5	Macrophage_C1_Areg-Up
mmu04970	Salivary secretion - Mus musculus (house mouse)	7/275	86/9334	0.0132372	0.0440213	0.0283538	Atp2b4/Kcnn4/Calm1/Atp1b3/Calm3/Bst1/Calm2	7	Macrophage_C1_Areg-Up
mmu04720	Long-term potentiation - Mus musculus (house mouse)	6/275	67/9334	0.0137529	0.0452106	0.0291198	Rap1b/Calm1/Mapk3/Calm3/Map2k1/Calm2	6	Macrophage_C1_Areg-Up
mmu04024	cAMP signaling pathway - Mus musculus (house mouse)	13/275	224/9334	0.0151727	0.0493111	0.0317609	Rhoa/Atp2b4/Rap1b/Nfkbia/Calm1/Npy/Atp1b3/Mapk3/Calm3/Edn1/Map2k1/Pde4b/Calm2	13	Macrophage_C1_Areg-Up
mmu04931	Insulin resistance - Mus musculus (house mouse)	8/275	110/9334	0.0157807	0.0507111	0.0326627	Cd36/Slc2a1/Tnf/Il6/Nfkbia/Irs2/Gys1/Pygl	8	Macrophage_C1_Areg-Up
mmu04912	GnRH signaling pathway - Mus musculus (house mouse)	7/275	90/9334	0.0166797	0.0530044	0.0341397	Calm1/Mmp14/Mapk3/Calm3/Map2k1/Pla2g4a/Calm2	7	Macrophage_C1_Areg-Up
mmu05410	Hypertrophic cardiomyopathy - Mus musculus (house mouse)	7/275	91/9334	0.0176308	0.055411	0.0356898	Tnf/Il6/Lmna/Itga1/Itgav/Edn1/Itga5	7	Macrophage_C1_Areg-Up
mmu04380	Osteoclast differentiation - Mus musculus (house mouse)	9/275	135/9334	0.0181808	0.0565185	0.0364032	Il1a/Tnf/Il1b/Ncf1/Nfkbia/Lilrb4a/Mapk3/Pira2/Map2k1	9	Macrophage_C1_Areg-Up
mmu00480	Glutathione metabolism - Mus musculus (house mouse)	6/275	72/9334	0.0190787	0.0586722	0.0377903	Prdx6/Gpx1/Odc1/Gsr/Pgd/Gclm	6	Macrophage_C1_Areg-Up
mmu00220	Arginine biosynthesis - Mus musculus (house mouse)	3/275	20/9334	0.0198972	0.0605382	0.0389922	Arg1/Nos2/Glul	3	Macrophage_C1_Areg-Up
mmu04115	p53 signaling pathway - Mus musculus (house mouse)	6/275	73/9334	0.0202915	0.0610881	0.0393464	Thbs1/Serpine1/Gadd45a/Mdm2/Cdk6/Cdkn1a	6	Macrophage_C1_Areg-Up
mmu05216	Thyroid cancer - Mus musculus (house mouse)	4/275	37/9334	0.0226958	0.0676145	0.04355	Gadd45a/Mapk3/Map2k1/Cdkn1a	4	Macrophage_C1_Areg-Up
mmu05100	Bacterial invasion of epithelial cells - Mus musculus (house mouse)	6/275	76/9334	0.0242414	0.0714746	0.0460362	Fn1/Cav1/Met/Rhoa/Cav2/Itga5	6	Macrophage_C1_Areg-Up
mmu04270	Vascular smooth muscle contraction - Mus musculus (house mouse)	9/275	144/9334	0.0263796	0.0769854	0.0495857	Rhoa/Calm1/Mapk3/Calm3/Edn1/Map2k1/Pla2g4a/Calm2/Gna13	9	Macrophage_C1_Areg-Up
mmu04370	VEGF signaling pathway - Mus musculus (house mouse)	5/275	58/9334	0.02755	0.0795889	0.0512626	Ptgs2/Vegfa/Mapk3/Map2k1/Pla2g4a	5	Macrophage_C1_Areg-Up
mmu05202	Transcriptional misregulation in cancer - Mus musculus (house mouse)	12/275	224/9334	0.033175	0.0942778	0.0607236	Cd14/Id2/Gadd45a/Il6/Met/Itgam/Mdm2/Nupr1/Nfkbiz/Cdkn1a/Cdk14/Dot1l	12	Macrophage_C1_Areg-Up
mmu03266	Virion - Herpesvirus - Mus musculus (house mouse)	2/275	10/9334	0.0332939	0.0942778	0.0607236	Itga5/Igf2r	2	Macrophage_C1_Areg-Up
mmu04152	AMPK signaling pathway - Mus musculus (house mouse)	8/275	127/9334	0.0338477	0.0949063	0.0611284	Cd36/Scd2/Eif4ebp1/Irs2/Gys1/Camkk2/Pfkp/Pfkl	8	Macrophage_C1_Areg-Up
mmu04662	B cell receptor signaling pathway - Mus musculus (house mouse)	6/275	83/9334	0.0353749	0.0982254	0.0632663	Nfkbia/Malt1/Lilrb4a/Mapk3/Pira2/Map2k1	6	Macrophage_C1_Areg-Up
mmu04926	Relaxin signaling pathway - Mus musculus (house mouse)	8/275	129/9334	0.0366345	0.100745	0.0648891	Nos2/Vegfa/Nfkbia/Mmp13/Gnb1/Mapk3/Edn1/Map2k1	8	Macrophage_C1_Areg-Up
mmu04012	ErbB signaling pathway - Mus musculus (house mouse)	6/275	84/9334	0.0371943	0.10131	0.0652531	Areg/Ereg/Eif4ebp1/Mapk3/Map2k1/Cdkn1a	6	Macrophage_C1_Areg-Up
mmu04540	Gap junction - Mus musculus (house mouse)	6/275	86/9334	0.0410103	0.11065	0.0712691	Gja1/Tuba1c/Tuba4a/Mapk3/Map2k1/Tubb6	6	Macrophage_C1_Areg-Up
mmu04146	Peroxisome - Mus musculus (house mouse)	6/275	87/9334	0.0430077	0.114955	0.0740418	Nos2/Prdx1/Sod2/Acsl4/Prdx5/Sod1	6	Macrophage_C1_Areg-Up
mmu04350	TGF-beta signaling pathway - Mus musculus (house mouse)	7/275	110/9334	0.0435574	0.115346	0.0742938	Thbs1/Inhba/Id2/Tnf/Emp3/Rhoa/Mapk3	7	Macrophage_C1_Areg-Up
mmu00230	Purine metabolism - Mus musculus (house mouse)	8/275	134/9334	0.0442673	0.115858	0.0746235	Nt5e/Adssl1/Impdh1/Pgm1/Pde8a/Adss/Pde4b/Aprt	8	Macrophage_C1_Areg-Up
mmu04664	Fc epsilon RI signaling pathway - Mus musculus (house mouse)	5/275	66/9334	0.0445609	0.115858	0.0746235	Tnf/Mapk3/Alox5ap/Map2k1/Pla2g4a	5	Macrophage_C1_Areg-Up
mmu03320	PPAR signaling pathway - Mus musculus (house mouse)	6/275	89/9334	0.0471833	0.121571	0.0783032	Cd36/Plin2/Scd2/Olr1/Fabp7/Acsl4	6	Macrophage_C1_Areg-Up
mmu05171	Coronavirus disease - COVID-19 - Mus musculus (house mouse)	86/364	249/9334	3.32733e-60	9.15017e-58	7.21506e-58	Rps25/Rpl23a/Myd88/Isg15/Uba52/Fau/Rpl35/Rpl37/Rpl27/Rpl38/Rpl22/Rps28/Rpl29/Rpl5/Rps15a/Rpl37a/Rps15/Rps8/Rps3a1/Rpl9/Rpl35a/Rps10/Rpl34/Rpl17/Rpl26/Rpl36/Rpl8/Rps14/Rpl7/Rps2/Rpl12/Rpl7a/Rps3/Rpl22l1/Rpl19/Rpl6/Rps19/Rps16/Rpl11/Rps6/Rpl36a/Rpl23/Rps20/Rps12/Rpl4/Rpl18/Rpl32/C4b/Rps13/Rpl14/Rpl15/Rps23/Rpl27a/Rpl30/C3/Rpl3/Rps5/Rpl13/Rps24/Rps27/Rpl28/Rpl10/Rps9/Rplp0/Rpl39/Rps21/Rps27a/Jun/Rpl…	86	Macrophage_C1_Areg-Down
mmu03010	Ribosome - Mus musculus (house mouse)	73/364	177/9334	2.25085e-57	3.09492e-55	2.4404e-55	Rps25/Rpl23a/Uba52/Fau/Rpl35/Rpl37/Rpl27/Rpl38/Rpl22/Rps28/Rpl29/Rpl5/Rps15a/Rpl37a/Rps15/Rps8/Rps3a1/Rpl9/Rpl35a/Rps10/Rpl34/Rpl17/Rpl26/Rpl36/Rpl8/Rps14/Rpl7/Rps2/Rpl12/Rpl7a/Rps3/Rpl22l1/Rpl19/Rpl6/Rps19/Rps16/Rpl11/Rps6/Rpl36a/Rpl23/Rps20/Rps12/Rpl4/Rpl18/Rpl32/Rps13/Rpl14/Rpl15/Rps23/Rpl27a/Rpl30/Rpl3/Rps5/Rpl13/Rps24/Rps27/Rpl28/Rpl10/Rps9/Rplp0/Rpl39/Rps21/Rps27a/Rpl10a/Rps29/Rpl21/Rplp1/R…	73	Macrophage_C1_Areg-Down
mmu04612	Antigen processing and presentation - Mus musculus (house mouse)	26/364	90/9334	2.86298e-16	2.6244e-14	2.06938e-14	Hspa1a/Hspa5/H2-T22/Klrd1/Ctss/Ciita/Hspa8/Tap2/H2-D1/Tapbp/B2m/H2-K1/Calr/Pdia3/H2-T23/Tap1/Lgmn/Psme1/Psme2/Ifi30/H2-DMb1/H2-DMa/H2-Ab1/H2-Eb1/H2-Aa/Cd74	26	Macrophage_C1_Areg-Down
mmu05415	Diabetic cardiomyopathy - Mus musculus (house mouse)	30/364	211/9334	6.12814e-10	4.2131e-08	3.3221e-08	Ndufa6/Mmp2/Uqcrh/Cox8a/Parp1/Ndufb8/Atp5a1/Ndufb11/Ndufs8/Atp5g1/Atp5h/Sdhb/Cox5a/Atp5b/Ndufc2/Slc25a5/Tgfbr2/Atp5g2/Ndufa13/Rac2/Cox7a2l/Atp5c1/Tbc1d4/Slc25a4/Ndufa4/Mcpt4/Col1a2/Col1a1/Col3a1/Cma1	30	Macrophage_C1_Areg-Down
mmu05140	Leishmaniasis - Mus musculus (house mouse)	16/364	70/9334	7.46368e-09	4.10502e-07	3.23688e-07	Fcgr1/Myd88/Eef1a1/Ptpn6/Ifngr1/C3/Jun/Itga4/Fos/Fcgr4/Stat1/H2-DMb1/H2-DMa/H2-Ab1/H2-Eb1/H2-Aa	16	Macrophage_C1_Areg-Down
mmu04145	Phagosome - Mus musculus (house mouse)	25/364	182/9334	3.51722e-08	1.61206e-06	1.27113e-06	Fcgr1/Itgb5/Sec61b/Cd209g/H2-T22/Ctss/Tap2/H2-D1/Cd209f/H2-K1/C3/Cd209d/Cd209a/Calr/Marco/H2-T23/Tap1/Fcgr4/Coro1a/Mrc1/H2-DMb1/H2-DMa/H2-Ab1/H2-Eb1/H2-Aa	25	Macrophage_C1_Areg-Down
[truncated: 56 more rows]
