# Supplementary material for: Single-cell RNA sequencing reveals that Danggui Buxue Tang decoction facilitates wound healing after anal fistula by promoting M2 macrophage polarization
Source: Hereditas. 2025 Oct 9;162:204. doi: 10.1186/s41065-025-00578-2 (PMC12512633; doi:10.1186/s41065-025-00578-2)
Supplement: Supplementary file 8 — Supplementary Material 8: Supplementary Table 3. Functional enrichment analysis on DEGs between Macrophage_C3_Cd163 (M2-like (M2C3)) and other macrophages clusters. [file 41065_2025_578_MOESM8_ESM.xlsx]

## Sheet: Highlights
Highlights: TOP3 GO-BP, GO-CC, GO-MF terms
sheetname	ONTOLOGY	Description	pvalue	p.adjust
Macrophage_C3_Cd163-Up	BP	response to interferon-beta	6.28416e-29	2.59473e-25
	BP	cellular response to interferon-beta	2.69395e-27	3.82599e-24
	BP	response to interferon-gamma	2.77984e-27	3.82599e-24
Macrophage_C3_Cd163-Down	BP	leukocyte migration	1.0192e-29	4.8565e-26
	BP	myeloid leukocyte migration	5.65827e-28	1.34808e-24
	BP	leukocyte cell-cell adhesion	1.56012e-25	2.35237e-22
Macrophage_C3_Cd163-Up	CC	endocytic vesicle	2.69313e-21	1.05301e-18
	CC	endosome membrane	2.2607e-15	4.41966e-13
	CC	phagocytic vesicle	1.17956e-14	1.53736e-12
Macrophage_C3_Cd163-Down	CC	cell-substrate junction	9.6101e-15	4.10032e-12
	CC	focal adhesion	1.79445e-14	4.10032e-12
	CC	cell leading edge	1.17661e-13	1.79236e-11
Macrophage_C3_Cd163-Up	MF	cargo receptor activity	2.83972e-11	1.74359e-08
	MF	amide binding	4.223e-10	1.29646e-07
	MF	peptide binding	9.26856e-10	1.89697e-07
Macrophage_C3_Cd163-Down	MF	cell adhesion molecule binding	7.49504e-14	5.53134e-11
	MF	integrin binding	1.88374e-13	6.95101e-11
	MF	protease binding	7.50101e-13	1.84525e-10
Highlights: TOP5 KEGG pathways
sheetname		Description	pvalue	p.adjust
Macrophage_C3_Cd163-Up		Phagosome - Mus musculus (house mouse)	1.87589e-11	5.08365e-09
		Antigen processing and presentation - Mus musculus (house mouse)	2.28371e-10	3.09443e-08
		Endocytosis - Mus musculus (house mouse)	1.98197e-08	1.52915e-06
		Lysosome - Mus musculus (house mouse)	2.25706e-08	1.52915e-06
		Complement and coagulation cascades - Mus musculus (house mouse)	2.13393e-07	1.15659e-05
Macrophage_C3_Cd163-Down		Rheumatoid arthritis - Mus musculus (house mouse)	1.55098e-09	4.29621e-07
		NF-kappa B signaling pathway - Mus musculus (house mouse)	4.6352e-09	6.41975e-07
		Apoptosis - Mus musculus (house mouse)	1.00027e-08	9.23587e-07
		PI3K-Akt signaling pathway - Mus musculus (house mouse)	5.11355e-08	3.54113e-06
		Focal adhesion - Mus musculus (house mouse)	1.18249e-07	5.60654e-06

## Sheet: Go
ONTOLOGY	ID	Description	GeneRatio	BgRatio	pvalue	p.adjust	qvalue	geneID	Count	sheetname
BP	GO:0035456	response to interferon-beta	25/439	65/28943	6.28416e-29	2.59473e-25	1.70797e-25	Iigp1/Gbp2/Bst2/Gbp7/Stat1/Ifitm3/Ifi47/Igtp/Gm4951/Ifitm2/Gbp6/Gbp3/Irgm1/Ifit3/Mndal/Ifit1/Acod1/Irgm2/Ifi206/Gbp2b/F830016B08Rik/Irf1/Ifi211/Ifi204/Ifi207	25	Macrophage_C3_Cd163-Up
BP	GO:0035458	cellular response to interferon-beta	23/439	57/28943	2.69395e-27	3.82599e-24	2.51844e-24	Iigp1/Gbp2/Gbp7/Stat1/Ifi47/Igtp/Gm4951/Ifitm2/Gbp6/Gbp3/Irgm1/Ifit3/Mndal/Ifit1/Acod1/Irgm2/Ifi206/Gbp2b/F830016B08Rik/Irf1/Ifi211/Ifi204/Ifi207	23	Macrophage_C3_Cd163-Up
BP	GO:0034341	response to interferon-gamma	31/439	139/28943	2.77984e-27	3.82599e-24	2.51844e-24	Ccl8/Mrc1/Gbp2/Ccl12/Ccl6/Ccl5/Bst2/Gbp7/Stat1/Ifitm3/Igtp/Gbp4/Ifitm2/Gbp6/Vamp8/Gbp3/Irgm1/Rab11fip5/Ccl24/Casp1/Cd40/Acod1/Stxbp3/Parp14/Irgm2/Parp9/Gbp2b/Gbp8/Irf1/Ccl7/Evl	31	Macrophage_C3_Cd163-Up
BP	GO:0032103	positive regulation of response to external stimulus	49/439	459/28943	6.02225e-27	6.21647e-24	4.09196e-24	Gas6/Ccl5/Aif1/Cd81/Igtp/Grn/Nrp1/Ninj1/Ly86/Il18/Csf1r/Zbp1/Lamp1/Fgfr1/Ddx60/Ctsc/P2rx4/Pla2g7/Vamp8/Fcgr3/Ptprj/Irgm1/C3/Ccl24/Lgmn/Irf7/Calr/Mndal/Znfx1/Casp1/Acod1/Fcer1g/H2-M3/Rac2/Trim30a/Scarf1/Ifi206/Parp9/Pycard/Dhx58/Tnfrsf1a/Ifi211/Ccl7/Ifi204/Ifi207/Oasl1/Cmklr1/Mospd2/Ccr5	49	Macrophage_C3_Cd163-Up
BP	GO:0051607	defense response to virus	40/439	289/28943	1.88999e-26	1.33924e-23	8.81546e-24	Ccl5/Bst2/Unc93b1/Cxcl9/Serinc3/Gbp7/Stat1/Ifitm3/Gbp4/Ifitm2/Apobec3/Ifit2/Zbp1/Ddx60/Fgl2/Rtp4/Samhd1/Vamp8/Oasl2/Ifit3/Irf7/Znfx1/Casp1/Ifit1/Rnasel/Cd40/Acod1/Trim30a/Ifi206/Parp9/Gbp2b/Dtx3l/Pycard/Dhx58/Stat2/Irf1/Ifi204/Ifi207/Oasl1/Tspan32	40	Macrophage_C3_Cd163-Up
BP	GO:0140546	defense response to symbiont	40/439	290/28943	2.16268e-26	1.33924e-23	8.81546e-24	Ccl5/Bst2/Unc93b1/Cxcl9/Serinc3/Gbp7/Stat1/Ifitm3/Gbp4/Ifitm2/Apobec3/Ifit2/Zbp1/Ddx60/Fgl2/Rtp4/Samhd1/Vamp8/Oasl2/Ifit3/Irf7/Znfx1/Casp1/Ifit1/Rnasel/Cd40/Acod1/Trim30a/Ifi206/Parp9/Gbp2b/Dtx3l/Pycard/Dhx58/Stat2/Irf1/Ifi204/Ifi207/Oasl1/Tspan32	40	Macrophage_C3_Cd163-Up
BP	GO:0009615	response to virus	43/439	347/28943	2.27044e-26	1.33924e-23	8.81546e-24	Ccl5/Bst2/Unc93b1/Cxcl9/Serinc3/Gbp7/Stat1/Ifi27l2a/Ifitm3/Igtp/Gbp4/Ifitm2/Apobec3/Ifit2/Zbp1/Ddx60/Fgl2/Rtp4/Samhd1/Vamp8/Irgm1/Oasl2/Ifit3/Irf7/Znfx1/Casp1/Ifit1/Rnasel/Cd40/Acod1/Trim30a/Ifi206/Parp9/Gbp2b/Dtx3l/Pycard/Dhx58/Stat2/Irf1/Ifi204/Ifi207/Oasl1/Tspan32	43	Macrophage_C3_Cd163-Up
BP	GO:0002831	regulation of response to biotic stimulus	43/439	371/28943	3.48969e-25	1.80112e-22	1.18558e-22	Cfh/Ccl5/Apoe/Stat1/Slamf8/Igtp/Grn/Ly86/Gbp4/Tap1/Apobec3/Zbp1/Lamp1/Ddx60/Fgl2/Samhd1/Cd55/Trafd1/Irgm1/C3/Irf7/Mndal/Znfx1/Acod1/H2-M3/Tap2/Parp14/Trim30a/Vsig4/Ifi206/Parp9/Dtx3l/Cd274/Pycard/Dhx58/Stat2/Irf1/Ifi211/Smpdl3b/Ifi204/Ifi207/Oasl1/Tspan32	43	Macrophage_C3_Cd163-Up
BP	GO:0071346	cellular response to interferon-gamma	26/439	112/28943	1.47533e-23	6.7685e-21	4.45534e-21	Ccl8/Mrc1/Gbp2/Ccl12/Ccl6/Ccl5/Gbp7/Stat1/Igtp/Gbp4/Gbp6/Vamp8/Gbp3/Irgm1/Rab11fip5/Ccl24/Casp1/Acod1/Stxbp3/Parp14/Parp9/Gbp2b/Gbp8/Irf1/Ccl7/Evl	26	Macrophage_C3_Cd163-Up
BP	GO:0019882	antigen processing and presentation	26/439	128/28943	5.8159e-22	2.40139e-19	1.5807e-19	Fcgr4/Unc93b1/H2-K1/H2-T23/B2m/H2-D1/Psmb9/Tap1/Psme2/Ighm/Tapbp/Psmb8/Fgl2/Clec4a3/Clec4a1/Fcgr3/Psme1/Calr/H2-DMa/Fcer1g/H2-T22/H2-M3/Tap2/Pdia3/Fcgr2b/Pycard	26	Macrophage_C3_Cd163-Up
BP	GO:0002697	regulation of immune effector process	42/439	464/28943	1.80922e-20	6.79115e-18	4.47024e-18	Cfb/C4b/Cfh/Bst2/Pnp/H2-K1/Cd81/Cfp/H2-T23/Slamf8/Lacc1/B2m/H2-D1/Grn/Il18/Tap1/C6/Lamp1/Ighm/Ddx60/Fgl2/Il4ra/Vamp8/Fcgr3/Cd55/Ptprj/C3/Casp1/Cd40/Fcer1g/H2-T22/H2-M3/Tap2/Tmbim6/Rac2/Vsig4/Fcgr2b/Pycard/Dhx58/Irf1/P2rx7/Cd5l	42	Macrophage_C3_Cd163-Up
BP	GO:0045088	regulation of innate immune response	31/439	240/28943	7.66529e-20	2.6375e-17	1.73612e-17	Cfh/Apoe/Slamf8/Igtp/Grn/Tap1/Zbp1/Lamp1/Samhd1/Trafd1/Irgm1/C3/Irf7/Mndal/Znfx1/Acod1/H2-M3/Tap2/Parp14/Trim30a/Vsig4/Ifi206/Parp9/Pycard/Dhx58/Stat2/Irf1/Ifi211/Smpdl3b/Ifi204/Ifi207	31	Macrophage_C3_Cd163-Up
BP	GO:0050727	regulation of inflammatory response	35/439	367/28943	6.00529e-18	1.90737e-15	1.25552e-15	Ednrb/Igf1/Ccl5/Apoe/Aoah/Cd81/Slamf8/Lacc1/Grn/Ninj1/Il18/Zbp1/Fgfr1/Ctsc/Bst1/Aldh2/Vamp8/Hpse/Fcgr3/C3/Ccl24/Pmp22/Pla2g2d/Casp1/Tnfaip8l2/Acod1/Fcer1g/Fcgr2b/Pycard/Tnfrsf1a/Smpdl3b/Alox5/Ndufc2/Gpx4/Ccr5	35	Macrophage_C3_Cd163-Up
BP	GO:0048002	antigen processing and presentation of peptide antigen	19/439	79/28943	7.12705e-18	2.10197e-15	1.38361e-15	Unc93b1/H2-K1/H2-T23/B2m/H2-D1/Tap1/Tapbp/Clec4a3/Clec4a1/Fcgr3/Calr/H2-DMa/Fcer1g/H2-T22/H2-M3/Tap2/Pdia3/Fcgr2b/Pycard	19	Macrophage_C3_Cd163-Up
BP	GO:0031349	positive regulation of defense response	32/439	305/28943	1.0127e-17	2.78764e-15	1.83495e-15	Ccl5/Cd81/Igtp/Grn/Ninj1/Il18/Zbp1/Lamp1/Fgfr1/Ctsc/Vamp8/Fcgr3/Irgm1/C3/Ccl24/Irf7/Mndal/Znfx1/Casp1/Acod1/Fcer1g/H2-M3/Trim30a/Ifi206/Parp9/Mef2c/Pycard/Tnfrsf1a/Ifi211/Ifi204/Ifi207/Ccr5	32	Macrophage_C3_Cd163-Up
BP	GO:0019884	antigen processing and presentation of exogenous antigen	15/439	40/28943	1.16056e-17	2.99498e-15	1.97143e-15	Unc93b1/H2-K1/B2m/Tap1/Psme2/Tapbp/Clec4a3/Clec4a1/Fcgr3/Psme1/H2-DMa/Fcer1g/H2-M3/Tap2/Fcgr2b	15	Macrophage_C3_Cd163-Up
BP	GO:0060326	cell chemotaxis	32/439	314/28943	2.38426e-17	5.79096e-15	3.81187e-15	Ccl8/Saa3/Gas6/Ccl12/Ccl6/Ednrb/Ccl5/Aif1/Cxcl9/Slamf8/Nrp1/Ninj1/Csf1r/Fgfr1/P2rx4/Bst1/Pla2g7/Fcgr3/Ptprj/Ccl24/Lgmn/Calr/Fcer1g/Rac2/Csf3r/Mpp1/Plekhg5/Ccl7/Alox5/Cmklr1/Mospd2/Ccr5	32	Macrophage_C3_Cd163-Up
BP	GO:0002460	adaptive immune response based on somatic recombination of immune receptors built from immunoglobulin superfamily domains	39/439	486/28943	2.81056e-17	6.44711e-15	4.24378e-15	C1qa/C1qc/C1qb/C4b/Cfh/Unc93b1/Pnp/Il18bp/H2-K1/Cd81/H2-T23/B2m/H2-D1/Il18/Ighm/Ctsc/Fgl2/Il4ra/Fcgr3/Cd55/C3/Pirb/Irf7/H2-DMa/Cd40/Fcer1g/H2-T22/H2-M3/Tap2/Sema4a/Fcgr2b/Mef2c/C1ra/Cd274/Irf1/Hprt/Ly9/Enpp1/P2rx7	39	Macrophage_C3_Cd163-Up
BP	GO:0042832	defense response to protozoan	14/439	39/28943	2.9647e-16	6.44276e-14	4.24091e-14	Iigp1/Gbp2/Gbp7/Gbp4/Gbp6/Il4ra/Gbp3/Cd40/Batf2/Irgm2/Gbp2b/Gbp8/Enpp1/Tspan32	14	Macrophage_C3_Cd163-Up
BP	GO:0002699	positive regulation of immune effector process	31/439	320/28943	3.19576e-16	6.59764e-14	4.34287e-14	Cfb/C4b/Pnp/H2-K1/Cd81/Cfp/H2-T23/Lacc1/B2m/H2-D1/Il18/C6/Lamp1/Ddx60/Il4ra/Vamp8/Fcgr3/Cd55/Ptprj/C3/Casp1/Cd40/Fcer1g/H2-T22/H2-M3/Tap2/Rac2/Pycard/Dhx58/Irf1/P2rx7	31	Macrophage_C3_Cd163-Up
BP	GO:0019221	cytokine-mediated signaling pathway	35/439	421/28943	4.34279e-16	8.53874e-14	5.62059e-14	Ccl8/Iigp1/Gas6/Ccl12/Ccl6/Ccl5/Cxcl9/Stat1/Ifitm3/Igtp/Il18/Ifitm2/Csf1r/Zbp1/Acsl1/Il4ra/Samhd1/Irgm1/Lifr/Oasl2/Ccl24/Pirb/Irf7/Casp1/Il2rg/Fcer1g/Parp14/Parp9/Csf3r/Pycard/Tnfrsf1a/Stat2/Irf1/Ccl7/Oasl1	35	Macrophage_C3_Cd163-Up
BP	GO:0002478	antigen processing and presentation of exogenous peptide antigen	13/439	33/28943	8.20309e-16	1.53957e-13	1.01341e-13	Unc93b1/H2-K1/B2m/Tap1/Tapbp/Clec4a3/Clec4a1/Fcgr3/H2-DMa/Fcer1g/H2-M3/Tap2/Fcgr2b	13	Macrophage_C3_Cd163-Up
BP	GO:0097529	myeloid leukocyte migration	27/439	243/28943	9.09578e-16	1.63289e-13	1.07484e-13	Ccl8/Ccl12/Ccl6/Ednrb/Ccl5/Aif1/Cxcl9/Cd81/Slamf8/Ninj1/Csf1r/P2rx4/Bst1/Pla2g7/Fcgr3/Ptprj/Ccl24/Lgmn/Fcer1g/Rac2/Csf3r/Mpp1/Mcoln2/Ccl7/Enpp1/Cmklr1/Mospd2	27	Macrophage_C3_Cd163-Up
BP	GO:0002683	negative regulation of immune system process	36/439	465/28943	1.50932e-15	2.59666e-13	1.70924e-13	C1qc/Ccl12/Tmem176b/Tmem176a/Igf1/Bst2/Slamf8/Grn/Tap1/Lst1/Fgl2/Il4ra/Samhd1/Mertk/Cd55/Trafd1/Ptprj/Pla2g2d/Tnfaip8l2/Sdc4/Acod1/Fcer1g/Tap2/Tmbim6/Parp14/Vsig4/Ifi206/Fcgr2b/Cd274/Dhx58/Stat2/Irf1/Smpdl3b/Ifi204/Ifi207/Tspan32	36	Macrophage_C3_Cd163-Up
BP	GO:0030595	leukocyte chemotaxis	26/439	228/28943	1.6656e-15	2.75091e-13	1.81077e-13	Ccl8/Gas6/Ccl12/Ccl6/Ednrb/Ccl5/Aif1/Cxcl9/Slamf8/Ninj1/Csf1r/Bst1/Pla2g7/Fcgr3/Ptprj/Ccl24/Lgmn/Calr/Fcer1g/Rac2/Csf3r/Mpp1/Ccl7/Alox5/Cmklr1/Mospd2	26	Macrophage_C3_Cd163-Up
BP	GO:0001562	response to protozoan	14/439	44/28943	2.10875e-15	3.34886e-13	2.20437e-13	Iigp1/Gbp2/Gbp7/Gbp4/Gbp6/Il4ra/Gbp3/Cd40/Batf2/Irgm2/Gbp2b/Gbp8/Enpp1/Tspan32	14	Macrophage_C3_Cd163-Up
BP	GO:0006898	receptor-mediated endocytosis	28/439	274/28943	2.30614e-15	3.52668e-13	2.32142e-13	Mrc1/Trf/Lyve1/Fcgr4/Apoe/Ifitm3/Cd81/B2m/Ap2a2/Itsn1/Hpse/Siglec1/Tgfbr2/Cltc/C3/Dab2/Ap2m1/Eps15/Lrp6/Fcer1g/Dbnl/Cd2ap/Scarf1/Fcgr2b/Ap2s1/Clta/Fchsd2/Snx9	28	Macrophage_C3_Cd163-Up
BP	GO:0002253	activation of immune response	35/439	448/28943	2.8835e-15	4.25213e-13	2.79894e-13	Cfb/C1qa/C1qc/C1qb/C4b/Fcna/Cfh/Cd38/Cd81/Cfp/C6/Fpr1/Zbp1/Ighm/Themis2/Cd55/Ptprj/C3/Mndal/Cmtm3/Znfx1/Fcer1g/Trim30a/Vsig4/Ifi206/Fpr2/Mef2c/Fyb/C1ra/Pycard/Ifi211/Ifi204/Ifi207/Cd5l/Cmklr1	35	Macrophage_C3_Cd163-Up
BP	GO:0002474	antigen processing and presentation of peptide antigen via MHC class I	15/439	56/28943	3.75871e-15	5.35162e-13	3.52268e-13	H2-K1/H2-T23/B2m/H2-D1/Tap1/Tapbp/Clec4a3/Clec4a1/Fcgr3/Calr/Fcer1g/H2-T22/H2-M3/Tap2/Pdia3	15	Macrophage_C3_Cd163-Up
BP	GO:0002449	lymphocyte mediated immunity	36/439	483/28943	4.87384e-15	6.70803e-13	4.41553e-13	C1qa/C1qc/C1qb/C4b/Cfh/Unc93b1/Pnp/H2-K1/Cd81/H2-T23/B2m/H2-D1/Il18/Tap1/Lamp1/Ighm/Ctsc/Fgl2/Prdx1/Il4ra/Fcgr3/Cd55/C3/Pirb/Irf7/H2-DMa/Cd40/Fcer1g/H2-T22/H2-M3/Tap2/Fcgr2b/C1ra/Hprt/Enpp1/P2rx7	36	Macrophage_C3_Cd163-Up
BP	GO:0050900	leukocyte migration	32/439	385/28943	8.29305e-15	1.10458e-12	7.27085e-13	Ccl8/Gas6/Ccl12/Ccl6/Ednrb/Ccl5/Lyve1/Aif1/Cxcl9/Cd81/Slamf8/Ninj1/Csf1r/P2rx4/Bst1/Pla2g7/Fcgr3/Ptprj/Ccl24/Lgmn/Calr/Fcer1g/Rac2/Csf3r/Mpp1/Mcoln2/Pycard/Ccl7/Alox5/Enpp1/Cmklr1/Mospd2	32	Macrophage_C3_Cd163-Up
BP	GO:0002833	positive regulation of response to biotic stimulus	22/439	187/28943	1.34045e-13	1.7296e-11	1.1385e-11	Igtp/Grn/Ly86/Zbp1/Lamp1/Ddx60/Irgm1/Irf7/Mndal/Znfx1/Acod1/H2-M3/Trim30a/Ifi206/Parp9/Cd274/Pycard/Dhx58/Ifi211/Ifi204/Ifi207/Oasl1	22	Macrophage_C3_Cd163-Up
BP	GO:0002819	regulation of adaptive immune response	24/439	239/28943	3.48076e-13	4.35517e-11	2.86677e-11	Pnp/H2-K1/Cd81/H2-T23/B2m/H2-D1/Il18/Il4ra/Fcgr3/Cd55/C3/Irf7/H2-DMa/Cd40/Fcer1g/H2-T22/H2-M3/Tap2/Fcgr2b/Mef2c/Cd274/Pycard/Irf1/P2rx7	24	Macrophage_C3_Cd163-Up
BP	GO:0001906	cell killing	25/439	273/28943	8.94066e-13	1.08576e-10	7.147e-11	Ccl8/Lyz1/Ccl12/Cfh/Cxcl9/Lyz2/Pnp/H2-K1/H2-T23/B2m/H2-D1/Il18/Tap1/Lamp1/Ctsc/Prdx1/Fcgr3/Cd55/C3/H2-T22/H2-M3/Tap2/Hprt/P2rx7/Cd5l	25	Macrophage_C3_Cd163-Up
BP	GO:0032943	mononuclear cell proliferation	28/439	351/28943	1.12278e-12	1.32456e-10	8.71883e-11	Cfb/Igf1/Ccl5/Aif1/Cd38/Pnp/Cd81/Psmb10/Il18/Lst1/Csf1r/Ighm/Bst1/Tgfbr2/Cd55/Pla2g2d/Cd40/Sdc4/Rac2/Vsig4/Fcgr2b/Mef2c/Cd274/Pycard/Irf1/Hprt/P2rx7/Tspan32	28	Macrophage_C3_Cd163-Up
BP	GO:0070663	regulation of leukocyte proliferation	25/439	280/28943	1.5729e-12	1.80403e-10	1.18749e-10	Ccl12/Igf1/Ccl5/Aif1/Cd38/Pnp/Cd81/Il18/Lst1/Csf1r/Ighm/Bst1/Tgfbr2/Cd55/Pla2g2d/Cd40/Sdc4/Rac2/Vsig4/Fcgr2b/Mef2c/Cd274/Pycard/Irf1/Tspan32	25	Macrophage_C3_Cd163-Up
BP	GO:0070661	leukocyte proliferation	29/439	384/28943	1.72267e-12	1.9224e-10	1.26541e-10	Cfb/Ccl12/Igf1/Ccl5/Aif1/Cd38/Pnp/Cd81/Psmb10/Il18/Lst1/Csf1r/Ighm/Bst1/Tgfbr2/Cd55/Pla2g2d/Cd40/Sdc4/Rac2/Vsig4/Fcgr2b/Mef2c/Cd274/Pycard/Irf1/Hprt/P2rx7/Tspan32	29	Macrophage_C3_Cd163-Up
BP	GO:0032944	regulation of mononuclear cell proliferation	24/439	258/28943	1.83559e-12	1.99451e-10	1.31288e-10	Igf1/Ccl5/Aif1/Cd38/Pnp/Cd81/Il18/Lst1/Csf1r/Ighm/Bst1/Tgfbr2/Cd55/Pla2g2d/Cd40/Sdc4/Rac2/Vsig4/Fcgr2b/Mef2c/Cd274/Pycard/Irf1/Tspan32	24	Macrophage_C3_Cd163-Up
BP	GO:0019058	viral life cycle	24/439	261/28943	2.35426e-12	2.49249e-10	1.64067e-10	Ccl8/Gas6/Ccl12/Ly6e/Ccl5/Bst2/Apoe/Ifitm3/Nrp1/Ifitm2/Apobec3/Ctsb/Vamp8/Siglec1/Oasl2/Znfx1/Eps15/Rnasel/Snx3/Trim30a/Ifi206/Ifi204/Ifi207/Oasl1	24	Macrophage_C3_Cd163-Up
BP	GO:0045824	negative regulation of innate immune response	15/439	85/28943	2.78595e-12	2.87579e-10	1.89298e-10	Slamf8/Grn/Tap1/Samhd1/Trafd1/Acod1/Tap2/Parp14/Vsig4/Ifi206/Dhx58/Stat2/Smpdl3b/Ifi204/Ifi207	15	Macrophage_C3_Cd163-Up
BP	GO:0048525	negative regulation of viral process	16/439	101/28943	2.94515e-12	2.96598e-10	1.95234e-10	Ly6e/Ccl5/Bst2/Stat1/Ifitm3/Ifitm2/Apobec3/Oasl2/Znfx1/Rnasel/Snx3/Trim30a/Ifi206/Ifi204/Ifi207/Oasl1	16	Macrophage_C3_Cd163-Up
BP	GO:0031348	negative regulation of defense response	23/439	244/28943	4.0707e-12	4.00189e-10	2.63422e-10	Igf1/Apoe/Aoah/Slamf8/Grn/Tap1/Fgl2/Samhd1/Trafd1/Tnfaip8l2/Acod1/Tap2/Parp14/Vsig4/Ifi206/Fcgr2b/Dhx58/Tnfrsf1a/Stat2/Smpdl3b/Ifi204/Ifi207/Alox5	23	Macrophage_C3_Cd163-Up
BP	GO:0046651	lymphocyte proliferation	27/439	344/28943	4.18881e-12	4.02223e-10	2.64761e-10	Cfb/Igf1/Ccl5/Aif1/Cd38/Pnp/Cd81/Psmb10/Il18/Lst1/Ighm/Bst1/Tgfbr2/Cd55/Pla2g2d/Cd40/Sdc4/Rac2/Vsig4/Fcgr2b/Mef2c/Cd274/Pycard/Irf1/Hprt/P2rx7/Tspan32	27	Macrophage_C3_Cd163-Up
BP	GO:0002822	regulation of adaptive immune response based on somatic recombination of immune receptors built from immunoglobulin superfamily domains	22/439	223/28943	4.84634e-12	4.54785e-10	2.9936e-10	Pnp/H2-K1/Cd81/H2-T23/B2m/H2-D1/Il18/Il4ra/Fcgr3/Cd55/C3/H2-DMa/Cd40/Fcer1g/H2-T22/H2-M3/Tap2/Fcgr2b/Mef2c/Cd274/Irf1/P2rx7	22	Macrophage_C3_Cd163-Up
BP	GO:0002821	positive regulation of adaptive immune response	19/439	161/28943	5.97956e-12	5.48658e-10	3.61151e-10	Pnp/H2-K1/Cd81/H2-T23/B2m/H2-D1/Il18/Fcgr3/Cd55/C3/H2-DMa/Cd40/Fcer1g/H2-T22/H2-M3/Tap2/Cd274/Pycard/P2rx7	19	Macrophage_C3_Cd163-Up
BP	GO:0032102	negative regulation of response to external stimulus	29/439	407/28943	7.20237e-12	6.46491e-10	4.25549e-10	Ccl12/Igf1/Aif1/Apoe/Aoah/Slamf8/Grn/Nrp1/Tap1/Fgl2/Pros1/Samhd1/Trafd1/Tnfaip8l2/Acod1/Tap2/Parp14/Sema4a/Vsig4/Ifi206/Fcgr2b/Dhx58/Tnfrsf1a/Stat2/Smpdl3b/Nenf/Ifi204/Ifi207/Alox5	29	Macrophage_C3_Cd163-Up
BP	GO:0097530	granulocyte migration	19/439	163/28943	7.45792e-12	6.55186e-10	4.31273e-10	Ccl8/Ccl12/Ccl6/Ccl5/Cxcl9/Slamf8/Csf1r/Bst1/Fcgr3/Ptprj/Ccl24/Fcer1g/Rac2/Csf3r/Mpp1/Mcoln2/Ccl7/Cmklr1/Mospd2	19	Macrophage_C3_Cd163-Up
BP	GO:0050766	positive regulation of phagocytosis	15/439	91/28943	7.81879e-12	6.72578e-10	4.42722e-10	Cfb/Gas6/C4b/Cfp/Cd209b/Pros1/Fcgr3/Mertk/Ptprj/C3/Calr/Il2rg/Fcer1g/Fcgr2b/Pycard	15	Macrophage_C3_Cd163-Up
BP	GO:0050670	regulation of lymphocyte proliferation	23/439	253/28943	8.59429e-12	7.18067e-10	4.72664e-10	Igf1/Ccl5/Aif1/Cd38/Pnp/Cd81/Il18/Lst1/Ighm/Bst1/Tgfbr2/Cd55/Pla2g2d/Cd40/Sdc4/Rac2/Vsig4/Fcgr2b/Mef2c/Cd274/Pycard/Irf1/Tspan32	23	Macrophage_C3_Cd163-Up
BP	GO:0016032	viral process	27/439	355/28943	8.69541e-12	7.18067e-10	4.72664e-10	Ccl8/Gas6/Ccl12/Ly6e/Ccl5/Bst2/Apoe/Stat1/Ifitm3/Nrp1/Ifitm2/Apobec3/Ctsb/Csf1r/Zbp1/Vamp8/Siglec1/Oasl2/Znfx1/Eps15/Rnasel/Snx3/Trim30a/Ifi206/Ifi204/Ifi207/Oasl1	27	Macrophage_C3_Cd163-Up
BP	GO:0002688	regulation of leukocyte chemotaxis	17/439	126/28943	8.90573e-12	7.21015e-10	4.74605e-10	Gas6/Ccl12/Ccl5/Aif1/Slamf8/Ninj1/Csf1r/Bst1/Pla2g7/Ptprj/Lgmn/Calr/Rac2/Mpp1/Ccl7/Cmklr1/Mospd2	17	Macrophage_C3_Cd163-Up
BP	GO:0002685	regulation of leukocyte migration	22/439	234/28943	1.26371e-11	1.00343e-09	6.60503e-10	Gas6/Ccl12/Ccl5/Lyve1/Aif1/Cd81/Slamf8/Ninj1/Csf1r/P2rx4/Bst1/Pla2g7/Ptprj/Ccl24/Lgmn/Calr/Rac2/Mpp1/Pycard/Ccl7/Cmklr1/Mospd2	22	Macrophage_C3_Cd163-Up
BP	GO:0071621	granulocyte chemotaxis	17/439	129/28943	1.31006e-11	1.02061e-09	6.71812e-10	Ccl8/Ccl12/Ccl6/Ccl5/Cxcl9/Csf1r/Bst1/Fcgr3/Ptprj/Ccl24/Fcer1g/Rac2/Csf3r/Mpp1/Ccl7/Cmklr1/Mospd2	17	Macrophage_C3_Cd163-Up
BP	GO:0050777	negative regulation of immune response	20/439	194/28943	2.04309e-11	1.56221e-09	1.02832e-09	Slamf8/Grn/Tap1/Fgl2/Il4ra/Samhd1/Cd55/Trafd1/Acod1/Tap2/Parp14/Vsig4/Ifi206/Fcgr2b/Dhx58/Stat2/Irf1/Smpdl3b/Ifi204/Ifi207	20	Macrophage_C3_Cd163-Up
BP	GO:0002824	positive regulation of adaptive immune response based on somatic recombination of immune receptors built from immunoglobulin superfamily domains	18/439	154/28943	2.54722e-11	1.91227e-09	1.25874e-09	Pnp/H2-K1/Cd81/H2-T23/B2m/H2-D1/Il18/Fcgr3/Cd55/C3/H2-DMa/Cd40/Fcer1g/H2-T22/H2-M3/Tap2/Cd274/P2rx7	18	Macrophage_C3_Cd163-Up
BP	GO:0002832	negative regulation of response to biotic stimulus	16/439	118/28943	3.38996e-11	2.49949e-09	1.64528e-09	Slamf8/Grn/Tap1/Fgl2/Samhd1/Trafd1/Acod1/Tap2/Parp14/Vsig4/Ifi206/Dhx58/Stat2/Smpdl3b/Ifi204/Ifi207	16	Macrophage_C3_Cd163-Up
BP	GO:0002237	response to molecule of bacterial origin	28/439	407/28943	3.80455e-11	2.75596e-09	1.8141e-09	Mrc1/Gbp2/Ccl12/Ednrb/Cfh/Ccl5/Fcgr4/Cxcl9/Stat1/Wfdc21/B2m/Igtp/Ly86/Mgst1/Il18/Gbp6/Cd55/Irgm1/Casp1/Acod1/H2-M3/Tap2/Trim30a/Fcgr2b/Mef2c/Cd274/Pycard/P2rx7	28	Macrophage_C3_Cd163-Up
BP	GO:0045071	negative regulation of viral genome replication	12/439	58/28943	6.06343e-11	4.31654e-09	2.84134e-09	Ccl5/Bst2/Ifitm3/Ifitm2/Apobec3/Oasl2/Znfx1/Rnasel/Ifi206/Ifi204/Ifi207/Oasl1	12	Macrophage_C3_Cd163-Up
BP	GO:0071674	mononuclear cell migration	19/439	184/28943	6.33957e-11	4.42473e-09	2.91256e-09	Ccl8/Gas6/Ccl12/Ccl6/Ccl5/Aif1/Slamf8/Ninj1/Csf1r/Pla2g7/Ptprj/Ccl24/Lgmn/Calr/Pycard/Ccl7/Alox5/Cmklr1/Mospd2	19	Macrophage_C3_Cd163-Up
BP	GO:0050764	regulation of phagocytosis	16/439	123/28943	6.42974e-11	4.42473e-09	2.91256e-09	Cfb/Gas6/C4b/Cfp/Cd209b/Pros1/Fcgr3/Mertk/Ptprj/C3/Calr/Il2rg/Fcer1g/Snx3/Fcgr2b/Pycard	16	Macrophage_C3_Cd163-Up
BP	GO:0050920	regulation of chemotaxis	21/439	231/28943	6.99455e-11	4.7345e-09	3.11647e-09	Gas6/Ccl12/Ccl5/Aif1/Slamf8/Nrp1/Ninj1/Csf1r/Fgfr1/P2rx4/Bst1/Pla2g7/Ptprj/Lgmn/Calr/Sema4a/Rac2/Mpp1/Ccl7/Cmklr1/Mospd2	21	Macrophage_C3_Cd163-Up
BP	GO:0002548	monocyte chemotaxis	12/439	60/28943	9.25759e-11	6.16526e-09	4.05825e-09	Ccl8/Ccl12/Ccl6/Ccl5/Aif1/Slamf8/Ninj1/Pla2g7/Ccl24/Lgmn/Ccl7/Mospd2	12	Macrophage_C3_Cd163-Up
BP	GO:0006959	humoral immune response	28/439	425/28943	1.03715e-10	6.79745e-09	4.47439e-09	Ccl8/Cfb/C1qa/Wfdc17/C1qc/C1qb/C4b/Ccl12/Fcna/Cfh/Trf/Cxcl9/Cd81/Wfdc21/Cfp/B2m/C6/Ighm/Cd55/C3/H2-DMa/Acod1/Vsig4/Fcgr2b/Mef2c/C1ra/Alox5/Cd5l	28	Macrophage_C3_Cd163-Up
BP	GO:0050729	positive regulation of inflammatory response	17/439	148/28943	1.20606e-10	7.781e-09	5.12181e-09	Ccl5/Cd81/Grn/Ninj1/Il18/Zbp1/Fgfr1/Ctsc/Vamp8/Fcgr3/C3/Ccl24/Casp1/Fcer1g/Pycard/Tnfrsf1a/Ccr5	17	Macrophage_C3_Cd163-Up
BP	GO:1990266	neutrophil migration	16/439	133/28943	2.11827e-10	1.34559e-08	8.85727e-09	Ccl8/Ccl12/Ccl6/Ccl5/Cxcl9/Slamf8/Bst1/Fcgr3/Ccl24/Fcer1g/Rac2/Csf3r/Mpp1/Mcoln2/Ccl7/Mospd2	16	Macrophage_C3_Cd163-Up
BP	GO:0042590	antigen processing and presentation of exogenous peptide antigen via MHC class I	7/439	13/28943	2.79352e-10	1.74765e-08	1.15038e-08	H2-K1/Tap1/Tapbp/Clec4a3/Clec4a1/Fcgr3/Fcer1g	7	Macrophage_C3_Cd163-Up
BP	GO:0002703	regulation of leukocyte mediated immunity	23/439	303/28943	3.23328e-10	1.99257e-08	1.3116e-08	Bst2/Pnp/H2-K1/Cd81/H2-T23/B2m/H2-D1/Il18/Tap1/Lamp1/Il4ra/Vamp8/Fcgr3/Cd55/C3/Cd40/Fcer1g/H2-T22/H2-M3/Tap2/Rac2/Fcgr2b/P2rx7	23	Macrophage_C3_Cd163-Up
BP	GO:1905517	macrophage migration	12/439	67/28943	3.60507e-10	2.18902e-08	1.44091e-08	Ccl12/Ednrb/Ccl5/Cd81/Slamf8/Ninj1/Csf1r/P2rx4/Ptprj/Mcoln2/Enpp1/Cmklr1	12	Macrophage_C3_Cd163-Up
BP	GO:0002221	pattern recognition receptor signaling pathway	18/439	182/28943	4.1193e-10	2.40798e-08	1.58504e-08	Unc93b1/Lacc1/Igtp/Ninj1/Ddx60/Irgm1/Irf7/Casp1/Cd40/Acod1/Trim30a/Pycard/Dhx58/Irf1/Smpdl3b/Colec12/Tifa/Oasl1	18	Macrophage_C3_Cd163-Up
BP	GO:0002687	positive regulation of leukocyte migration	17/439	160/28943	4.14063e-10	2.40798e-08	1.58504e-08	Gas6/Ccl12/Ccl5/Lyve1/Aif1/Csf1r/P2rx4/Pla2g7/Ptprj/Ccl24/Lgmn/Calr/Rac2/Pycard/Ccl7/Cmklr1/Mospd2	17	Macrophage_C3_Cd163-Up
BP	GO:0002708	positive regulation of lymphocyte mediated immunity	17/439	160/28943	4.14063e-10	2.40798e-08	1.58504e-08	Pnp/H2-K1/Cd81/H2-T23/B2m/H2-D1/Il18/Lamp1/Fcgr3/Cd55/C3/Cd40/Fcer1g/H2-T22/H2-M3/Tap2/P2rx7	17	Macrophage_C3_Cd163-Up
BP	GO:0071675	regulation of mononuclear cell migration	15/439	120/28943	4.52012e-10	2.59216e-08	1.70628e-08	Gas6/Ccl12/Ccl5/Aif1/Slamf8/Ninj1/Csf1r/Pla2g7/Ptprj/Lgmn/Calr/Pycard/Ccl7/Cmklr1/Mospd2	15	Macrophage_C3_Cd163-Up
BP	GO:0030593	neutrophil chemotaxis	14/439	103/28943	5.59859e-10	3.16666e-08	2.08444e-08	Ccl8/Ccl12/Ccl6/Ccl5/Cxcl9/Bst1/Fcgr3/Ccl24/Fcer1g/Rac2/Csf3r/Mpp1/Ccl7/Mospd2	14	Macrophage_C3_Cd163-Up
BP	GO:0070665	positive regulation of leukocyte proliferation	17/439	168/28943	8.87251e-10	4.95062e-08	3.25872e-08	Igf1/Ccl5/Aif1/Cd38/Pnp/Cd81/Il18/Csf1r/Ighm/Bst1/Tgfbr2/Cd55/Cd40/Rac2/Mef2c/Cd274/Pycard	17	Macrophage_C3_Cd163-Up
BP	GO:0019079	viral genome replication	15/439	130/28943	1.40729e-09	7.68325e-08	5.05746e-08	Ccl8/Gas6/Ccl12/Ccl5/Bst2/Ifitm3/Ifitm2/Apobec3/Oasl2/Znfx1/Rnasel/Ifi206/Ifi204/Ifi207/Oasl1	15	Macrophage_C3_Cd163-Up
BP	GO:0044403	biological process involved in symbiotic interaction	21/439	272/28943	1.41421e-09	7.68325e-08	5.05746e-08	Ccl8/Gas6/Gbp2/Ccl12/Ly6e/Ccl5/Apoe/Gbp7/Ifitm3/Nrp1/Ifitm2/Ctsb/Csf1r/Gbp6/Vamp8/Gbp3/Siglec1/Eps15/Snx3/Trim30a/Gbp2b	21	Macrophage_C3_Cd163-Up
BP	GO:0032496	response to lipopolysaccharide	25/439	386/28943	1.5039e-09	8.06444e-08	5.30838e-08	Mrc1/Gbp2/Ccl12/Ednrb/Cfh/Ccl5/Fcgr4/Cxcl9/Stat1/Wfdc21/B2m/Igtp/Ly86/Mgst1/Il18/Gbp6/Cd55/Irgm1/Casp1/Acod1/Trim30a/Mef2c/Cd274/Pycard/P2rx7	25	Macrophage_C3_Cd163-Up
BP	GO:0006909	phagocytosis	25/439	390/28943	1.85618e-09	9.82583e-08	6.46781e-08	Marco/Cfb/Gas6/C4b/Aif1/Cfp/Cd302/Ighm/Cd209b/Pros1/Pld4/Fcgr3/Mertk/Ptprj/C3/Calr/Il2rg/Fcer1g/Snx3/Rac2/Fcgr2b/Pycard/Timd4/Colec12/P2rx7	25	Macrophage_C3_Cd163-Up
BP	GO:1901136	carbohydrate derivative catabolic process	16/439	156/28943	2.28345e-09	1.19346e-07	7.85592e-08	Lyve1/Pnp/Aoah/Upp1/Npl/Cela1/Hexa/Samhd1/Hpse/Gns/Hgsnat/Gnpda1/Mgat1/Hprt/Hint1/Cemip2	16	Macrophage_C3_Cd163-Up
BP	GO:0071347	cellular response to interleukin-1	12/439	79/28943	2.61266e-09	1.34846e-07	8.87618e-08	Ccl8/Saa3/Ccl12/Ccl6/Ccl5/Zbp1/Ccl24/Cd40/Acod1/Pycard/Irf1/Ccl7	12	Macrophage_C3_Cd163-Up
BP	GO:0071216	cellular response to biotic stimulus	23/439	340/28943	3.01002e-09	1.53268e-07	1.00888e-07	Mrc1/Gbp2/Ccl12/Cfh/Ccl5/Fcgr4/Cxcl9/Stat1/Txnip/B2m/Igtp/Ly86/Il18/Gbp6/Cd55/Irgm1/Casp1/Acod1/Trim30a/Fcgr2b/Mef2c/Cd274/Pycard	23	Macrophage_C3_Cd163-Up
BP	GO:0002706	regulation of lymphocyte mediated immunity	19/439	231/28943	3.04382e-09	1.53268e-07	1.00888e-07	Pnp/H2-K1/Cd81/H2-T23/B2m/H2-D1/Il18/Tap1/Lamp1/Fcgr3/Cd55/C3/Cd40/Fcer1g/H2-T22/H2-M3/Tap2/Fcgr2b/P2rx7	19	Macrophage_C3_Cd163-Up
BP	GO:0071219	cellular response to molecule of bacterial origin	22/439	314/28943	3.49974e-09	1.74102e-07	1.14602e-07	Mrc1/Gbp2/Ccl12/Cfh/Ccl5/Fcgr4/Cxcl9/Stat1/B2m/Igtp/Ly86/Il18/Gbp6/Cd55/Irgm1/Casp1/Acod1/Trim30a/Fcgr2b/Mef2c/Cd274/Pycard	22	Macrophage_C3_Cd163-Up
BP	GO:0002705	positive regulation of leukocyte mediated immunity	17/439	185/28943	3.90855e-09	1.92124e-07	1.26465e-07	Pnp/H2-K1/Cd81/H2-T23/B2m/H2-D1/Il18/Lamp1/Fcgr3/Cd55/C3/Cd40/Fcer1g/H2-T22/H2-M3/Tap2/P2rx7	17	Macrophage_C3_Cd163-Up
BP	GO:0002711	positive regulation of T cell mediated immunity	12/439	82/28943	4.05706e-09	1.97078e-07	1.29726e-07	Pnp/H2-K1/Cd81/H2-T23/B2m/H2-D1/Il18/Cd55/H2-T22/H2-M3/Tap2/P2rx7	12	Macrophage_C3_Cd163-Up
BP	GO:0019724	B cell mediated immunity	21/439	289/28943	4.1844e-09	2.009e-07	1.32241e-07	C1qa/C1qc/C1qb/C4b/Cfh/Cd81/B2m/Ighm/Fgl2/Il4ra/Fcgr3/Cd55/C3/Pirb/Irf7/H2-DMa/Cd40/Fcer1g/Fcgr2b/C1ra/Enpp1	21	Macrophage_C3_Cd163-Up
BP	GO:0051701	biological process involved in interaction with host	16/439	163/28943	4.33461e-09	2.0572e-07	1.35414e-07	Gas6/Gbp2/Ly6e/Gbp7/Ifitm3/Nrp1/Ifitm2/Ctsb/Gbp6/Vamp8/Gbp3/Siglec1/Eps15/Snx3/Trim30a/Gbp2b	16	Macrophage_C3_Cd163-Up
BP	GO:0045089	positive regulation of innate immune response	15/439	142/28943	4.82651e-09	2.26462e-07	1.49067e-07	Igtp/Zbp1/Lamp1/Irgm1/Irf7/Mndal/Znfx1/H2-M3/Trim30a/Ifi206/Parp9/Pycard/Ifi211/Ifi204/Ifi207	15	Macrophage_C3_Cd163-Up
BP	GO:0031341	regulation of cell killing	15/439	146/28943	7.08092e-09	3.28507e-07	2.16238e-07	Cfh/Pnp/H2-K1/H2-T23/B2m/H2-D1/Tap1/Lamp1/Cd55/C3/H2-T22/H2-M3/Tap2/P2rx7/Cd5l	15	Macrophage_C3_Cd163-Up
BP	GO:0001909	leukocyte mediated cytotoxicity	16/439	169/28943	7.31568e-09	3.35627e-07	2.20925e-07	Pnp/H2-K1/H2-T23/B2m/H2-D1/Il18/Tap1/Lamp1/Ctsc/Prdx1/Fcgr3/H2-T22/H2-M3/Tap2/Hprt/P2rx7	16	Macrophage_C3_Cd163-Up
BP	GO:0002274	myeloid leukocyte activation	20/439	272/28943	8.03252e-09	3.64465e-07	2.39907e-07	C1qa/Ccl5/Aif1/Fcgr4/Grn/Il18/Ctsc/Il4ra/Nampt/Vamp8/Fcgr3/Tmem106a/Tgfbr2/Pirb/Casp1/Fcer1g/Batf2/Rac2/Pycard/Tspan32	20	Macrophage_C3_Cd163-Up
BP	GO:0002456	T cell mediated immunity	15/439	148/28943	8.53631e-09	3.83113e-07	2.52182e-07	Unc93b1/Pnp/H2-K1/Cd81/H2-T23/B2m/H2-D1/Il18/Ctsc/Cd55/H2-T22/H2-M3/Tap2/Hprt/P2rx7	15	Macrophage_C3_Cd163-Up
BP	GO:0002483	antigen processing and presentation of endogenous peptide antigen	9/439	41/28943	8.92602e-09	3.9208e-07	2.58085e-07	H2-K1/H2-T23/B2m/H2-D1/Tap1/Tapbp/H2-T22/H2-M3/Tap2	9	Macrophage_C3_Cd163-Up
BP	GO:0019885	antigen processing and presentation of endogenous peptide antigen via MHC class I	9/439	41/28943	8.92602e-09	3.9208e-07	2.58085e-07	H2-K1/H2-T23/B2m/H2-D1/Tap1/Tapbp/H2-T22/H2-M3/Tap2	9	Macrophage_C3_Cd163-Up
BP	GO:0050671	positive regulation of lymphocyte proliferation	15/439	149/28943	9.36193e-09	4.06899e-07	2.67839e-07	Igf1/Ccl5/Aif1/Cd38/Pnp/Cd81/Il18/Ighm/Bst1/Tgfbr2/Cd55/Cd40/Mef2c/Cd274/Pycard	15	Macrophage_C3_Cd163-Up
BP	GO:0001913	T cell mediated cytotoxicity	11/439	71/28943	9.75853e-09	4.19718e-07	2.76278e-07	Pnp/H2-K1/H2-T23/B2m/H2-D1/Ctsc/H2-T22/H2-M3/Tap2/Hprt/P2rx7	11	Macrophage_C3_Cd163-Up
BP	GO:0071222	cellular response to lipopolysaccharide	21/439	304/28943	1.02093e-08	4.34581e-07	2.86061e-07	Mrc1/Gbp2/Ccl12/Cfh/Ccl5/Fcgr4/Cxcl9/Stat1/B2m/Igtp/Ly86/Il18/Gbp6/Cd55/Irgm1/Casp1/Acod1/Trim30a/Mef2c/Cd274/Pycard	21	Macrophage_C3_Cd163-Up
BP	GO:0050921	positive regulation of chemotaxis	15/439	151/28943	1.12354e-08	4.68596e-07	3.08451e-07	Gas6/Ccl5/Aif1/Nrp1/Csf1r/Fgfr1/P2rx4/Pla2g7/Ptprj/Lgmn/Calr/Rac2/Ccl7/Cmklr1/Mospd2	15	Macrophage_C3_Cd163-Up
BP	GO:1903900	regulation of viral life cycle	15/439	151/28943	1.12354e-08	4.68596e-07	3.08451e-07	Ly6e/Ccl5/Bst2/Ifitm3/Ifitm2/Apobec3/Oasl2/Znfx1/Rnasel/Snx3/Trim30a/Ifi206/Ifi204/Ifi207/Oasl1	15	Macrophage_C3_Cd163-Up
BP	GO:0050792	regulation of viral process	16/439	175/28943	1.20766e-08	4.98642e-07	3.28229e-07	Ly6e/Ccl5/Bst2/Stat1/Ifitm3/Ifitm2/Apobec3/Oasl2/Znfx1/Rnasel/Snx3/Trim30a/Ifi206/Ifi204/Ifi207/Oasl1	16	Macrophage_C3_Cd163-Up
BP	GO:0032946	positive regulation of mononuclear cell proliferation	15/439	152/28943	1.22949e-08	5.02632e-07	3.30855e-07	Igf1/Ccl5/Aif1/Cd38/Pnp/Cd81/Il18/Ighm/Bst1/Tgfbr2/Cd55/Cd40/Mef2c/Cd274/Pycard	15	Macrophage_C3_Cd163-Up
BP	GO:0035455	response to interferon-alpha	8/439	31/28943	1.52758e-08	6.18368e-07	4.07038e-07	Gas6/Bst2/Ifitm3/Ifitm2/Ifit2/Ifit3/Ifit1/Ifi204	8	Macrophage_C3_Cd163-Up
BP	GO:0002526	acute inflammatory response	13/439	112/28943	1.64333e-08	6.58767e-07	4.3363e-07	Saa3/Cd163/Ednrb/Ccl5/Hpse/Fcgr3/C3/Pla2g2d/Fcer1g/Fcgr2b/Saa1/Alox5/Ccr5	13	Macrophage_C3_Cd163-Up
BP	GO:0019883	antigen processing and presentation of endogenous antigen	9/439	44/28943	1.73495e-08	6.8881e-07	4.53406e-07	H2-K1/H2-T23/B2m/H2-D1/Tap1/Tapbp/H2-T22/H2-M3/Tap2	9	Macrophage_C3_Cd163-Up
BP	GO:0016064	immunoglobulin mediated immune response	20/439	286/28943	1.87074e-08	7.35646e-07	4.84236e-07	C1qa/C1qc/C1qb/C4b/Cfh/Cd81/B2m/Ighm/Fgl2/Il4ra/Fcgr3/Cd55/C3/Irf7/H2-DMa/Cd40/Fcer1g/Fcgr2b/C1ra/Enpp1	20	Macrophage_C3_Cd163-Up
BP	GO:0001667	ameboidal-type cell migration	26/439	471/28943	1.93075e-08	7.52082e-07	4.95054e-07	Ednrb/Igf1/Apoe/Grn/Nrp1/Tns1/Fgfr1/P2rx4/Tgfbr2/Pmp22/Lgmn/Calr/Lrp6/Cd40/Sdc4/Rras/Sema4a/Anxa6/Srgap2/Spred1/Mef2c/Nrp2/Gna12/Plekhg5/Rin2/Evl	26	Macrophage_C3_Cd163-Up
BP	GO:0072583	clathrin-dependent endocytosis	9/439	45/28943	2.1398e-08	8.25722e-07	5.43527e-07	Ap2a2/Itsn1/Siglec1/Cltc/Dab2/Ap2m1/Ap2s1/Clta/Fchsd2	9	Macrophage_C3_Cd163-Up
BP	GO:0045069	regulation of viral genome replication	12/439	95/28943	2.24115e-08	8.56824e-07	5.64001e-07	Ccl5/Bst2/Ifitm3/Ifitm2/Apobec3/Oasl2/Znfx1/Rnasel/Ifi206/Ifi204/Ifi207/Oasl1	12	Macrophage_C3_Cd163-Up
BP	GO:0007159	leukocyte cell-cell adhesion	24/439	411/28943	2.37442e-08	8.99447e-07	5.92057e-07	Cfh/Igf1/Ccl5/Aif1/Pnp/Cd81/B2m/Il18/Fgl2/Il4ra/Tgfbr2/Cd55/Pla2g2d/H2-DMa/Il2rg/Tnfaip8l2/Sdc4/Rac2/Vsig4/Cd274/Pycard/Irf1/Alox5/Tspan32	24	Macrophage_C3_Cd163-Up
BP	GO:0070555	response to interleukin-1	12/439	96/28943	2.52658e-08	9.48387e-07	6.24271e-07	Ccl8/Saa3/Ccl12/Ccl6/Ccl5/Zbp1/Ccl24/Cd40/Acod1/Pycard/Irf1/Ccl7	12	Macrophage_C3_Cd163-Up
BP	GO:0042098	T cell proliferation	18/439	237/28943	2.74138e-08	1.01974e-06	6.71241e-07	Igf1/Ccl5/Aif1/Pnp/Cd81/Psmb10/Il18/Tgfbr2/Cd55/Pla2g2d/Sdc4/Rac2/Vsig4/Cd274/Pycard/Irf1/P2rx7/Tspan32	18	Macrophage_C3_Cd163-Up
BP	GO:0032731	positive regulation of interleukin-1 beta production	10/439	62/28943	3.09547e-08	1.14118e-06	7.51174e-07	Tmem106a/Mndal/Casp1/Ifi206/Pycard/Ifi211/Ifi204/Ifi207/P2rx7/Ccr5	10	Macrophage_C3_Cd163-Up
BP	GO:0050730	regulation of peptidyl-tyrosine phosphorylation	19/439	268/28943	3.41427e-08	1.24757e-06	8.21205e-07	Gas6/Igf1/Ccl5/Cd81/Nrp1/Il18/Csf1r/Ighm/Bst1/Ehd4/Ptprj/Cd40/Pdgfc/Parp14/Aplp2/Parp9/Tnfrsf1a/Irf1/Ctnnd1	19	Macrophage_C3_Cd163-Up
BP	GO:0002690	positive regulation of leukocyte chemotaxis	12/439	99/28943	3.58876e-08	1.29219e-06	8.5058e-07	Gas6/Ccl5/Aif1/Csf1r/Pla2g7/Ptprj/Lgmn/Calr/Rac2/Ccl7/Cmklr1/Mospd2	12	Macrophage_C3_Cd163-Up
BP	GO:1903555	regulation of tumor necrosis factor superfamily cytokine production	16/439	189/28943	3.59899e-08	1.29219e-06	8.5058e-07	Gas6/Igf1/Il18/Cd209b/Clec4a3/Clec4a1/Fcgr3/Tmem106a/Ptprj/Cd300ld/Fcer1g/Trim30a/Cd274/Pycard/Tnfrsf1a/Ccr5	16	Macrophage_C3_Cd163-Up
BP	GO:0042129	regulation of T cell proliferation	16/439	196/28943	5.98882e-08	2.11349e-06	1.3912e-06	Igf1/Ccl5/Aif1/Pnp/Cd81/Il18/Tgfbr2/Cd55/Pla2g2d/Sdc4/Rac2/Vsig4/Cd274/Pycard/Irf1/Tspan32	16	Macrophage_C3_Cd163-Up
BP	GO:0071706	tumor necrosis factor superfamily cytokine production	16/439	196/28943	5.98882e-08	2.11349e-06	1.3912e-06	Gas6/Igf1/Il18/Cd209b/Clec4a3/Clec4a1/Fcgr3/Tmem106a/Ptprj/Cd300ld/Fcer1g/Trim30a/Cd274/Pycard/Tnfrsf1a/Ccr5	16	Macrophage_C3_Cd163-Up
BP	GO:0001916	positive regulation of T cell mediated cytotoxicity	9/439	51/28943	6.77838e-08	2.37186e-06	1.56127e-06	Pnp/H2-K1/H2-T23/B2m/H2-D1/H2-T22/H2-M3/Tap2/P2rx7	9	Macrophage_C3_Cd163-Up
BP	GO:1903037	regulation of leukocyte cell-cell adhesion	22/439	371/28943	7.00191e-08	2.42949e-06	1.5992e-06	Igf1/Ccl5/Aif1/Pnp/Cd81/B2m/Il18/Fgl2/Il4ra/Tgfbr2/Cd55/Pla2g2d/H2-DMa/Il2rg/Tnfaip8l2/Sdc4/Vsig4/Cd274/Pycard/Irf1/Alox5/Tspan32	22	Macrophage_C3_Cd163-Up
BP	GO:0034612	response to tumor necrosis factor	16/439	202/28943	9.10423e-08	3.13261e-06	2.06203e-06	Ccl8/Gas6/Ccl12/Ccl6/Ccl5/Stat1/Wfdc21/Gbp3/Ccl24/Casp1/Cd40/Acod1/Pycard/Tnfrsf1a/Irf1/Ccl7	16	Macrophage_C3_Cd163-Up
BP	GO:0002920	regulation of humoral immune response	9/439	53/28943	9.61267e-08	3.28023e-06	2.15919e-06	Cfh/C6/Cd55/C3/H2-DMa/Acod1/Vsig4/Fcgr2b/Cd5l	9	Macrophage_C3_Cd163-Up
BP	GO:0050863	regulation of T cell activation	22/439	378/28943	9.70065e-08	3.28311e-06	2.16109e-06	Igf1/Ccl5/Aif1/Pnp/Cd81/B2m/Il18/Fgl2/Il4ra/Tgfbr2/Cd55/Pla2g2d/H2-DMa/Il2rg/Tnfaip8l2/Sdc4/Rac2/Vsig4/Cd274/Pycard/Irf1/Tspan32	22	Macrophage_C3_Cd163-Up
BP	GO:0002673	regulation of acute inflammatory response	9/439	54/28943	1.13817e-07	3.82073e-06	2.51498e-06	Ednrb/Ccl5/Hpse/Fcgr3/C3/Pla2g2d/Fcer1g/Fcgr2b/Ccr5	9	Macrophage_C3_Cd163-Up
BP	GO:0018108	peptidyl-tyrosine phosphorylation	20/439	320/28943	1.18828e-07	3.95679e-06	2.60454e-06	Gas6/Igf1/Ccl5/Cd81/Nrp1/Il18/Csf1r/Ighm/Fgfr1/Bst1/Ehd4/Ptprj/Cd40/Pdgfc/Parp14/Aplp2/Parp9/Tnfrsf1a/Irf1/Ctnnd1	20	Macrophage_C3_Cd163-Up
BP	GO:0002709	regulation of T cell mediated immunity	12/439	111/28943	1.29985e-07	4.29365e-06	2.82628e-06	Pnp/H2-K1/Cd81/H2-T23/B2m/H2-D1/Il18/Cd55/H2-T22/H2-M3/Tap2/P2rx7	12	Macrophage_C3_Cd163-Up
BP	GO:0018212	peptidyl-tyrosine modification	20/439	322/28943	1.3142e-07	4.30662e-06	2.83481e-06	Gas6/Igf1/Ccl5/Cd81/Nrp1/Il18/Csf1r/Ighm/Fgfr1/Bst1/Ehd4/Ptprj/Cd40/Pdgfc/Parp14/Aplp2/Parp9/Tnfrsf1a/Irf1/Ctnnd1	20	Macrophage_C3_Cd163-Up
BP	GO:0071356	cellular response to tumor necrosis factor	15/439	183/28943	1.47024e-07	4.78e-06	3.14641e-06	Ccl8/Gas6/Ccl12/Ccl6/Ccl5/Stat1/Gbp3/Ccl24/Casp1/Cd40/Acod1/Pycard/Tnfrsf1a/Irf1/Ccl7	15	Macrophage_C3_Cd163-Up
BP	GO:0032732	positive regulation of interleukin-1 production	10/439	74/28943	1.75894e-07	5.67395e-06	3.73485e-06	Tmem106a/Mndal/Casp1/Ifi206/Pycard/Ifi211/Ifi204/Ifi207/P2rx7/Ccr5	10	Macrophage_C3_Cd163-Up
BP	GO:0032680	regulation of tumor necrosis factor production	15/439	186/28943	1.81812e-07	5.81941e-06	3.8306e-06	Gas6/Igf1/Il18/Cd209b/Clec4a3/Clec4a1/Fcgr3/Tmem106a/Ptprj/Cd300ld/Fcer1g/Trim30a/Pycard/Tnfrsf1a/Ccr5	15	Macrophage_C3_Cd163-Up
BP	GO:0044406	adhesion of symbiont to host	6/439	18/28943	1.87213e-07	5.94618e-06	3.91404e-06	Gas6/Gbp2/Gbp7/Gbp6/Gbp3/Gbp2b	6	Macrophage_C3_Cd163-Up
BP	GO:0052548	regulation of endopeptidase activity	21/439	361/28943	1.91479e-07	6.03524e-06	3.97267e-06	Gas6/Timp2/Igf1/Stat1/Serpinb6a/Psmb9/Psme2/Bin1/Serpina3g/Psmb8/Psme1/Lgmn/Casp1/Atp13a2/Cst3/Ifi206/Pycard/Ifi204/Ifi207/Arl6ip1/Hspa1b	21	Macrophage_C3_Cd163-Up
BP	GO:0050688	regulation of defense response to virus	10/439	75/28943	2.00234e-07	6.26339e-06	4.12285e-06	Ccl5/Stat1/Gbp4/Apobec3/Fgl2/Parp9/Dtx3l/Pycard/Dhx58/Tspan32	10	Macrophage_C3_Cd163-Up
BP	GO:0001914	regulation of T cell mediated cytotoxicity	9/439	58/28943	2.16022e-07	6.70643e-06	4.41448e-06	Pnp/H2-K1/H2-T23/B2m/H2-D1/H2-T22/H2-M3/Tap2/P2rx7	9	Macrophage_C3_Cd163-Up
BP	GO:0032652	regulation of interleukin-1 production	12/439	117/28943	2.32767e-07	7.17236e-06	4.72117e-06	Gas6/Igf1/Tmem106a/Mndal/Casp1/Ifi206/Pycard/Ifi211/Ifi204/Ifi207/P2rx7/Ccr5	12	Macrophage_C3_Cd163-Up
BP	GO:0032651	regulation of interleukin-1 beta production	11/439	96/28943	2.39327e-07	7.31985e-06	4.81826e-06	Igf1/Tmem106a/Mndal/Casp1/Ifi206/Pycard/Ifi211/Ifi204/Ifi207/P2rx7/Ccr5	11	Macrophage_C3_Cd163-Up
BP	GO:0002218	activation of innate immune response	9/439	59/28943	2.51516e-07	7.63609e-06	5.02642e-06	Zbp1/Mndal/Znfx1/Trim30a/Ifi206/Pycard/Ifi211/Ifi204/Ifi207	9	Macrophage_C3_Cd163-Up
BP	GO:0046631	alpha-beta T cell activation	15/439	191/28943	2.56633e-07	7.67853e-06	5.05436e-06	Pnp/Cd81/Il18/Il4ra/Clec4a3/Clec4a1/Tgfbr2/Cd55/Pla2g2d/Il2rg/H2-M3/Sema4a/Cd274/Irf1/Ly9	15	Macrophage_C3_Cd163-Up
BP	GO:0050731	positive regulation of peptidyl-tyrosine phosphorylation	15/439	191/28943	2.56633e-07	7.67853e-06	5.05436e-06	Gas6/Igf1/Ccl5/Cd81/Nrp1/Il18/Csf1r/Ighm/Ehd4/Ptprj/Cd40/Parp14/Parp9/Tnfrsf1a/Ctnnd1	15	Macrophage_C3_Cd163-Up
BP	GO:0090025	regulation of monocyte chemotaxis	7/439	30/28943	2.65179e-07	7.87715e-06	5.18509e-06	Ccl5/Aif1/Slamf8/Ninj1/Pla2g7/Lgmn/Mospd2	7	Macrophage_C3_Cd163-Up
BP	GO:2000106	regulation of leukocyte apoptotic process	12/439	119/28943	2.80428e-07	8.27061e-06	5.44409e-06	Gas6/Ccl5/Pnp/Il18/Mertk/Siglec1/Fcer1g/Fcgr2b/Mef2c/Cd274/P2rx7/Ccr5	12	Macrophage_C3_Cd163-Up
BP	GO:0006956	complement activation	15/439	193/28943	2.93647e-07	8.5385e-06	5.62043e-06	Cfb/C1qa/C1qc/C1qb/C4b/Fcna/Cfh/Cfp/C6/Ighm/Cd55/C3/Vsig4/C1ra/Cd5l	15	Macrophage_C3_Cd163-Up
BP	GO:0032640	tumor necrosis factor production	15/439	193/28943	2.93647e-07	8.5385e-06	5.62043e-06	Gas6/Igf1/Il18/Cd209b/Clec4a3/Clec4a1/Fcgr3/Tmem106a/Ptprj/Cd300ld/Fcer1g/Trim30a/Pycard/Tnfrsf1a/Ccr5	15	Macrophage_C3_Cd163-Up
BP	GO:0032612	interleukin-1 production	12/439	123/28943	4.02541e-07	1.1623e-05	7.6508e-06	Gas6/Igf1/Tmem106a/Mndal/Casp1/Ifi206/Pycard/Ifi211/Ifi204/Ifi207/P2rx7/Ccr5	12	Macrophage_C3_Cd163-Up
BP	GO:0052547	regulation of peptidase activity	23/439	445/28943	4.09834e-07	1.17514e-05	7.73532e-06	Gas6/Timp2/Igf1/Stat1/Serpinb6a/Grn/Psmb9/Psme2/Ctsb/Bin1/Serpina3g/Psmb8/Psme1/Lgmn/Casp1/Atp13a2/Cst3/Ifi206/Pycard/Ifi204/Ifi207/Arl6ip1/Hspa1b	23	Macrophage_C3_Cd163-Up
BP	GO:0031343	positive regulation of cell killing	11/439	102/28943	4.45679e-07	1.26042e-05	8.29664e-06	Pnp/H2-K1/H2-T23/B2m/H2-D1/Lamp1/H2-T22/H2-M3/Tap2/P2rx7/Cd5l	11	Macrophage_C3_Cd163-Up
BP	GO:0032611	interleukin-1 beta production	11/439	102/28943	4.45679e-07	1.26042e-05	8.29664e-06	Igf1/Tmem106a/Mndal/Casp1/Ifi206/Pycard/Ifi211/Ifi204/Ifi207/P2rx7/Ccr5	11	Macrophage_C3_Cd163-Up
BP	GO:0050830	defense response to Gram-positive bacterium	14/439	174/28943	4.79391e-07	1.34653e-05	8.86349e-06	Lyz1/Gbp2/Lyz2/Gbp7/B2m/Il18/Gbp4/Gbp6/Gbp3/Rnase4/Gbp2b/Gbp8/Pycard/P2rx7	14	Macrophage_C3_Cd163-Up
BP	GO:0048246	macrophage chemotaxis	8/439	47/28943	4.92431e-07	1.37381e-05	9.04307e-06	Ccl12/Ednrb/Ccl5/Slamf8/Ninj1/Csf1r/Ptprj/Cmklr1	8	Macrophage_C3_Cd163-Up
BP	GO:0060333	interferon-gamma-mediated signaling pathway	6/439	21/28943	5.26516e-07	1.45905e-05	9.60413e-06	Stat1/Igtp/Irgm1/Parp14/Parp9/Irf1	6	Macrophage_C3_Cd163-Up
BP	GO:0046718	viral entry into host cell	11/439	104/28943	5.43054e-07	1.49485e-05	9.83977e-06	Gas6/Ly6e/Ifitm3/Nrp1/Ifitm2/Ctsb/Vamp8/Siglec1/Eps15/Snx3/Trim30a	11	Macrophage_C3_Cd163-Up
BP	GO:0010594	regulation of endothelial cell migration	14/439	176/28943	5.50786e-07	1.50609e-05	9.91376e-06	Igf1/Apoe/Grn/Nrp1/Fgfr1/P2rx4/Lgmn/Calr/Cd40/Rras/Sema4a/Spred1/Mef2c/Rin2	14	Macrophage_C3_Cd163-Up
BP	GO:0007596	blood coagulation	14/439	177/28943	5.89944e-07	1.60255e-05	1.05487e-05	Gas6/Cfh/Apoe/F13a1/Procr/Pros1/Hpse/Mertk/Ptprj/C3/Fcer1g/Stxbp3/Evl/Tspan32	14	Macrophage_C3_Cd163-Up
BP	GO:0016197	endosomal transport	16/439	234/28943	6.70638e-07	1.80985e-05	1.19132e-05	Snx2/Itsn1/Ehd4/Tmcc1/Cltc/Snx6/Snx5/Eps15/Snx3/Fcgr2b/Tbc1d14/Snx8/Reps2/Ap1s2/Cmtm6/Snx9	16	Macrophage_C3_Cd163-Up
BP	GO:0002700	regulation of production of molecular mediator of immune response	15/439	207/28943	7.19747e-07	1.91324e-05	1.25938e-05	Bst2/Cd81/Lacc1/B2m/Il18/Ighm/Il4ra/Cd55/Casp1/Cd40/Fcer1g/Tmbim6/Fcgr2b/Pycard/P2rx7	15	Macrophage_C3_Cd163-Up
BP	GO:0007599	hemostasis	14/439	180/28943	7.2285e-07	1.91324e-05	1.25938e-05	Gas6/Cfh/Apoe/F13a1/Procr/Pros1/Hpse/Mertk/Ptprj/C3/Fcer1g/Stxbp3/Evl/Tspan32	14	Macrophage_C3_Cd163-Up
BP	GO:0050817	coagulation	14/439	180/28943	7.2285e-07	1.91324e-05	1.25938e-05	Gas6/Cfh/Apoe/F13a1/Procr/Pros1/Hpse/Mertk/Ptprj/C3/Fcer1g/Stxbp3/Evl/Tspan32	14	Macrophage_C3_Cd163-Up
BP	GO:0044409	entry into host	11/439	108/28943	7.95609e-07	2.07987e-05	1.36907e-05	Gas6/Ly6e/Ifitm3/Nrp1/Ifitm2/Ctsb/Vamp8/Siglec1/Eps15/Snx3/Trim30a	11	Macrophage_C3_Cd163-Up
BP	GO:0001818	negative regulation of cytokine production	18/439	297/28943	7.95882e-07	2.07987e-05	1.36907e-05	Gas6/Igf1/Bst2/Gbp4/Fgfr1/Clec4a3/Clec4a1/Mertk/Acod1/Cd2ap/Trim30a/Vsig4/Fcgr2b/Cd274/Pycard/Dhx58/Tnfrsf1a/Cmklr1	18	Macrophage_C3_Cd163-Up
BP	GO:0002428	antigen processing and presentation of peptide antigen via MHC class Ib	7/439	35/28943	8.20436e-07	2.13055e-05	1.40243e-05	H2-K1/H2-T23/B2m/H2-D1/H2-T22/H2-M3/Tap2	7	Macrophage_C3_Cd163-Up
BP	GO:0032956	regulation of actin cytoskeleton organization	20/439	368/28943	1.08362e-06	2.79642e-05	1.84073e-05	Bst2/Gmfg/Nrp1/Csf1r/Bin1/Bst1/Ccl24/Mtss1/Sdc4/Dbnl/Arap1/Rac2/Cd2ap/Iqgap2/Mef2c/Pycard/Lima1/Fchsd2/Evl/Snx9	20	Macrophage_C3_Cd163-Up
BP	GO:0042509	regulation of tyrosine phosphorylation of STAT protein	9/439	70/28943	1.12356e-06	2.86368e-05	1.885e-05	Igf1/Ccl5/Il18/Csf1r/Cd40/Parp14/Parp9/Tnfrsf1a/Irf1	9	Macrophage_C3_Cd163-Up
BP	GO:0071677	positive regulation of mononuclear cell migration	9/439	70/28943	1.12356e-06	2.86368e-05	1.885e-05	Gas6/Ccl5/Aif1/Pla2g7/Lgmn/Calr/Pycard/Ccl7/Mospd2	9	Macrophage_C3_Cd163-Up
BP	GO:0001912	positive regulation of leukocyte mediated cytotoxicity	10/439	91/28943	1.25126e-06	3.14442e-05	2.0698e-05	Pnp/H2-K1/H2-T23/B2m/H2-D1/Lamp1/H2-T22/H2-M3/Tap2/P2rx7	10	Macrophage_C3_Cd163-Up
BP	GO:0002495	antigen processing and presentation of peptide antigen via MHC class II	6/439	24/28943	1.25655e-06	3.14442e-05	2.0698e-05	Unc93b1/B2m/H2-DMa/Fcer1g/Fcgr2b/Pycard	6	Macrophage_C3_Cd163-Up
BP	GO:0033033	negative regulation of myeloid cell apoptotic process	6/439	24/28943	1.25655e-06	3.14442e-05	2.0698e-05	Gas6/Ccl5/Il18/Fcer1g/Fcgr2b/Ccr5	6	Macrophage_C3_Cd163-Up
BP	GO:0001959	regulation of cytokine-mediated signaling pathway	12/439	137/28943	1.2856e-06	3.19773e-05	2.10489e-05	Gas6/Igtp/Zbp1/Samhd1/Irgm1/Irf7/Casp1/Parp14/Parp9/Pycard/Tnfrsf1a/Stat2	12	Macrophage_C3_Cd163-Up
BP	GO:0002573	myeloid leukocyte differentiation	16/439	246/28943	1.2988e-06	3.21121e-05	2.11377e-05	C1qc/Trf/Ccl5/Cd81/Ninj1/Csf1r/Tgfbr2/Pirb/Fcer1g/Batf2/Nrros/Ifi206/Mef2c/Ifi204/Ifi207/Enpp1	16	Macrophage_C3_Cd163-Up
BP	GO:0045765	regulation of angiogenesis	18/439	308/28943	1.34096e-06	3.29573e-05	2.1694e-05	Ccl5/Stat1/Stab1/Grn/Nrp1/Ninj1/C6/Cela1/Hpse/Tgfbr2/C3/Ccl24/Cd40/Rras/Sema4a/Spred1/Tnfrsf1a/Alox5	18	Macrophage_C3_Cd163-Up
BP	GO:0010632	regulation of epithelial cell migration	16/439	248/28943	1.44419e-06	3.52844e-05	2.32258e-05	Igf1/Apoe/Grn/Nrp1/Fgfr1/P2rx4/Tgfbr2/Lgmn/Calr/Cd40/Rras/Sema4a/Spred1/Mef2c/Rin2/Evl	16	Macrophage_C3_Cd163-Up
BP	GO:1901342	regulation of vasculature development	18/439	312/28943	1.6112e-06	3.90711e-05	2.57184e-05	Ccl5/Stat1/Stab1/Grn/Nrp1/Ninj1/C6/Cela1/Hpse/Tgfbr2/C3/Ccl24/Cd40/Rras/Sema4a/Spred1/Tnfrsf1a/Alox5	18	Macrophage_C3_Cd163-Up
BP	GO:0002698	negative regulation of immune effector process	12/439	140/28943	1.61811e-06	3.90711e-05	2.57184e-05	Bst2/Slamf8/Grn/Tap1/Fgl2/Il4ra/Cd55/Tap2/Tmbim6/Vsig4/Fcgr2b/Irf1	12	Macrophage_C3_Cd163-Up
BP	GO:0001961	positive regulation of cytokine-mediated signaling pathway	8/439	55/28943	1.71496e-06	4.0931e-05	2.69426e-05	Gas6/Igtp/Zbp1/Irgm1/Irf7/Casp1/Parp14/Parp9	8	Macrophage_C3_Cd163-Up
BP	GO:0042531	positive regulation of tyrosine phosphorylation of STAT protein	8/439	55/28943	1.71496e-06	4.0931e-05	2.69426e-05	Igf1/Ccl5/Il18/Csf1r/Cd40/Parp14/Parp9/Tnfrsf1a	8	Macrophage_C3_Cd163-Up
BP	GO:0002475	antigen processing and presentation via MHC class Ib	7/439	39/28943	1.78094e-06	4.20201e-05	2.76595e-05	H2-K1/H2-T23/B2m/H2-D1/H2-T22/H2-M3/Tap2	7	Macrophage_C3_Cd163-Up
BP	GO:0033032	regulation of myeloid cell apoptotic process	7/439	39/28943	1.78094e-06	4.20201e-05	2.76595e-05	Gas6/Ccl5/Il18/Fcer1g/Fcgr2b/Mef2c/Ccr5	7	Macrophage_C3_Cd163-Up
BP	GO:0070997	neuron death	22/439	450/28943	1.83061e-06	4.29466e-05	2.82694e-05	C1qa/Ccl12/Igf1/Ccl5/Apoe/Sod2/Grn/Nrp1/Il18/Itsn1/Ctsz/Snx6/Lgmn/Casp1/Tmbim6/Fcgr2b/Mef2c/Tnfrsf1a/Nenf/Mt1/Enpp1/Ccr5	22	Macrophage_C3_Cd163-Up
BP	GO:0032970	regulation of actin filament-based process	21/439	416/28943	1.89994e-06	4.43212e-05	2.91742e-05	Bst2/Gmfg/Nrp1/Csf1r/Bin1/Bst1/Abracl/Ccl24/Mtss1/Sdc4/Dbnl/Arap1/Rac2/Cd2ap/Iqgap2/Mef2c/Pycard/Lima1/Fchsd2/Evl/Snx9	21	Macrophage_C3_Cd163-Up
BP	GO:0007260	tyrosine phosphorylation of STAT protein	9/439	75/28943	2.02958e-06	4.70793e-05	3.09897e-05	Igf1/Ccl5/Il18/Csf1r/Cd40/Parp14/Parp9/Tnfrsf1a/Irf1	9	Macrophage_C3_Cd163-Up
BP	GO:0002396	MHC protein complex assembly	5/439	15/28943	2.07896e-06	4.72653e-05	3.11122e-05	B2m/Tapbp/Calr/H2-DMa/Pdia3	5	Macrophage_C3_Cd163-Up
BP	GO:0002501	peptide antigen assembly with MHC protein complex	5/439	15/28943	2.07896e-06	4.72653e-05	3.11122e-05	B2m/Tapbp/Calr/H2-DMa/Pdia3	5	Macrophage_C3_Cd163-Up
BP	GO:0006957	complement activation, alternative pathway	5/439	15/28943	2.07896e-06	4.72653e-05	3.11122e-05	Cfb/Cfh/Cfp/C3/Vsig4	5	Macrophage_C3_Cd163-Up
BP	GO:0002504	antigen processing and presentation of peptide or polysaccharide antigen via MHC class II	6/439	26/28943	2.09483e-06	4.72653e-05	3.11122e-05	Unc93b1/B2m/H2-DMa/Fcer1g/Fcgr2b/Pycard	6	Macrophage_C3_Cd163-Up
BP	GO:0030449	regulation of complement activation	6/439	26/28943	2.09483e-06	4.72653e-05	3.11122e-05	Cfh/C6/Cd55/C3/Vsig4/Cd5l	6	Macrophage_C3_Cd163-Up
BP	GO:0022407	regulation of cell-cell adhesion	23/439	497/28943	2.68915e-06	6.03452e-05	3.9722e-05	Igf1/Ccl5/Aif1/Pnp/Cd81/B2m/Il18/Fgl2/Il4ra/Tgfbr2/Cd55/Pla2g2d/H2-DMa/Il2rg/Tnfaip8l2/Sdc4/Vsig4/Cd274/Pycard/Irf1/Alox5/Tspan32/Ccr5	23	Macrophage_C3_Cd163-Up
BP	GO:0060759	regulation of response to cytokine stimulus	12/439	147/28943	2.7053e-06	6.03795e-05	3.97445e-05	Gas6/Igtp/Zbp1/Samhd1/Irgm1/Irf7/Casp1/Parp14/Parp9/Pycard/Tnfrsf1a/Stat2	12	Macrophage_C3_Cd163-Up
BP	GO:0071887	leukocyte apoptotic process	12/439	148/28943	2.90423e-06	6.44708e-05	4.24376e-05	Gas6/Ccl5/Pnp/Il18/Mertk/Siglec1/Fcer1g/Fcgr2b/Mef2c/Cd274/P2rx7/Ccr5	12	Macrophage_C3_Cd163-Up
BP	GO:0071622	regulation of granulocyte chemotaxis	8/439	59/28943	2.96231e-06	6.54083e-05	4.30547e-05	Ccl5/Csf1r/Bst1/Ptprj/Rac2/Mpp1/Cmklr1/Mospd2	8	Macrophage_C3_Cd163-Up
BP	GO:0048771	tissue remodeling	14/439	203/28943	3.01555e-06	6.62298e-05	4.35955e-05	Clec10a/Trf/Igf1/Cd38/Fcgr4/Il18/Csf1r/Cela1/Lrp6/Rac2/Mef2c/Tpp1/Enpp1/P2rx7	14	Macrophage_C3_Cd163-Up
BP	GO:0040013	negative regulation of locomotion	19/439	360/28943	3.0832e-06	6.73573e-05	4.43376e-05	Ccl12/Bst2/Aif1/Apoe/Ifitm3/Slamf8/Nrp1/Ptprj/Adam15/Calr/Rras/Sema4a/Srgap2/Idh2/Spred1/Mef2c/Gna12/Evl/Ccr5	19	Macrophage_C3_Cd163-Up
BP	GO:0051251	positive regulation of lymphocyte activation	22/439	465/28943	3.1112e-06	6.76112e-05	4.45048e-05	Gas6/Igf1/Ccl5/Aif1/Cd38/Pnp/Cd81/B2m/Il18/Lamp1/Ighm/Bst1/Il4ra/Tgfbr2/Cd55/H2-DMa/Il2rg/Cd40/Mef2c/Cd274/Pycard/Irf1	22	Macrophage_C3_Cd163-Up
BP	GO:0045453	bone resorption	9/439	79/28943	3.15277e-06	6.8156e-05	4.48634e-05	Trf/Cd38/Fcgr4/Csf1r/Lrp6/Rac2/Tpp1/Enpp1/P2rx7	9	Macrophage_C3_Cd163-Up
BP	GO:0043542	endothelial cell migration	15/439	234/28943	3.32123e-06	7.14238e-05	4.70144e-05	Igf1/Apoe/Grn/Nrp1/Fgfr1/P2rx4/Lgmn/Calr/Cd40/Rras/Sema4a/Spred1/Mef2c/Plekhg5/Rin2	15	Macrophage_C3_Cd163-Up
BP	GO:0001910	regulation of leukocyte mediated cytotoxicity	11/439	125/28943	3.39682e-06	7.22962e-05	4.75886e-05	Pnp/H2-K1/H2-T23/B2m/H2-D1/Tap1/Lamp1/H2-T22/H2-M3/Tap2/P2rx7	11	Macrophage_C3_Cd163-Up
BP	GO:0035710	CD4-positive, alpha-beta T cell activation	11/439	125/28943	3.39682e-06	7.22962e-05	4.75886e-05	Cd81/Il18/Il4ra/Tgfbr2/Cd55/Pla2g2d/Il2rg/Sema4a/Cd274/Irf1/Ly9	11	Macrophage_C3_Cd163-Up
BP	GO:2000516	positive regulation of CD4-positive, alpha-beta T cell activation	7/439	43/28943	3.5412e-06	7.49826e-05	4.9357e-05	Cd81/Il18/Il4ra/Tgfbr2/Cd55/Il2rg/Irf1	7	Macrophage_C3_Cd163-Up
BP	GO:0043491	protein kinase B signaling	14/439	207/28943	3.7857e-06	7.9494e-05	5.23265e-05	Gas6/Ccl12/Igf1/Ccl5/Il18/Itsn1/Fgfr1/P2rx4/Hpse/Mertk/Ptprj/Cd40/Rras/Sesn1	14	Macrophage_C3_Cd163-Up
BP	GO:1903706	regulation of hemopoiesis	21/439	435/28943	3.81556e-06	7.9494e-05	5.23265e-05	C1qc/Gas6/Tmem176b/Tmem176a/Ccl5/Pnp/Stat1/Slamf8/B2m/Ninj1/Il18/Csf1r/Fgl2/Il4ra/Lmo2/Tgfbr2/H2-DMa/Il2rg/Mef2c/Csf3r/Irf1	21	Macrophage_C3_Cd163-Up
BP	GO:0031663	lipopolysaccharide-mediated signaling pathway	8/439	61/28943	3.83127e-06	7.9494e-05	5.23265e-05	Ccl12/Ccl5/Stat1/Ly86/Il18/Cd55/Acod1/Trim30a	8	Macrophage_C3_Cd163-Up
BP	GO:0060760	positive regulation of response to cytokine stimulus	8/439	61/28943	3.83127e-06	7.9494e-05	5.23265e-05	Gas6/Igtp/Zbp1/Irgm1/Irf7/Casp1/Parp14/Parp9	8	Macrophage_C3_Cd163-Up
BP	GO:0044000	movement in host	11/439	127/28943	3.96584e-06	8.18748e-05	5.38937e-05	Gas6/Ly6e/Ifitm3/Nrp1/Ifitm2/Ctsb/Vamp8/Siglec1/Eps15/Snx3/Trim30a	11	Macrophage_C3_Cd163-Up
BP	GO:0048268	clathrin coat assembly	5/439	17/28943	4.17788e-06	8.58232e-05	5.64927e-05	Ap1b1/Cltc/Dab2/Eps15/Clta	5	Macrophage_C3_Cd163-Up
BP	GO:0045766	positive regulation of angiogenesis	13/439	182/28943	4.62192e-06	9.40094e-05	6.18812e-05	Ccl5/Grn/Nrp1/Ninj1/C6/Cela1/Hpse/Tgfbr2/C3/Ccl24/Cd40/Rras/Tnfrsf1a	13	Macrophage_C3_Cd163-Up
BP	GO:1904018	positive regulation of vasculature development	13/439	182/28943	4.62192e-06	9.40094e-05	6.18812e-05	Ccl5/Grn/Nrp1/Ninj1/C6/Cela1/Hpse/Tgfbr2/C3/Ccl24/Cd40/Rras/Tnfrsf1a	13	Macrophage_C3_Cd163-Up
BP	GO:1903039	positive regulation of leukocyte cell-cell adhesion	16/439	272/28943	4.75667e-06	9.62759e-05	6.33732e-05	Igf1/Ccl5/Aif1/Pnp/Cd81/B2m/Il18/Il4ra/Tgfbr2/Cd55/H2-DMa/Il2rg/Cd274/Pycard/Irf1/Alox5	16	Macrophage_C3_Cd163-Up
BP	GO:0022604	regulation of cell morphogenesis	18/439	338/28943	4.94154e-06	9.95298e-05	6.5515e-05	Ccl12/Nrp1/Lst1/Csf1r/Ighm/Hpse/Marcks/Dab2/Ccl24/Calr/Gas7/Dbnl/Sema4a/Arap1/Rac2/Gna12/Ccl7/Plxnb2	18	Macrophage_C3_Cd163-Up
BP	GO:1903510	mucopolysaccharide metabolic process	9/439	84/28943	5.27521e-06	0.000105735	6.95993e-05	Ednrb/Lyve1/Hexa/Hpse/Cltc/Dse/Gns/Abcc5/Cemip2	9	Macrophage_C3_Cd163-Up
BP	GO:0030099	myeloid cell differentiation	21/439	445/28943	5.41397e-06	0.000107992	7.10851e-05	C1qc/Trf/Ccl5/Stat1/Cd81/B2m/Ninj1/Csf1r/Lmo2/Tgfbr2/Dab2/Pirb/Fcer1g/Batf2/Nrros/Ifi206/Mef2c/Csf3r/Ifi204/Ifi207/Enpp1	21	Macrophage_C3_Cd163-Up
BP	GO:0002269	leukocyte activation involved in inflammatory response	7/439	46/28943	5.65603e-06	0.00011174	7.35526e-05	C1qa/Aif1/Grn/Ctsc/Nampt/Casp1/Enpp1	7	Macrophage_C3_Cd163-Up
BP	GO:0033028	myeloid cell apoptotic process	7/439	46/28943	5.65603e-06	0.00011174	7.35526e-05	Gas6/Ccl5/Il18/Fcer1g/Fcgr2b/Mef2c/Ccr5	7	Macrophage_C3_Cd163-Up
BP	GO:0072593	reactive oxygen species metabolic process	15/439	245/28943	5.80862e-06	0.000113923	7.49892e-05	Sod2/Il18/Prdx1/Prdx5/Aldh2/Tgfbr2/Cybb/Acod1/Trim30a/Nrros/Fpr2/Alox5/Ndufc2/P2rx7/Sesn1	15	Macrophage_C3_Cd163-Up
BP	GO:0002720	positive regulation of cytokine production involved in immune response	9/439	85/28943	5.82169e-06	0.000113923	7.49892e-05	Cd81/Lacc1/B2m/Il18/Cd55/Casp1/Fcer1g/Pycard/P2rx7	9	Macrophage_C3_Cd163-Up
BP	GO:0050870	positive regulation of T cell activation	15/439	246/28943	6.10146e-06	0.000118835	7.82223e-05	Igf1/Ccl5/Aif1/Pnp/Cd81/B2m/Il18/Il4ra/Tgfbr2/Cd55/H2-DMa/Il2rg/Cd274/Pycard/Irf1	15	Macrophage_C3_Cd163-Up
BP	GO:0010977	negative regulation of neuron projection development	12/439	160/28943	6.51276e-06	0.00012625	8.31033e-05	Cd38/Apoe/H2-K1/B2m/H2-D1/Nrp1/Ctsz/Itm2c/Dab2/Pmp22/Sema4a/Ccr5	12	Macrophage_C3_Cd163-Up
BP	GO:0030336	negative regulation of cell migration	17/439	312/28943	6.68924e-06	0.000128723	8.47313e-05	Ccl12/Bst2/Aif1/Apoe/Ifitm3/Slamf8/Ptprj/Adam15/Calr/Rras/Srgap2/Idh2/Spred1/Mef2c/Gna12/Evl/Ccr5	17	Macrophage_C3_Cd163-Up
BP	GO:0042060	wound healing	19/439	380/28943	6.7027e-06	0.000128723	8.47313e-05	Clec10a/Gas6/Cfh/Igf1/Apoe/F13a1/Procr/Pros1/Hpse/Mertk/Ptprj/C3/Sdc4/Fcer1g/Stxbp3/Anxa6/Alox5/Evl/Tspan32	19	Macrophage_C3_Cd163-Up
BP	GO:0050878	regulation of body fluid levels	19/439	381/28943	6.95764e-06	0.000133	8.75469e-05	Gas6/Ednrb/Cfh/Apoe/Il18/F13a1/Procr/Pros1/Vamp8/Hpse/Mertk/Ptprj/C3/Fcer1g/Stxbp3/Akr1b3/Enpp1/Evl/Tspan32	19	Macrophage_C3_Cd163-Up
BP	GO:0010595	positive regulation of endothelial cell migration	10/439	110/28943	7.07068e-06	0.000133659	8.79807e-05	Igf1/Grn/Nrp1/Fgfr1/P2rx4/Lgmn/Calr/Cd40/Rras/Rin2	10	Macrophage_C3_Cd163-Up
BP	GO:0042102	positive regulation of T cell proliferation	10/439	110/28943	7.07068e-06	0.000133659	8.79807e-05	Igf1/Ccl5/Aif1/Pnp/Cd81/Il18/Tgfbr2/Cd55/Cd274/Pycard	10	Macrophage_C3_Cd163-Up
BP	GO:0071900	regulation of protein serine/threonine kinase activity	18/439	347/28943	7.08922e-06	0.000133659	8.79807e-05	Igf1/Apoe/Igtp/Csf1r/Acsl1/Fgfr1/Ptprj/Irgm1/Marcks/Camk1/Dab2/Pmp22/Lrp6/Cd40/Pdgfc/Pycard/Fgd2/P2rx7	18	Macrophage_C3_Cd163-Up
BP	GO:0035457	cellular response to interferon-alpha	5/439	19/28943	7.65655e-06	0.000143049	9.41615e-05	Gas6/Ifit2/Ifit3/Ifit1/Ifi204	5	Macrophage_C3_Cd163-Up
BP	GO:0048245	eosinophil chemotaxis	5/439	19/28943	7.65655e-06	0.000143049	9.41615e-05	Ccl8/Ccl12/Ccl5/Ccl24/Ccl7	5	Macrophage_C3_Cd163-Up
BP	GO:0070371	ERK1 and ERK2 cascade	18/439	350/28943	7.97267e-06	0.000148284	9.76076e-05	Ccl8/Gas6/Ccl12/Ccl6/Trf/Igf1/Ccl5/Apoe/Nrp1/Csf1r/C3/Dab2/Ccl24/Pdgfc/Rras/Spred1/Pycard/Ccl7	18	Macrophage_C3_Cd163-Up
BP	GO:0048659	smooth muscle cell proliferation	13/439	192/28943	8.27372e-06	0.000153194	0.000100839	Igf1/Ccl5/Aif1/Apoe/Sod2/Il18/Nampt/Tgfbr2/Mef2c/Comt/Akr1b3/Gna12/Enpp1	13	Macrophage_C3_Cd163-Up
BP	GO:0002440	production of molecular mediator of immune response	20/439	422/28943	8.49318e-06	0.000156555	0.000103052	Gas6/Bst2/Cd81/Lacc1/B2m/Il18/Ighm/Fgl2/Il4ra/Samhd1/Cd55/Casp1/H2-DMa/Cd40/Fcer1g/Tmbim6/Fcgr2b/Pycard/Enpp1/P2rx7	20	Macrophage_C3_Cd163-Up
BP	GO:1905521	regulation of macrophage migration	7/439	49/28943	8.72876e-06	0.000160182	0.000105439	Ccl5/Cd81/Slamf8/Csf1r/P2rx4/Ptprj/Cmklr1	7	Macrophage_C3_Cd163-Up
BP	GO:0007015	actin filament organization	21/439	460/28943	8.96391e-06	0.00016377	0.000107801	Trf/Aif1/Gmfg/Nrp1/Bin1/Marcks/Ccl24/Mtss1/Gas7/Sdc4/Hsp90b1/Dbnl/Arap1/Rac2/Cd2ap/Iqgap2/Pycard/Lima1/Fchsd2/Evl/Snx9	21	Macrophage_C3_Cd163-Up
BP	GO:0050866	negative regulation of cell activation	14/439	225/28943	9.86377e-06	0.000179416	0.0001181	Apoe/Grn/Lst1/Fgl2/Il4ra/Mertk/Pla2g2d/Tnfaip8l2/Sdc4/Vsig4/Fcgr2b/Cd274/Irf1/Tspan32	14	Macrophage_C3_Cd163-Up
BP	GO:0002753	cytoplasmic pattern recognition receptor signaling pathway	7/439	50/28943	1.00182e-05	0.000180206	0.00011862	Lacc1/Igtp/Ddx60/Irgm1/Dhx58/Tifa/Oasl1	7	Macrophage_C3_Cd163-Up
BP	GO:0007039	protein catabolic process in the vacuole	5/439	20/28943	1.00817e-05	0.000180206	0.00011862	Cd81/Grn/Atp13a2/Lamp2/Tpp1	5	Macrophage_C3_Cd163-Up
BP	GO:0019886	antigen processing and presentation of exogenous peptide antigen via MHC class II	5/439	20/28943	1.00817e-05	0.000180206	0.00011862	Unc93b1/B2m/H2-DMa/Fcer1g/Fcgr2b	5	Macrophage_C3_Cd163-Up
BP	GO:0034349	glial cell apoptotic process	5/439	20/28943	1.00817e-05	0.000180206	0.00011862	Gas6/Ccl12/Igf1/Pmp22/Enpp1	5	Macrophage_C3_Cd163-Up
BP	GO:0098883	synapse pruning	4/439	10/28943	1.01989e-05	0.000181515	0.000119481	C1qa/C1qc/C1qb/C3	4	Macrophage_C3_Cd163-Up
BP	GO:0070374	positive regulation of ERK1 and ERK2 cascade	14/439	227/28943	1.09038e-05	0.000192393	0.000126641	Ccl8/Gas6/Ccl12/Ccl6/Igf1/Ccl5/Apoe/Nrp1/Csf1r/C3/Ccl24/Pdgfc/Pycard/Ccl7	14	Macrophage_C3_Cd163-Up
BP	GO:0022409	positive regulation of cell-cell adhesion	17/439	324/28943	1.0951e-05	0.000192393	0.000126641	Igf1/Ccl5/Aif1/Pnp/Cd81/B2m/Il18/Il4ra/Tgfbr2/Cd55/H2-DMa/Il2rg/Cd274/Pycard/Irf1/Alox5/Ccr5	17	Macrophage_C3_Cd163-Up
BP	GO:0002476	antigen processing and presentation of endogenous peptide antigen via MHC class Ib	6/439	34/28943	1.10431e-05	0.000192393	0.000126641	H2-K1/H2-T23/H2-D1/H2-T22/H2-M3/Tap2	6	Macrophage_C3_Cd163-Up
BP	GO:0002484	antigen processing and presentation of endogenous peptide antigen via MHC class I via ER pathway	6/439	34/28943	1.10431e-05	0.000192393	0.000126641	H2-K1/H2-T23/H2-D1/H2-T22/H2-M3/Tap2	6	Macrophage_C3_Cd163-Up
BP	GO:1903901	negative regulation of viral life cycle	6/439	34/28943	1.10431e-05	0.000192393	0.000126641	Ly6e/Bst2/Ifitm3/Ifitm2/Snx3/Trim30a	6	Macrophage_C3_Cd163-Up
BP	GO:2000146	negative regulation of cell motility	17/439	325/28943	1.13973e-05	0.000197729	0.000130154	Ccl12/Bst2/Aif1/Apoe/Ifitm3/Slamf8/Ptprj/Adam15/Calr/Rras/Srgap2/Idh2/Spred1/Mef2c/Gna12/Evl/Ccr5	17	Macrophage_C3_Cd163-Up
BP	GO:0002702	positive regulation of production of molecular mediator of immune response	11/439	142/28943	1.16022e-05	0.000200441	0.000131939	Cd81/Lacc1/B2m/Il18/Il4ra/Cd55/Casp1/Cd40/Fcer1g/Pycard/P2rx7	11	Macrophage_C3_Cd163-Up
BP	GO:0070372	regulation of ERK1 and ERK2 cascade	17/439	326/28943	1.18598e-05	0.000204039	0.000134308	Ccl8/Gas6/Ccl12/Ccl6/Igf1/Ccl5/Apoe/Nrp1/Csf1r/C3/Dab2/Ccl24/Pdgfc/Rras/Spred1/Pycard/Ccl7	17	Macrophage_C3_Cd163-Up
BP	GO:0051250	negative regulation of lymphocyte activation	12/439	171/28943	1.28077e-05	0.000218999	0.000144155	Lst1/Fgl2/Il4ra/Mertk/Pla2g2d/Tnfaip8l2/Sdc4/Vsig4/Fcgr2b/Cd274/Irf1/Tspan32	12	Macrophage_C3_Cd163-Up
BP	GO:0010631	epithelial cell migration	17/439	328/28943	1.28355e-05	0.000218999	0.000144155	Igf1/Apoe/Grn/Nrp1/Fgfr1/P2rx4/Tgfbr2/Lgmn/Calr/Cd40/Rras/Sema4a/Spred1/Mef2c/Plekhg5/Rin2/Evl	17	Macrophage_C3_Cd163-Up
BP	GO:1901214	regulation of neuron death	19/439	399/28943	1.33167e-05	0.000226275	0.000148944	C1qa/Ccl12/Igf1/Ccl5/Apoe/Sod2/Grn/Nrp1/Il18/Itsn1/Ctsz/Snx6/Lgmn/Casp1/Fcgr2b/Mef2c/Tnfrsf1a/Nenf/Mt1	19	Macrophage_C3_Cd163-Up
BP	GO:0090132	epithelium migration	17/439	330/28943	1.38822e-05	0.000234916	0.000154632	Igf1/Apoe/Grn/Nrp1/Fgfr1/P2rx4/Tgfbr2/Lgmn/Calr/Cd40/Rras/Sema4a/Spred1/Mef2c/Plekhg5/Rin2/Evl	17	Macrophage_C3_Cd163-Up
BP	GO:0002695	negative regulation of leukocyte activation	13/439	202/28943	1.42645e-05	0.0002404	0.000158242	Grn/Lst1/Fgl2/Il4ra/Mertk/Pla2g2d/Tnfaip8l2/Sdc4/Vsig4/Fcgr2b/Cd274/Irf1/Tspan32	13	Macrophage_C3_Cd163-Up
BP	GO:0090130	tissue migration	17/439	332/28943	1.50044e-05	0.000251842	0.000165774	Igf1/Apoe/Grn/Nrp1/Fgfr1/P2rx4/Tgfbr2/Lgmn/Calr/Cd40/Rras/Sema4a/Spred1/Mef2c/Plekhg5/Rin2/Evl	17	Macrophage_C3_Cd163-Up
BP	GO:0097278	complement-dependent cytotoxicity	4/439	11/28943	1.58347e-05	0.000264703	0.000174239	Cfh/Cd55/C3/Cd5l	4	Macrophage_C3_Cd163-Up
BP	GO:0050728	negative regulation of inflammatory response	11/439	147/28943	1.60892e-05	0.000267872	0.000176325	Igf1/Apoe/Aoah/Slamf8/Grn/Tnfaip8l2/Acod1/Fcgr2b/Tnfrsf1a/Smpdl3b/Alox5	11	Macrophage_C3_Cd163-Up
BP	GO:0090026	positive regulation of monocyte chemotaxis	5/439	22/28943	1.6701e-05	0.000275834	0.000181566	Ccl5/Aif1/Pla2g7/Lgmn/Mospd2	5	Macrophage_C3_Cd163-Up
BP	GO:0097202	activation of cysteine-type endopeptidase activity	5/439	22/28943	1.6701e-05	0.000275834	0.000181566	Lgmn/Ifi206/Pycard/Ifi204/Ifi207	5	Macrophage_C3_Cd163-Up
BP	GO:0048247	lymphocyte chemotaxis	7/439	54/28943	1.68603e-05	0.000277355	0.000182567	Ccl8/Gas6/Ccl12/Ccl6/Ccl5/Ccl24/Ccl7	7	Macrophage_C3_Cd163-Up
BP	GO:0032635	interleukin-6 production	12/439	176/28943	1.7107e-05	0.000279855	0.000184213	Gas6/Aif1/Unc93b1/Il18/Tmem106a/Cd300ld/Fcer1g/Trim30a/Pycard/Tnfrsf1a/P2rx7/Ccr5	12	Macrophage_C3_Cd163-Up
BP	GO:0002367	cytokine production involved in immune response	11/439	148/28943	1.71478e-05	0.000279855	0.000184213	Gas6/Bst2/Cd81/Lacc1/B2m/Il18/Cd55/Casp1/Fcer1g/Pycard/P2rx7	11	Macrophage_C3_Cd163-Up
BP	GO:0006022	aminoglycan metabolic process	10/439	122/28943	1.76856e-05	0.000287495	0.000189242	Ednrb/Lyve1/Hexa/Hpse/Cltc/Dse/Gns/Abcc5/B3gnt2/Cemip2	10	Macrophage_C3_Cd163-Up
BP	GO:0002532	production of molecular mediator involved in inflammatory response	9/439	99/28943	2.03083e-05	0.00032755	0.000215608	Slamf8/Grn/Il4ra/Vamp8/Pld4/Fcer1g/Pycard/Pld3/Alox5	9	Macrophage_C3_Cd163-Up
BP	GO:0062207	regulation of pattern recognition receptor signaling pathway	9/439	99/28943	2.03083e-05	0.00032755	0.000215608	Ninj1/Ddx60/Irf7/Acod1/Trim30a/Dhx58/Irf1/Smpdl3b/Oasl1	9	Macrophage_C3_Cd163-Up
BP	GO:0002864	regulation of acute inflammatory response to antigenic stimulus	5/439	23/28943	2.1075e-05	0.000337282	0.000222014	Fcgr3/C3/Pla2g2d/Fcer1g/Fcgr2b	5	Macrophage_C3_Cd163-Up
BP	GO:0072677	eosinophil migration	5/439	23/28943	2.1075e-05	0.000337282	0.000222014	Ccl8/Ccl12/Ccl5/Ccl24/Ccl7	5	Macrophage_C3_Cd163-Up
BP	GO:0060337	type I interferon signaling pathway	7/439	56/28943	2.1511e-05	0.000341611	0.000224864	Stat1/Ifitm3/Ifitm2/Zbp1/Samhd1/Irf7/Stat2	7	Macrophage_C3_Cd163-Up
BP	GO:0071357	cellular response to type I interferon	7/439	56/28943	2.1511e-05	0.000341611	0.000224864	Stat1/Ifitm3/Ifitm2/Zbp1/Samhd1/Irf7/Stat2	7	Macrophage_C3_Cd163-Up
BP	GO:0002718	regulation of cytokine production involved in immune response	10/439	126/28943	2.343e-05	0.000369836	0.000243443	Bst2/Cd81/Lacc1/B2m/Il18/Cd55/Casp1/Fcer1g/Pycard/P2rx7	10	Macrophage_C3_Cd163-Up
BP	GO:1903028	positive regulation of opsonization	4/439	12/28943	2.34674e-05	0.000369836	0.000243443	Cfb/C4b/Cfp/C3	4	Macrophage_C3_Cd163-Up
BP	GO:0046635	positive regulation of alpha-beta T cell activation	8/439	78/28943	2.43703e-05	0.000381155	0.000250893	Pnp/Cd81/Il18/Il4ra/Tgfbr2/Cd55/Il2rg/Irf1	8	Macrophage_C3_Cd163-Up
BP	GO:2000514	regulation of CD4-positive, alpha-beta T cell activation	8/439	78/28943	2.43703e-05	0.000381155	0.000250893	Cd81/Il18/Il4ra/Tgfbr2/Cd55/Il2rg/Cd274/Irf1	8	Macrophage_C3_Cd163-Up
BP	GO:0031345	negative regulation of cell projection organization	13/439	213/28943	2.49778e-05	0.000389182	0.000256177	Cd38/Apoe/H2-K1/B2m/H2-D1/Nrp1/Ctsz/Itm2c/Dab2/Pmp22/Sema4a/Evl/Ccr5	13	Macrophage_C3_Cd163-Up
BP	GO:0048660	regulation of smooth muscle cell proliferation	12/439	185/28943	2.80756e-05	0.000435804	0.000286866	Igf1/Ccl5/Aif1/Apoe/Sod2/Il18/Nampt/Tgfbr2/Mef2c/Comt/Akr1b3/Gna12	12	Macrophage_C3_Cd163-Up
BP	GO:0030003	cellular cation homeostasis	21/439	498/28943	2.90687e-05	0.000449531	0.000295901	Ccl8/Ccl12/Trf/Ccl5/Cxcl9/Apoe/Slamf8/Lacc1/Grn/Slc31a2/Cd40/Atp13a2/Slc9a9/Tmbim6/Anxa6/Aplp2/Mt1/Atp6ap2/P2rx7/Slc31a1/Ccr5	21	Macrophage_C3_Cd163-Up
BP	GO:0002861	regulation of inflammatory response to antigenic stimulus	6/439	40/28943	2.91857e-05	0.000449656	0.000295984	Cd81/Fcgr3/C3/Pla2g2d/Fcer1g/Fcgr2b	6	Macrophage_C3_Cd163-Up
BP	GO:2000107	negative regulation of leukocyte apoptotic process	8/439	80/28943	2.93449e-05	0.000450428	0.000296492	Gas6/Ccl5/Pnp/Il18/Mertk/Fcer1g/Fcgr2b/Ccr5	8	Macrophage_C3_Cd163-Up
BP	GO:0043087	regulation of GTPase activity	17/439	351/28943	3.04387e-05	0.000465486	0.000306404	Ccl8/Ccl12/Ccl6/Ccl5/Rgl1/Bin1/Ccl24/Cd40/Arap1/Ralgds/Srgap2/Iqgap2/Pycard/Tbc1d14/Ccl7/Plxnb2/Snx9	17	Macrophage_C3_Cd163-Up
BP	GO:0046849	bone remodeling	9/439	105/28943	3.2548e-05	0.000495906	0.000326428	Trf/Cd38/Fcgr4/Csf1r/Lrp6/Rac2/Tpp1/Enpp1/P2rx7	9	Macrophage_C3_Cd163-Up
BP	GO:0042886	amide transport	17/439	353/28943	3.26892e-05	0.000496227	0.000326639	Folr2/Pltp/Ccl5/Cd38/Mgst1/Itsn1/Tap1/Slc13a3/Rab11fip5/Sgpp1/Stxbp3/Abcc5/Tap2/Gltp/Nadk/Alox5/Oxct1	17	Macrophage_C3_Cd163-Up
BP	GO:0010951	negative regulation of endopeptidase activity	12/439	188/28943	3.28906e-05	0.000497456	0.000327448	Gas6/Timp2/Igf1/Serpinb6a/Bin1/Serpina3g/Cst3/Ifi206/Ifi204/Ifi207/Arl6ip1/Hspa1b	12	Macrophage_C3_Cd163-Up
BP	GO:0008360	regulation of cell shape	11/439	159/28943	3.34128e-05	0.000503509	0.000331432	Ccl12/Lst1/Csf1r/Ccl24/Gas7/Sema4a/Arap1/Rac2/Gna12/Ccl7/Plxnb2	11	Macrophage_C3_Cd163-Up
BP	GO:0006953	acute-phase response	6/439	41/28943	3.37542e-05	0.000506804	0.000333602	Saa3/Cd163/Ednrb/Ccl5/Saa1/Ccr5	6	Macrophage_C3_Cd163-Up
BP	GO:0016485	protein processing	15/439	285/28943	3.4525e-05	0.000516499	0.000339983	Ctsz/Hpse/Lgmn/Casp1/Ifi206/C1ra/Pycard/Tmem59/Ctnnd1/Ifi204/Ifi207/Spcs2/Atp6ap2/P2rx7/Cd5l	15	Macrophage_C3_Cd163-Up
BP	GO:0030203	glycosaminoglycan metabolic process	9/439	106/28943	3.50977e-05	0.000523171	0.000344375	Ednrb/Lyve1/Hexa/Hpse/Cltc/Dse/Gns/Abcc5/Cemip2	9	Macrophage_C3_Cd163-Up
BP	GO:0010634	positive regulation of epithelial cell migration	11/439	160/28943	3.53987e-05	0.00052576	0.000346079	Igf1/Grn/Nrp1/Fgfr1/P2rx4/Tgfbr2/Lgmn/Calr/Cd40/Rras/Rin2	11	Macrophage_C3_Cd163-Up
BP	GO:0016482	cytosolic transport	11/439	161/28943	3.74855e-05	0.000554759	0.000365167	Snx2/Lamp1/Ighm/Cltc/Snx6/Snx5/Dab2/Eps15/Snx3/Tbc1d14/Snx8	11	Macrophage_C3_Cd163-Up
BP	GO:0045862	positive regulation of proteolysis	17/439	357/28943	3.76376e-05	0.00055502	0.000365339	Apoe/Stat1/Grn/Psme2/Ctsc/Hpse/Dab2/Psme1/Lgmn/Casp1/Ifi206/Pycard/Ctnnd1/Ifi204/Ifi207/Hspa1b/Snx9	17	Macrophage_C3_Cd163-Up
BP	GO:0006914	autophagy	20/439	469/28943	3.8381e-05	0.000561968	0.000369913	Iigp1/Igtp/Nampt/Vamp8/Hpse/Cltc/Irgm1/Pmp22/Casp1/Atp13a2/Dram1/Rnf213/Lamp2/Tmbim6/Trim30a/Fez2/Pycard/Tbc1d14/Tmem59/Sesn1	20	Macrophage_C3_Cd163-Up
BP	GO:0061919	process utilizing autophagic mechanism	20/439	469/28943	3.8381e-05	0.000561968	0.000369913	Iigp1/Igtp/Nampt/Vamp8/Hpse/Cltc/Irgm1/Pmp22/Casp1/Atp13a2/Dram1/Rnf213/Lamp2/Tmbim6/Trim30a/Fez2/Pycard/Tbc1d14/Tmem59/Sesn1	20	Macrophage_C3_Cd163-Up
BP	GO:0001774	microglial cell activation	6/439	42/28943	3.88793e-05	0.000567253	0.000373392	C1qa/Aif1/Grn/Ctsc/Nampt/Casp1	6	Macrophage_C3_Cd163-Up
BP	GO:0046337	phosphatidylethanolamine metabolic process	5/439	26/28943	3.96835e-05	0.000576948	0.000379773	Naaa/Plaat3/Pla2g2d/Cept1/Pla2g15	5	Macrophage_C3_Cd163-Up
BP	GO:0030098	lymphocyte differentiation	20/439	471/28943	4.07229e-05	0.000589981	0.000388353	Gas6/Pnp/Slamf8/B2m/Wwp1/Il18/Ighm/Fgl2/Il4ra/Mertk/Tgfbr2/Ptprj/Pla2g2d/H2-DMa/Il2rg/Fcer1g/Sema4a/Irf1/Ly9/Enpp1	20	Macrophage_C3_Cd163-Up
BP	GO:0034340	response to type I interferon	7/439	62/28943	4.21882e-05	0.000609074	0.00040092	Stat1/Ifitm3/Ifitm2/Zbp1/Samhd1/Irf7/Stat2	7	Macrophage_C3_Cd163-Up
BP	GO:0000041	transition metal ion transport	9/439	109/28943	4.37842e-05	0.000627725	0.000413197	Cp/Trf/B2m/Slc31a2/Tcn2/Cltc/Abcc5/Snx3/Slc31a1	9	Macrophage_C3_Cd163-Up
BP	GO:0072676	lymphocyte migration	9/439	109/28943	4.37842e-05	0.000627725	0.000413197	Ccl8/Gas6/Ccl12/Ccl6/Ccl5/Aif1/Ccl24/Pycard/Ccl7	9	Macrophage_C3_Cd163-Up
BP	GO:0042063	gliogenesis	17/439	363/28943	4.63067e-05	0.000657327	0.000432682	C1qa/Ccl12/Trf/Igf1/Grn/Csf1r/Bin1/P2rx4/Ptprj/Pmp22/Lrp6/Rras/Nrros/Srgap2/Idh2/Enpp1/Zcchc24	17	Macrophage_C3_Cd163-Up
BP	GO:0045860	positive regulation of protein kinase activity	17/439	363/28943	4.63067e-05	0.000657327	0.000432682	Gas6/Igf1/Igtp/Il18/Csf1r/Acsl1/Fgfr1/Tgfbr2/Irgm1/Marcks/Camk1/Cd40/Sdc4/Pdgfc/Fgd2/P2rx7/Snx9	17	Macrophage_C3_Cd163-Up
BP	GO:1903027	regulation of opsonization	4/439	14/28943	4.63265e-05	0.000657327	0.000432682	Cfb/C4b/Cfp/C3	4	Macrophage_C3_Cd163-Up
BP	GO:0070098	chemokine-mediated signaling pathway	7/439	63/28943	4.68483e-05	0.000662455	0.000436058	Ccl8/Ccl12/Ccl6/Ccl5/Cxcl9/Ccl24/Ccl7	7	Macrophage_C3_Cd163-Up
BP	GO:0002366	leukocyte activation involved in immune response	16/439	328/28943	4.76191e-05	0.000671056	0.00044172	Cd81/Grn/Il18/Lamp1/Fgl2/Il4ra/Vamp8/Cd40/Fcer1g/H2-M3/Sema4a/Rac2/Pycard/Irf1/Ly9/Enpp1	16	Macrophage_C3_Cd163-Up
BP	GO:0051402	neuron apoptotic process	16/439	329/28943	4.93709e-05	0.000691295	0.000455041	Ccl12/Apoe/Sod2/Grn/Nrp1/Il18/Itsn1/Ctsz/Snx6/Lgmn/Casp1/Tmbim6/Mef2c/Tnfrsf1a/Mt1/Enpp1	16	Macrophage_C3_Cd163-Up
BP	GO:0019722	calcium-mediated signaling	12/439	196/28943	4.93901e-05	0.000691295	0.000455041	Ednrb/Igf1/Igtp/P2rx4/Bst1/Ptprj/Irgm1/Chp2/Hint1/Tmbim4/Cmklr1/Ccr5	12	Macrophage_C3_Cd163-Up
BP	GO:0033674	positive regulation of kinase activity	19/439	440/28943	5.05205e-05	0.000702502	0.000462418	Gas6/Igf1/Cd81/Igtp/Il18/Csf1r/Acsl1/Fgfr1/Mertk/Tgfbr2/Irgm1/Marcks/Camk1/Cd40/Sdc4/Pdgfc/Fgd2/P2rx7/Snx9	19	Macrophage_C3_Cd163-Up
BP	GO:0032760	positive regulation of tumor necrosis factor production	9/439	111/28943	5.05311e-05	0.000702502	0.000462418	Il18/Cd209b/Fcgr3/Tmem106a/Ptprj/Fcer1g/Pycard/Tnfrsf1a/Ccr5	9	Macrophage_C3_Cd163-Up
BP	GO:0043547	positive regulation of GTPase activity	14/439	261/28943	5.10424e-05	0.000707228	0.00046553	Ccl8/Ccl12/Ccl6/Ccl5/Rgl1/Bin1/Ccl24/Cd40/Arap1/Ralgds/Srgap2/Tbc1d14/Ccl7/Snx9	14	Macrophage_C3_Cd163-Up
BP	GO:0001954	positive regulation of cell-matrix adhesion	7/439	64/28943	5.19219e-05	0.000717009	0.000471968	Nrp1/Ninj1/Hpse/Ptprj/Sdc4/Rras/Rin2	7	Macrophage_C3_Cd163-Up
BP	GO:0032675	regulation of interleukin-6 production	11/439	167/28943	5.23709e-05	0.000720799	0.000474462	Gas6/Aif1/Unc93b1/Tmem106a/Cd300ld/Fcer1g/Trim30a/Pycard/Tnfrsf1a/P2rx7/Ccr5	11	Macrophage_C3_Cd163-Up
BP	GO:0051604	protein maturation	17/439	367/28943	5.30256e-05	0.000727385	0.000478798	F13a1/Ctsz/Hpse/Lgmn/Casp1/Ifi206/C1ra/Pycard/Tmem59/Ctnnd1/Ifi204/Ifi207/Spcs2/Atp6ap2/P2rx7/Cd5l/Tspan32	17	Macrophage_C3_Cd163-Up
BP	GO:0007259	receptor signaling pathway via JAK-STAT	12/439	198/28943	5.44902e-05	0.000745	0.000490393	Igf1/Ccl5/Stat1/Il18/Csf1r/Cd40/Parp14/Parp9/Akr1b3/Tnfrsf1a/Stat2/Irf1	12	Macrophage_C3_Cd163-Up
BP	GO:0002263	cell activation involved in immune response	16/439	332/28943	5.49719e-05	0.000749105	0.000493095	Cd81/Grn/Il18/Lamp1/Fgl2/Il4ra/Vamp8/Cd40/Fcer1g/H2-M3/Sema4a/Rac2/Pycard/Irf1/Ly9/Enpp1	16	Macrophage_C3_Cd163-Up
BP	GO:0006925	inflammatory cell apoptotic process	5/439	28/28943	5.7828e-05	0.000785434	0.000517008	Ccl5/Il18/Fcgr2b/Mef2c/Ccr5	5	Macrophage_C3_Cd163-Up
BP	GO:1903557	positive regulation of tumor necrosis factor superfamily cytokine production	9/439	113/28943	5.81348e-05	0.000787011	0.000518047	Il18/Cd209b/Fcgr3/Tmem106a/Ptprj/Fcer1g/Pycard/Tnfrsf1a/Ccr5	9	Macrophage_C3_Cd163-Up
BP	GO:0034350	regulation of glial cell apoptotic process	4/439	15/28943	6.24165e-05	0.000836564	0.000550664	Gas6/Ccl12/Igf1/Pmp22	4	Macrophage_C3_Cd163-Up
BP	GO:0060330	regulation of response to interferon-gamma	4/439	15/28943	6.24165e-05	0.000836564	0.000550664	Igtp/Irgm1/Parp14/Parp9	4	Macrophage_C3_Cd163-Up
BP	GO:0060334	regulation of interferon-gamma-mediated signaling pathway	4/439	15/28943	6.24165e-05	0.000836564	0.000550664	Igtp/Irgm1/Parp14/Parp9	4	Macrophage_C3_Cd163-Up
BP	GO:0033002	muscle cell proliferation	14/439	266/28943	6.26055e-05	0.000836564	0.000550664	Igf1/Ccl5/Aif1/Apoe/Sod2/Il18/Fgfr1/Nampt/Tgfbr2/Mef2c/Comt/Akr1b3/Gna12/Enpp1	14	Macrophage_C3_Cd163-Up
BP	GO:0033198	response to ATP	5/439	29/28943	6.90091e-05	0.000919157	0.000605031	P2rx4/Casp1/Hsp90b1/Enpp1/P2rx7	5	Macrophage_C3_Cd163-Up
BP	GO:0030100	regulation of endocytosis	13/439	236/28943	7.18849e-05	0.000954382	0.000628218	Trf/Apoe/B2m/Itsn1/Ighm/Bin1/Ehd4/Vamp8/C3/Dab2/Ap2m1/Cd2ap/Scamp5	13	Macrophage_C3_Cd163-Up
BP	GO:0071902	positive regulation of protein serine/threonine kinase activity	12/439	204/28943	7.26161e-05	0.000960999	0.000632573	Igf1/Igtp/Csf1r/Acsl1/Fgfr1/Irgm1/Marcks/Camk1/Cd40/Pdgfc/Fgd2/P2rx7	12	Macrophage_C3_Cd163-Up
BP	GO:0030890	positive regulation of B cell proliferation	6/439	47/28943	7.46543e-05	0.00098168	0.000646186	Cd38/Cd81/Ighm/Bst1/Cd40/Mef2c	6	Macrophage_C3_Cd163-Up
BP	GO:0043277	apoptotic cell clearance	6/439	47/28943	7.46543e-05	0.00098168	0.000646186	Marco/Gas6/Mertk/C3/Rac2/Timd4	6	Macrophage_C3_Cd163-Up
BP	GO:0097696	receptor signaling pathway via STAT	12/439	205/28943	7.60937e-05	0.000997432	0.000656555	Igf1/Ccl5/Stat1/Il18/Csf1r/Cd40/Parp14/Parp9/Akr1b3/Tnfrsf1a/Stat2/Irf1	12	Macrophage_C3_Cd163-Up
BP	GO:0002883	regulation of hypersensitivity	4/439	16/28943	8.22266e-05	0.00107102	0.000704994	Fcgr3/C3/Fcer1g/Fcgr2b	4	Macrophage_C3_Cd163-Up
BP	GO:0070234	positive regulation of T cell apoptotic process	4/439	16/28943	8.22266e-05	0.00107102	0.000704994	Ccl5/Siglec1/Cd274/P2rx7	4	Macrophage_C3_Cd163-Up
BP	GO:0019932	second-messenger-mediated signaling	15/439	309/28943	8.60964e-05	0.0011179	0.000735852	Ednrb/Igf1/Apoe/Igtp/P2rx4/Bst1/Ptprj/Irgm1/Guca1a/Chp2/Hint1/Tmbim4/Mt1/Cmklr1/Ccr5	15	Macrophage_C3_Cd163-Up
BP	GO:0046634	regulation of alpha-beta T cell activation	9/439	119/28943	8.69687e-05	0.00112463	0.000740282	Pnp/Cd81/Il18/Il4ra/Tgfbr2/Cd55/Il2rg/Cd274/Irf1	9	Macrophage_C3_Cd163-Up
BP	GO:0051047	positive regulation of secretion	18/439	420/28943	8.71594e-05	0.00112463	0.000740282	Ednrb/Igf1/Cd38/Itsn1/Lamp1/Fgfr1/Il4ra/Vamp8/Snx5/Dab2/Atp13a2/Sdc4/Fcer1g/Cd2ap/Scamp5/Nadk/Oxct1/P2rx7	18	Macrophage_C3_Cd163-Up
BP	GO:0000768	syncytium formation by plasma membrane fusion	7/439	70/28943	9.26791e-05	0.00118109	0.000777445	Ccl8/Cxcl9/Stat1/Cd81/Il4ra/Camk1/Casp1	7	Macrophage_C3_Cd163-Up
BP	GO:0008347	glial cell migration	7/439	70/28943	9.26791e-05	0.00118109	0.000777445	Ccl12/P2rx4/Pmp22/Rras/Srgap2/Idh2/Enpp1	7	Macrophage_C3_Cd163-Up
BP	GO:0140253	cell-cell fusion	7/439	70/28943	9.26791e-05	0.00118109	0.000777445	Ccl8/Cxcl9/Stat1/Cd81/Il4ra/Camk1/Casp1	7	Macrophage_C3_Cd163-Up
BP	GO:0150076	neuroinflammatory response	7/439	70/28943	9.26791e-05	0.00118109	0.000777445	C1qa/Igf1/Aif1/Grn/Ctsc/Nampt/Casp1	7	Macrophage_C3_Cd163-Up
BP	GO:0061900	glial cell activation	6/439	49/28943	9.47723e-05	0.00120405	0.000792557	C1qa/Aif1/Grn/Ctsc/Nampt/Casp1	6	Macrophage_C3_Cd163-Up
BP	GO:0035767	endothelial cell chemotaxis	5/439	31/28943	9.63041e-05	0.00121135	0.000797367	Nrp1/Fgfr1/P2rx4/Lgmn/Plekhg5	5	Macrophage_C3_Cd163-Up
BP	GO:0046597	negative regulation of viral entry into host cell	5/439	31/28943	9.63041e-05	0.00121135	0.000797367	Ly6e/Ifitm3/Ifitm2/Snx3/Trim30a	5	Macrophage_C3_Cd163-Up
BP	GO:1905523	positive regulation of macrophage migration	5/439	31/28943	9.63041e-05	0.00121135	0.000797367	Ccl5/Csf1r/P2rx4/Ptprj/Cmklr1	5	Macrophage_C3_Cd163-Up
BP	GO:2000116	regulation of cysteine-type endopeptidase activity	13/439	243/28943	9.65209e-05	0.00121135	0.000797367	Gas6/Igf1/Stat1/Psmb9/Lgmn/Casp1/Cst3/Ifi206/Pycard/Ifi204/Ifi207/Arl6ip1/Hspa1b	13	Macrophage_C3_Cd163-Up
BP	GO:1902105	regulation of leukocyte differentiation	16/439	349/28943	9.85678e-05	0.00123329	0.000811809	C1qc/Gas6/Tmem176b/Tmem176a/Ccl5/Pnp/Slamf8/Ninj1/Il18/Csf1r/Fgl2/Il4ra/Tgfbr2/H2-DMa/Il2rg/Irf1	16	Macrophage_C3_Cd163-Up
BP	GO:0030168	platelet activation	8/439	95/28943	0.000100996	0.00125606	0.000826798	Cfh/Apoe/Mertk/Ptprj/Fcer1g/Stxbp3/Evl/Tspan32	8	Macrophage_C3_Cd163-Up
BP	GO:0043535	regulation of blood vessel endothelial cell migration	8/439	95/28943	0.000100996	0.00125606	0.000826798	Igf1/Apoe/Nrp1/Fgfr1/P2rx4/Cd40/Spred1/Mef2c	8	Macrophage_C3_Cd163-Up
BP	GO:0002468	dendritic cell antigen processing and presentation	4/439	17/28943	0.000106242	0.00131339	0.000864531	Fcgr4/Fgl2/Clec4a3/Clec4a1	4	Macrophage_C3_Cd163-Up
BP	GO:1902285	semaphorin-plexin signaling pathway involved in neuron projection guidance	4/439	17/28943	0.000106242	0.00131339	0.000864531	Nrp1/Mef2c/Nrp2/Plxnb2	4	Macrophage_C3_Cd163-Up
BP	GO:2000117	negative regulation of cysteine-type endopeptidase activity	8/439	96/28943	0.000108738	0.00134024	0.000882208	Gas6/Igf1/Cst3/Ifi206/Ifi204/Ifi207/Arl6ip1/Hspa1b	8	Macrophage_C3_Cd163-Up
BP	GO:0006949	syncytium formation	7/439	72/28943	0.000110969	0.00136366	0.000897624	Ccl8/Cxcl9/Stat1/Cd81/Il4ra/Camk1/Casp1	7	Macrophage_C3_Cd163-Up
BP	GO:0001570	vasculogenesis	8/439	97/28943	0.000116965	0.00143308	0.000943318	Nrp1/Fgfr1/Tgfbr2/Ptprj/Rras/Spred1/Rin2/Enpp1	8	Macrophage_C3_Cd163-Up
BP	GO:0046640	regulation of alpha-beta T cell proliferation	6/439	51/28943	0.000118979	0.00144986	0.000954367	Cd81/Il18/Tgfbr2/Cd55/Cd274/Irf1	6	Macrophage_C3_Cd163-Up
BP	GO:0002224	toll-like receptor signaling pathway	9/439	124/28943	0.000119388	0.00144986	0.000954367	Unc93b1/Ninj1/Irf7/Cd40/Acod1/Trim30a/Irf1/Smpdl3b/Colec12	9	Macrophage_C3_Cd163-Up
BP	GO:0002286	T cell activation involved in immune response	9/439	124/28943	0.000119388	0.00144986	0.000954367	Cd81/Il18/Fgl2/Il4ra/Fcer1g/H2-M3/Sema4a/Irf1/Ly9	9	Macrophage_C3_Cd163-Up
BP	GO:0030888	regulation of B cell proliferation	7/439	73/28943	0.000121155	0.00145846	0.000960022	Cd38/Cd81/Ighm/Bst1/Cd40/Fcgr2b/Mef2c	7	Macrophage_C3_Cd163-Up
BP	GO:1990868	response to chemokine	7/439	73/28943	0.000121155	0.00145846	0.000960022	Ccl8/Ccl12/Ccl6/Ccl5/Cxcl9/Ccl24/Ccl7	7	Macrophage_C3_Cd163-Up
BP	GO:1990869	cellular response to chemokine	7/439	73/28943	0.000121155	0.00145846	0.000960022	Ccl8/Ccl12/Ccl6/Ccl5/Cxcl9/Ccl24/Ccl7	7	Macrophage_C3_Cd163-Up
BP	GO:0010506	regulation of autophagy	14/439	285/28943	0.000129954	0.00155232	0.00102181	Iigp1/Igtp/Nampt/Hpse/Irgm1/Casp1/Atp13a2/Dram1/Trim30a/Fez2/Pycard/Tbc1d14/Tmem59/Sesn1	14	Macrophage_C3_Cd163-Up
BP	GO:0002230	positive regulation of defense response to virus by host	5/439	33/28943	0.000131209	0.00155232	0.00102181	Ccl5/Stat1/Parp9/Dtx3l/Pycard	5	Macrophage_C3_Cd163-Up
BP	GO:0002438	acute inflammatory response to antigenic stimulus	5/439	33/28943	0.000131209	0.00155232	0.00102181	Fcgr3/C3/Pla2g2d/Fcer1g/Fcgr2b	5	Macrophage_C3_Cd163-Up
BP	GO:0002486	antigen processing and presentation of endogenous peptide antigen via MHC class I via ER pathway, TAP-independent	5/439	33/28943	0.000131209	0.00155232	0.00102181	H2-K1/H2-T23/H2-D1/H2-T22/H2-M3	5	Macrophage_C3_Cd163-Up
BP	GO:0002675	positive regulation of acute inflammatory response	5/439	33/28943	0.000131209	0.00155232	0.00102181	Ccl5/Fcgr3/C3/Fcer1g/Ccr5	5	Macrophage_C3_Cd163-Up
BP	GO:1904646	cellular response to amyloid-beta	5/439	33/28943	0.000131209	0.00155232	0.00102181	Igf1/Snx6/Lgmn/Fpr2/Fcgr2b	5	Macrophage_C3_Cd163-Up
BP	GO:0046638	positive regulation of alpha-beta T cell differentiation	6/439	52/28943	0.000132793	0.00156657	0.00103119	Pnp/Il18/Il4ra/Tgfbr2/Il2rg/Irf1	6	Macrophage_C3_Cd163-Up
BP	GO:0002524	hypersensitivity	4/439	18/28943	0.000134964	0.00157866	0.00103915	Fcgr3/C3/Fcer1g/Fcgr2b	4	Macrophage_C3_Cd163-Up
BP	GO:0008228	opsonization	4/439	18/28943	0.000134964	0.00157866	0.00103915	Cfb/C4b/Cfp/C3	4	Macrophage_C3_Cd163-Up
BP	GO:1905146	lysosomal protein catabolic process	4/439	18/28943	0.000134964	0.00157866	0.00103915	Grn/Atp13a2/Lamp2/Tpp1	4	Macrophage_C3_Cd163-Up
BP	GO:0030522	intracellular receptor signaling pathway	12/439	218/28943	0.000136156	0.0015881	0.00104536	Igf1/Lacc1/Igtp/Ddx60/Irgm1/Dab2/Calr/Lbh/Dhx58/Dhrs3/Tifa/Oasl1	12	Macrophage_C3_Cd163-Up
BP	GO:0045807	positive regulation of endocytosis	9/439	127/28943	0.000143295	0.00166666	0.00109707	Trf/Apoe/B2m/Itsn1/Ighm/Bin1/C3/Dab2/Ap2m1	9	Macrophage_C3_Cd163-Up
BP	GO:0045124	regulation of bone resorption	6/439	53/28943	0.000147847	0.00171477	0.00112874	Trf/Cd38/Fcgr4/Csf1r/Lrp6/P2rx7	6	Macrophage_C3_Cd163-Up
BP	GO:0010758	regulation of macrophage chemotaxis	5/439	34/28943	0.000151927	0.00174937	0.00115152	Ccl5/Slamf8/Csf1r/Ptprj/Cmklr1	5	Macrophage_C3_Cd163-Up
BP	GO:2000108	positive regulation of leukocyte apoptotic process	5/439	34/28943	0.000151927	0.00174937	0.00115152	Ccl5/Siglec1/Mef2c/Cd274/P2rx7	5	Macrophage_C3_Cd163-Up
BP	GO:0001952	regulation of cell-matrix adhesion	9/439	128/28943	0.000152101	0.00174937	0.00115152	Nrp1/Ninj1/Bst1/Hpse/Ptprj/Adam15/Sdc4/Rras/Rin2	9	Macrophage_C3_Cd163-Up
BP	GO:0030217	T cell differentiation	15/439	326/28943	0.000155185	0.00177498	0.00116837	Pnp/B2m/Wwp1/Il18/Fgl2/Il4ra/Tgfbr2/Pla2g2d/H2-DMa/Il2rg/Fcer1g/Sema4a/Irf1/Ly9/Enpp1	15	Macrophage_C3_Cd163-Up
BP	GO:0031638	zymogen activation	8/439	101/28943	0.000155187	0.00177498	0.00116837	Ctsz/Lgmn/Ifi206/C1ra/Pycard/Ifi204/Ifi207/Cd5l	8	Macrophage_C3_Cd163-Up
BP	GO:0043523	regulation of neuron apoptotic process	14/439	290/28943	0.000155743	0.00177642	0.00116932	Ccl12/Apoe/Sod2/Grn/Nrp1/Il18/Itsn1/Ctsz/Snx6/Lgmn/Casp1/Mef2c/Tnfrsf1a/Mt1	14	Macrophage_C3_Cd163-Up
BP	GO:0002285	lymphocyte activation involved in immune response	12/439	222/28943	0.000161347	0.00183031	0.00120479	Cd81/Il18/Lamp1/Fgl2/Il4ra/Cd40/Fcer1g/H2-M3/Sema4a/Irf1/Ly9/Enpp1	12	Macrophage_C3_Cd163-Up
BP	GO:0046632	alpha-beta T cell differentiation	9/439	129/28943	0.000161354	0.00183031	0.00120479	Pnp/Il18/Il4ra/Tgfbr2/Pla2g2d/Il2rg/Sema4a/Irf1/Ly9	9	Macrophage_C3_Cd163-Up
BP	GO:1903532	positive regulation of secretion by cell	16/439	365/28943	0.000164704	0.00186319	0.00122644	Igf1/Cd38/Itsn1/Lamp1/Fgfr1/Il4ra/Vamp8/Dab2/Atp13a2/Sdc4/Fcer1g/Cd2ap/Scamp5/Nadk/Oxct1/P2rx7	16	Macrophage_C3_Cd163-Up
BP	GO:0002437	inflammatory response to antigenic stimulus	7/439	77/28943	0.000169775	0.0019153	0.00126074	Cd81/Fcgr3/C3/Pla2g2d/Fcer1g/Fcgr2b/Enpp1	7	Macrophage_C3_Cd163-Up
BP	GO:0060142	regulation of syncytium formation by plasma membrane fusion	5/439	35/28943	0.000175055	0.00196949	0.00129641	Ccl8/Cxcl9/Stat1/Il4ra/Camk1	5	Macrophage_C3_Cd163-Up
BP	GO:0070664	negative regulation of leukocyte proliferation	8/439	103/28943	0.000177842	0.00199541	0.00131347	Ccl12/Lst1/Pla2g2d/Sdc4/Vsig4/Fcgr2b/Cd274/Tspan32	8	Macrophage_C3_Cd163-Up
BP	GO:0050829	defense response to Gram-negative bacterium	9/439	131/28943	0.000181272	0.00202838	0.00133517	Lyz1/Iigp1/Lyz2/B2m/Igtp/Ighm/Irgm1/Casp1/Pycard	9	Macrophage_C3_Cd163-Up
BP	GO:0030838	positive regulation of actin filament polymerization	6/439	55/28943	0.000181994	0.00203095	0.00133686	Bin1/Ccl24/Pycard/Fchsd2/Evl/Snx9	6	Macrophage_C3_Cd163-Up
BP	GO:0010810	regulation of cell-substrate adhesion	12/439	225/28943	0.000182763	0.00203403	0.00133889	Nrp1/Ninj1/Bst1/Hpse/Ptprj/Dab2/Adam15/Calr/Sdc4/Rras/Rac2/Rin2	12	Macrophage_C3_Cd163-Up
BP	GO:0002292	T cell differentiation involved in immune response	7/439	78/28943	0.00018411	0.00204352	0.00134514	Il18/Fgl2/Il4ra/Fcer1g/Sema4a/Irf1/Ly9	7	Macrophage_C3_Cd163-Up
BP	GO:0042116	macrophage activation	8/439	104/28943	0.000190149	0.0021049	0.00138554	C1qa/Aif1/Grn/Ctsc/Il4ra/Nampt/Tmem106a/Casp1	8	Macrophage_C3_Cd163-Up
BP	GO:0001776	leukocyte homeostasis	9/439	132/28943	0.000191974	0.00211941	0.00139509	Cfh/Il18/Mertk/Pirb/Fcer1g/Fcgr2b/Mef2c/Enpp1/P2rx7	9	Macrophage_C3_Cd163-Up
BP	GO:0031589	cell-substrate adhesion	16/439	371/28943	0.000198007	0.00217815	0.00143376	Gas6/Nrp1/Ninj1/Bst1/Hpse/Mertk/Ptprj/Marcks/Dab2/Adam15/Calr/Sdc4/Rras/Rac2/Srgap2/Rin2	16	Macrophage_C3_Cd163-Up
BP	GO:0010976	positive regulation of neuron projection development	12/439	227/28943	0.00019835	0.00217815	0.00143376	Apoe/Grn/Nrp1/Fgfr1/Scn1b/Marcks/Camk1/Lrp6/Dbnl/Snx3/Scarf1/Plxnb2	12	Macrophage_C3_Cd163-Up
BP	GO:0046633	alpha-beta T cell proliferation	6/439	56/28943	0.000201252	0.00220416	0.00145088	Cd81/Il18/Tgfbr2/Cd55/Cd274/Irf1	6	Macrophage_C3_Cd163-Up
BP	GO:0010466	negative regulation of peptidase activity	13/439	262/28943	0.000203262	0.00222029	0.00146149	Gas6/Timp2/Igf1/Serpinb6a/Ctsb/Bin1/Serpina3g/Cst3/Ifi206/Ifi204/Ifi207/Arl6ip1/Hspa1b	13	Macrophage_C3_Cd163-Up
BP	GO:0071692	protein localization to extracellular region	17/439	411/28943	0.000206835	0.00225335	0.00148326	Ednrb/Igf1/Ccl5/Cd38/Apoe/Vamp8/Ap1b1/Rab11fip5/Atp13a2/Stxbp3/Cd2ap/Nrros/Idh2/Nadk/Alox5/Oxct1/P2rx7	17	Macrophage_C3_Cd163-Up
BP	GO:0002863	positive regulation of inflammatory response to antigenic stimulus	4/439	20/28943	0.000208621	0.00226088	0.00148821	Cd81/Fcgr3/C3/Fcer1g	4	Macrophage_C3_Cd163-Up
BP	GO:0090594	inflammatory response to wounding	4/439	20/28943	0.000208621	0.00226088	0.00148821	Clec10a/Cfh/Grn/Alox5	4	Macrophage_C3_Cd163-Up
BP	GO:0050868	negative regulation of T cell activation	9/439	134/28943	0.000214958	0.00232346	0.00152941	Fgl2/Il4ra/Pla2g2d/Tnfaip8l2/Sdc4/Vsig4/Cd274/Irf1/Tspan32	9	Macrophage_C3_Cd163-Up
BP	GO:0007033	vacuole organization	11/439	197/28943	0.000226794	0.00244165	0.0016072	Igtp/Grn/Hexa/Irgm1/Atp13a2/Fez2/Tbc1d14/Acp2/Tpp1/Atp6ap2/P2rx7	11	Macrophage_C3_Cd163-Up
BP	GO:0045444	fat cell differentiation	13/439	265/28943	0.000227075	0.00244165	0.0016072	Igf1/Sod2/Wfdc21/Psmb8/Rnasel/Lrp6/Lrrc8c/Cebpd/Selenbp1/Ap1s2/Alox5/Enpp1/Cmklr1	13	Macrophage_C3_Cd163-Up
BP	GO:0008154	actin polymerization or depolymerization	11/439	198/28943	0.000236929	0.00254099	0.00167259	Aif1/Bin1/Ccl24/Mtss1/Gas7/Dbnl/Pycard/Lima1/Fchsd2/Evl/Snx9	11	Macrophage_C3_Cd163-Up
BP	GO:1901215	negative regulation of neuron death	13/439	267/28943	0.000244245	0.00260938	0.00171761	Ccl12/Igf1/Ccl5/Apoe/Sod2/Grn/Nrp1/Itsn1/Snx6/Lgmn/Mef2c/Nenf/Mt1	13	Macrophage_C3_Cd163-Up
BP	GO:0006826	iron ion transport	6/439	58/28943	0.00024457	0.00260938	0.00171761	Cp/Trf/B2m/Cltc/Abcc5/Snx3	6	Macrophage_C3_Cd163-Up
BP	GO:0055076	transition metal ion homeostasis	9/439	137/28943	0.000253687	0.00268895	0.00176999	Cp/Trf/Sod2/B2m/Slc31a2/Atp13a2/Aplp2/Mt1/Slc31a1	9	Macrophage_C3_Cd163-Up
BP	GO:0002922	positive regulation of humoral immune response	4/439	21/28943	0.000254633	0.00268895	0.00176999	C6/C3/H2-DMa/Acod1	4	Macrophage_C3_Cd163-Up
BP	GO:0070230	positive regulation of lymphocyte apoptotic process	4/439	21/28943	0.000254633	0.00268895	0.00176999	Ccl5/Siglec1/Cd274/P2rx7	4	Macrophage_C3_Cd163-Up
BP	GO:0150146	cell junction disassembly	4/439	21/28943	0.000254633	0.00268895	0.00176999	C1qa/C1qc/C1qb/C3	4	Macrophage_C3_Cd163-Up
BP	GO:0010811	positive regulation of cell-substrate adhesion	9/439	138/28943	0.000267815	0.00282094	0.00185687	Nrp1/Ninj1/Hpse/Ptprj/Dab2/Calr/Sdc4/Rras/Rin2	9	Macrophage_C3_Cd163-Up
BP	GO:0032722	positive regulation of chemokine production	7/439	83/28943	0.00027119	0.00284922	0.00187549	Ccl5/Aif1/Il18/Csf1r/Il4ra/Mcoln2/Pycard	7	Macrophage_C3_Cd163-Up
BP	GO:0030041	actin filament polymerization	10/439	169/28943	0.000273076	0.00286176	0.00188374	Aif1/Bin1/Ccl24/Mtss1/Gas7/Dbnl/Pycard/Fchsd2/Evl/Snx9	10	Macrophage_C3_Cd163-Up
BP	GO:0007265	Ras protein signal transduction	15/439	344/28943	0.000276513	0.00289043	0.00190261	Timp2/Igf1/Aif1/Apoe/Stard8/Nrp1/Rgl1/Rras/Dbnl/Rac2/Ralgds/Gna12/Plekhg5/Dok2/Arhgef3	15	Macrophage_C3_Cd163-Up
BP	GO:0072659	protein localization to plasma membrane	14/439	308/28943	0.000288607	0.00300924	0.00198082	Gas6/Cd81/Ehd4/Vamp8/Vamp5/Cltc/Dab2/Ap2m1/Lrp6/Fcer1g/Fyb/Tnfrsf1a/Tmem59/Tspan32	14	Macrophage_C3_Cd163-Up
BP	GO:0042147	retrograde transport, endosome to Golgi	7/439	84/28943	0.000292038	0.00302971	0.00199429	Snx2/Cltc/Snx6/Snx5/Snx3/Tbc1d14/Snx8	7	Macrophage_C3_Cd163-Up
BP	GO:0060998	regulation of dendritic spine development	7/439	84/28943	0.000292038	0.00302971	0.00199429	Apoe/Grn/Itsn1/Marcks/Camk1/Dbnl/Mef2c	7	Macrophage_C3_Cd163-Up
BP	GO:0001773	myeloid dendritic cell activation	5/439	39/28943	0.000295403	0.0030493	0.00200719	Tgfbr2/Pirb/Batf2/Pycard/Tspan32	5	Macrophage_C3_Cd163-Up
BP	GO:1904645	response to amyloid-beta	5/439	39/28943	0.000295403	0.0030493	0.00200719	Igf1/Snx6/Lgmn/Fpr2/Fcgr2b	5	Macrophage_C3_Cd163-Up
BP	GO:0051017	actin filament bundle assembly	10/439	171/28943	0.000300048	0.00308184	0.00202861	Aif1/Nrp1/Marcks/Mtss1/Gas7/Sdc4/Hsp90b1/Arap1/Lima1/Evl	10	Macrophage_C3_Cd163-Up
BP	GO:0055067	monovalent inorganic cation homeostasis	10/439	171/28943	0.000300048	0.00308184	0.00202861	Ednrb/Slamf8/Lacc1/Grn/Snx5/Slc9a9/Chp2/Comt/Slc12a7/Atp6ap2	10	Macrophage_C3_Cd163-Up
BP	GO:0034103	regulation of tissue remodeling	7/439	85/28943	0.000314153	0.0032187	0.0021187	Trf/Cd38/Fcgr4/Il18/Csf1r/Lrp6/P2rx7	7	Macrophage_C3_Cd163-Up
BP	GO:0030212	hyaluronan metabolic process	5/439	40/28943	0.000333434	0.00339938	0.00223763	Lyve1/Hexa/Cltc/Abcc5/Cemip2	5	Macrophage_C3_Cd163-Up
BP	GO:0042119	neutrophil activation	5/439	40/28943	0.000333434	0.00339938	0.00223763	Ccl5/Fcgr4/Grn/Il18/Fcer1g	5	Macrophage_C3_Cd163-Up
BP	GO:0036465	synaptic vesicle recycling	7/439	86/28943	0.000337591	0.00343329	0.00225995	Grn/Itsn1/Bin1/Cltc/Ap2m1/Scamp5/Ap1s2	7	Macrophage_C3_Cd163-Up
BP	GO:0061572	actin filament bundle organization	10/439	174/28943	0.000344656	0.00349402	0.00229992	Aif1/Nrp1/Marcks/Mtss1/Gas7/Sdc4/Hsp90b1/Arap1/Lima1/Evl	10	Macrophage_C3_Cd163-Up
BP	GO:0010876	lipid localization	18/439	470/28943	0.000345256	0.00349402	0.00229992	Pltp/Apoe/Acsl1/Hexa/C3/Dab2/Pla2g2d/Sgpp1/Lrp6/Rnf213/Slco3a1/Abca9/Gltp/Lima1/Stard3nl/Enpp1/P2rx7/Osbpl9	18	Macrophage_C3_Cd163-Up
BP	GO:1901652	response to peptide	17/439	430/28943	0.000348802	0.00352128	0.00231786	Ednrb/Igf1/Stat1/Agtrap/Il18/Serpina3g/Snx6/Ptprj/Marcks/Snx5/Lgmn/Stxbp3/Fpr2/Fcgr2b/Stat2/Irf1/Enpp1	17	Macrophage_C3_Cd163-Up
BP	GO:0021872	forebrain generation of neurons	6/439	62/28943	0.000353018	0.00355515	0.00234016	B2m/Nrp1/Csf1r/Fgfr1/Lrp6/Nrp2	6	Macrophage_C3_Cd163-Up
BP	GO:0051896	regulation of protein kinase B signaling	10/439	175/28943	0.000360701	0.00362368	0.00238527	Gas6/Igf1/Il18/Itsn1/Fgfr1/P2rx4/Hpse/Ptprj/Rras/Sesn1	10	Macrophage_C3_Cd163-Up
BP	GO:0019835	cytolysis	4/439	23/28943	0.000367808	0.00368612	0.00242637	Lyz1/Lyz2/Ninj1/Fgl2	4	Macrophage_C3_Cd163-Up
BP	GO:0110053	regulation of actin filament organization	13/439	279/28943	0.000372399	0.00372309	0.0024507	Gmfg/Nrp1/Bin1/Ccl24/Mtss1/Sdc4/Dbnl/Arap1/Pycard/Lima1/Fchsd2/Evl/Snx9	13	Macrophage_C3_Cd163-Up
BP	GO:2000249	regulation of actin cytoskeleton reorganization	5/439	41/28943	0.000375057	0.0037406	0.00246223	Gmfg/Nrp1/Csf1r/Cd2ap/Iqgap2	5	Macrophage_C3_Cd163-Up
BP	GO:1900246	positive regulation of RIG-I signaling pathway	3/439	10/28943	0.000384191	0.00380546	0.00250492	Ddx60/Dhx58/Oasl1	3	Macrophage_C3_Cd163-Up
BP	GO:0006584	catecholamine metabolic process	6/439	63/28943	0.000385246	0.00380546	0.00250492	Ly6e/Aldh2/Sult1a1/Comt/Akr1b3/Hprt	6	Macrophage_C3_Cd163-Up
BP	GO:0009712	catechol-containing compound metabolic process	6/439	63/28943	0.000385246	0.00380546	0.00250492	Ly6e/Aldh2/Sult1a1/Comt/Akr1b3/Hprt	6	Macrophage_C3_Cd163-Up
BP	GO:0046850	regulation of bone remodeling	6/439	63/28943	0.000385246	0.00380546	0.00250492	Trf/Cd38/Fcgr4/Csf1r/Lrp6/P2rx7	6	Macrophage_C3_Cd163-Up
BP	GO:0007264	small GTPase mediated signal transduction	17/439	434/28943	0.00038763	0.00381987	0.00251441	Timp2/Igf1/Aif1/Apoe/Stard8/Nrp1/Itsn1/Rgl1/Rras/Dbnl/Rac2/Cd2ap/Ralgds/Gna12/Plekhg5/Dok2/Arhgef3	17	Macrophage_C3_Cd163-Up
BP	GO:1902107	positive regulation of leukocyte differentiation	11/439	210/28943	0.000391627	0.00384092	0.00252827	Gas6/Ccl5/Pnp/Ninj1/Il18/Csf1r/Il4ra/Tgfbr2/H2-DMa/Il2rg/Irf1	11	Macrophage_C3_Cd163-Up
BP	GO:1903708	positive regulation of hemopoiesis	11/439	210/28943	0.000391627	0.00384092	0.00252827	Gas6/Ccl5/Pnp/Ninj1/Il18/Csf1r/Il4ra/Tgfbr2/H2-DMa/Il2rg/Irf1	11	Macrophage_C3_Cd163-Up
BP	GO:0051100	negative regulation of binding	10/439	177/28943	0.000394662	0.00386152	0.00254182	B2m/Ifit2/Ctsz/Camk1/Dab2/Adam15/Tmbim6/Ifi206/Ifi204/Ifi207	10	Macrophage_C3_Cd163-Up
BP	GO:0048762	mesenchymal cell differentiation	12/439	245/28943	0.000397342	0.00387855	0.00255304	Ednrb/Nrp1/Fgfr1/Tgfbr2/Dab2/Adam15/Lrp6/Sema4a/Anxa6/Spred1/Mef2c/Nrp2	12	Macrophage_C3_Cd163-Up
BP	GO:0050848	regulation of calcium-mediated signaling	7/439	89/28943	0.000416428	0.00405526	0.00266936	Igf1/P2rx4/Bst1/Chp2/Hint1/Tmbim4/Cmklr1	7	Macrophage_C3_Cd163-Up
BP	GO:0060999	positive regulation of dendritic spine development	6/439	64/28943	0.000419728	0.00407778	0.00268418	Apoe/Grn/Itsn1/Marcks/Camk1/Dbnl	6	Macrophage_C3_Cd163-Up
BP	GO:0032535	regulation of cellular component size	16/439	398/28943	0.000430654	0.00417411	0.00274759	Apoe/Nrp1/Bin1/Ccl24/Ap2m1/Atp13a2/Dbnl/Sema4a/Pycard/Lima1/Slc12a7/Fchsd2/P2rx7/Evl/Snx9/Ccr5	16	Macrophage_C3_Cd163-Up
BP	GO:0072507	divalent inorganic cation homeostasis	15/439	359/28943	0.00043307	0.00418769	0.00275653	Ccl8/Ccl12/Ccl5/Cxcl9/Apoe/Fgfr1/Mtss1/Cd40/Atp13a2/Tmbim6/Anxa6/Mt1/Enpp1/P2rx7/Ccr5	15	Macrophage_C3_Cd163-Up
BP	GO:0034405	response to fluid shear stress	4/439	24/28943	0.000436112	0.00420725	0.00276941	P2rx4/Mtss1/Mef2c/P2rx7	4	Macrophage_C3_Cd163-Up
BP	GO:1903038	negative regulation of leukocyte cell-cell adhesion	9/439	148/28943	0.000448512	0.00431592	0.00284094	Fgl2/Il4ra/Pla2g2d/Tnfaip8l2/Sdc4/Vsig4/Cd274/Irf1/Tspan32	9	Macrophage_C3_Cd163-Up
BP	GO:0051897	positive regulation of protein kinase B signaling	8/439	118/28943	0.000449466	0.00431592	0.00284094	Gas6/Igf1/Il18/Itsn1/Fgfr1/P2rx4/Hpse/Ptprj	8	Macrophage_C3_Cd163-Up
BP	GO:0010952	positive regulation of peptidase activity	10/439	180/28943	0.000450565	0.00431643	0.00284127	Stat1/Grn/Psme2/Psme1/Lgmn/Casp1/Ifi206/Pycard/Ifi204/Ifi207	10	Macrophage_C3_Cd163-Up
BP	GO:0045861	negative regulation of proteolysis	15/439	361/28943	0.000458803	0.00438518	0.00288653	Gas6/Timp2/Igf1/Serpinb6a/Ctsb/Bin1/Serpina3g/Ctsz/Cst3/Ifi206/Tmem59/Ifi204/Ifi207/Arl6ip1/Hspa1b	15	Macrophage_C3_Cd163-Up
BP	GO:0001894	tissue homeostasis	13/439	286/28943	0.000470753	0.004489	0.00295486	Trf/Cd38/Fcgr4/Csf1r/Slc28a2/Prdx5/Lrp6/Rac2/Akr1b3/Fh1/Tpp1/Enpp1/P2rx7	13	Macrophage_C3_Cd163-Up
BP	GO:0042100	B cell proliferation	8/439	120/28943	0.000502936	0.00478485	0.0031496	Cfb/Cd38/Cd81/Ighm/Bst1/Cd40/Fcgr2b/Mef2c	8	Macrophage_C3_Cd163-Up
BP	GO:0009306	protein secretion	16/439	404/28943	0.000506368	0.00480642	0.0031638	Ednrb/Igf1/Ccl5/Cd38/Apoe/Vamp8/Ap1b1/Rab11fip5/Atp13a2/Stxbp3/Cd2ap/Idh2/Nadk/Alox5/Oxct1/P2rx7	16	Macrophage_C3_Cd163-Up
BP	GO:0010759	positive regulation of macrophage chemotaxis	4/439	25/28943	0.000512999	0.00485819	0.00319788	Ccl5/Csf1r/Ptprj/Cmklr1	4	Macrophage_C3_Cd163-Up
BP	GO:0035592	establishment of protein localization to extracellular region	16/439	405/28943	0.000520037	0.00485881	0.00319829	Ednrb/Igf1/Ccl5/Cd38/Apoe/Vamp8/Ap1b1/Rab11fip5/Atp13a2/Stxbp3/Cd2ap/Idh2/Nadk/Alox5/Oxct1/P2rx7	16	Macrophage_C3_Cd163-Up
BP	GO:0031620	regulation of fever generation	3/439	11/28943	0.000522324	0.00485881	0.00319829	Ednrb/Ccl5/Ccr5	3	Macrophage_C3_Cd163-Up
BP	GO:0034351	negative regulation of glial cell apoptotic process	3/439	11/28943	0.000522324	0.00485881	0.00319829	Gas6/Ccl12/Igf1	3	Macrophage_C3_Cd163-Up
BP	GO:0072102	glomerulus morphogenesis	3/439	11/28943	0.000522324	0.00485881	0.00319829	Mtss1/Mef2c/Ctnnd1	3	Macrophage_C3_Cd163-Up
BP	GO:1904383	response to sodium phosphate	3/439	11/28943	0.000522324	0.00485881	0.00319829	Ednrb/Fgfr1/Enpp1	3	Macrophage_C3_Cd163-Up
BP	GO:2000109	regulation of macrophage apoptotic process	3/439	11/28943	0.000522324	0.00485881	0.00319829	Ccl5/Mef2c/Ccr5	3	Macrophage_C3_Cd163-Up
BP	GO:2000563	positive regulation of CD4-positive, alpha-beta T cell proliferation	3/439	11/28943	0.000522324	0.00485881	0.00319829	Cd81/Tgfbr2/Cd55	3	Macrophage_C3_Cd163-Up
BP	GO:0050691	regulation of defense response to virus by host	5/439	44/28943	0.000523654	0.00485881	0.00319829	Ccl5/Stat1/Parp9/Dtx3l/Pycard	5	Macrophage_C3_Cd163-Up
BP	GO:0097028	dendritic cell differentiation	5/439	44/28943	0.000523654	0.00485881	0.00319829	Tmem176b/Tmem176a/Tgfbr2/Pirb/Batf2	5	Macrophage_C3_Cd163-Up
BP	GO:0051346	negative regulation of hydrolase activity	15/439	366/28943	0.000528933	0.00488794	0.00321746	Gas6/Timp2/Igf1/Serpinb6a/Grn/Ctsb/Bin1/Serpina3g/Cst3/Tmbim6/Ifi206/Ifi204/Ifi207/Arl6ip1/Hspa1b	15	Macrophage_C3_Cd163-Up
BP	GO:0051259	protein complex oligomerization	12/439	253/28943	0.000529161	0.00488794	0.00321746	Sod2/B2m/Ninj1/Ehd4/Samhd1/Hgsnat/Lrrc8c/Nacc2/Pycard/Hprt/Tifa/Evl	12	Macrophage_C3_Cd163-Up
BP	GO:0044106	cellular amine metabolic process	8/439	121/28943	0.000531539	0.00489894	0.00322471	Ly6e/Naaa/Aldh2/Sult1a1/Comt/Akr1b3/Hprt/Fh1	8	Macrophage_C3_Cd163-Up
BP	GO:0043367	CD4-positive, alpha-beta T cell differentiation	7/439	93/28943	0.000543706	0.00498881	0.00328386	Il18/Il4ra/Pla2g2d/Il2rg/Sema4a/Irf1/Ly9	7	Macrophage_C3_Cd163-Up
BP	GO:2001057	reactive nitrogen species metabolic process	7/439	93/28943	0.000543706	0.00498881	0.00328386	Igf1/Aif1/Sod2/P2rx4/Prdx5/Tmem106a/H2-M3	7	Macrophage_C3_Cd163-Up
BP	GO:0006979	response to oxidative stress	16/439	407/28943	0.000548328	0.00502006	0.00330443	Aif1/Cd38/Apoe/Sod2/Txnip/Mgst1/Prdx1/Prdx5/Aldh2/Hk3/Atp13a2/Cst3/Akr1b3/Alox5/Gpx4/Sesn1	16	Macrophage_C3_Cd163-Up
BP	GO:0043534	blood vessel endothelial cell migration	8/439	122/28943	0.000561445	0.00512878	0.00337599	Igf1/Apoe/Nrp1/Fgfr1/P2rx4/Cd40/Spred1/Mef2c	8	Macrophage_C3_Cd163-Up
BP	GO:0006509	membrane protein ectodomain proteolysis	5/439	45/28943	0.000581849	0.00528499	0.00347882	Timp2/Apoe/Sppl2a/P2rx7/Snx9	5	Macrophage_C3_Cd163-Up
BP	GO:0071825	protein-lipid complex subunit organization	5/439	45/28943	0.000581849	0.00528499	0.00347882	Pltp/Apoe/Bin1/Pla2g7/Snx9	5	Macrophage_C3_Cd163-Up
BP	GO:0006801	superoxide metabolic process	6/439	68/28943	0.000582385	0.00528499	0.00347882	Sod2/Il18/Prdx1/Cybb/Nrros/Fpr2	6	Macrophage_C3_Cd163-Up
BP	GO:0046434	organophosphate catabolic process	9/439	154/28943	0.000598328	0.00536551	0.00353182	Pnp/Upp1/Samhd1/Pla2g7/Pla2g15/Hprt/Smpdl3b/Hint1/Enpp1	9	Macrophage_C3_Cd163-Up
BP	GO:0002726	positive regulation of T cell cytokine production	4/439	26/28943	0.000599056	0.00536551	0.00353182	Cd81/B2m/Il18/Cd55	4	Macrophage_C3_Cd163-Up
BP	GO:0031664	regulation of lipopolysaccharide-mediated signaling pathway	4/439	26/28943	0.000599056	0.00536551	0.00353182	Ly86/Cd55/Acod1/Trim30a	4	Macrophage_C3_Cd163-Up
BP	GO:0045730	respiratory burst	4/439	26/28943	0.000599056	0.00536551	0.00353182	Slamf8/Grn/Cybb/Rac2	4	Macrophage_C3_Cd163-Up
BP	GO:1903077	negative regulation of protein localization to plasma membrane	4/439	26/28943	0.000599056	0.00536551	0.00353182	Cltc/Dab2/Ap2m1/Tmem59	4	Macrophage_C3_Cd163-Up
BP	GO:2000561	regulation of CD4-positive, alpha-beta T cell proliferation	4/439	26/28943	0.000599056	0.00536551	0.00353182	Cd81/Tgfbr2/Cd55/Cd274	4	Macrophage_C3_Cd163-Up
BP	GO:0051260	protein homooligomerization	10/439	187/28943	0.000606957	0.00542016	0.00356779	Sod2/B2m/Ninj1/Ehd4/Samhd1/Nacc2/Pycard/Hprt/Tifa/Evl	10	Macrophage_C3_Cd163-Up
BP	GO:0034976	response to endoplasmic reticulum stress	12/439	257/28943	0.000607782	0.00542016	0.00356779	Serinc3/Marcks/Pmp22/Calr/Hsp90b1/Tmbim6/Pdia3/Nrros/Scamp5/Fcgr2b/Sdf2l1/Alox5	12	Macrophage_C3_Cd163-Up
BP	GO:0050672	negative regulation of lymphocyte proliferation	7/439	95/28943	0.000618008	0.00549947	0.00362	Lst1/Pla2g2d/Sdc4/Vsig4/Fcgr2b/Cd274/Tspan32	7	Macrophage_C3_Cd163-Up
BP	GO:0036230	granulocyte activation	5/439	46/28943	0.000644762	0.00572521	0.00376859	Ccl5/Fcgr4/Grn/Il18/Fcer1g	5	Macrophage_C3_Cd163-Up
BP	GO:0050808	synapse organization	18/439	496/28943	0.000647985	0.00574148	0.0037793	C1qa/C1qc/C1qb/Apoe/Nrp1/Itsn1/Marcks/C3/Camk1/Pmp22/Lgmn/Dbnl/Sema4a/Srgap2/Fcgr2b/Mef2c/Nrp2/Plxnb2	18	Macrophage_C3_Cd163-Up
BP	GO:0032945	negative regulation of mononuclear cell proliferation	7/439	96/28943	0.000658063	0.00581829	0.00382986	Lst1/Pla2g2d/Sdc4/Vsig4/Fcgr2b/Cd274/Tspan32	7	Macrophage_C3_Cd163-Up
BP	GO:0048872	homeostasis of number of cells	15/439	375/28943	0.000678353	0.00598487	0.00393951	Cfh/Stat1/B2m/Il18/Prdx1/Prdx5/Lmo2/Mertk/Pirb/Fcer1g/Fcgr2b/Mef2c/Fh1/Enpp1/P2rx7	15	Macrophage_C3_Cd163-Up
BP	GO:0002885	positive regulation of hypersensitivity	3/439	12/28943	0.000688609	0.00602387	0.00396519	Fcgr3/C3/Fcer1g	3	Macrophage_C3_Cd163-Up
BP	GO:0061635	regulation of protein complex stability	3/439	12/28943	0.000688609	0.00602387	0.00396519	Igtp/Tapbp/Irgm1	3	Macrophage_C3_Cd163-Up
BP	GO:0140289	protein mono-ADP-ribosylation	3/439	12/28943	0.000688609	0.00602387	0.00396519	Parp14/Parp9/Enpp1	3	Macrophage_C3_Cd163-Up
BP	GO:2000508	regulation of dendritic cell chemotaxis	3/439	12/28943	0.000688609	0.00602387	0.00396519	Gas6/Slamf8/Calr	3	Macrophage_C3_Cd163-Up
BP	GO:0035739	CD4-positive, alpha-beta T cell proliferation	4/439	27/28943	0.000694875	0.00603721	0.00397397	Cd81/Tgfbr2/Cd55/Cd274	4	Macrophage_C3_Cd163-Up
BP	GO:0036336	dendritic cell migration	4/439	27/28943	0.000694875	0.00603721	0.00397397	Gas6/Slamf8/Calr/Alox5	4	Macrophage_C3_Cd163-Up
BP	GO:0060143	positive regulation of syncytium formation by plasma membrane fusion	4/439	27/28943	0.000694875	0.00603721	0.00397397	Ccl8/Cxcl9/Il4ra/Camk1	4	Macrophage_C3_Cd163-Up
BP	GO:0045926	negative regulation of growth	12/439	261/28943	0.000695983	0.00603721	0.00397397	Bst2/Nrp1/Tgfbr2/Ptprj/Dab2/Lgmn/Adam15/Mndal/Sema4a/Enpp1/Sesn1/Ccr5	12	Macrophage_C3_Cd163-Up
BP	GO:0009308	amine metabolic process	8/439	127/28943	0.000732063	0.00631026	0.0041537	Ly6e/Naaa/Aldh2/Sult1a1/Comt/Akr1b3/Hprt/Fh1	8	Macrophage_C3_Cd163-Up
BP	GO:0018958	phenol-containing compound metabolic process	8/439	127/28943	0.000732063	0.00631026	0.0041537	Ly6e/Ctsb/Aldh2/Cpq/Sult1a1/Comt/Akr1b3/Hprt	8	Macrophage_C3_Cd163-Up
BP	GO:0034121	regulation of toll-like receptor signaling pathway	6/439	71/28943	0.000733574	0.00631026	0.0041537	Ninj1/Irf7/Acod1/Trim30a/Irf1/Smpdl3b	6	Macrophage_C3_Cd163-Up
BP	GO:1903556	negative regulation of tumor necrosis factor superfamily cytokine production	6/439	71/28943	0.000733574	0.00631026	0.0041537	Gas6/Igf1/Clec4a3/Clec4a1/Trim30a/Cd274	6	Macrophage_C3_Cd163-Up
BP	GO:0032091	negative regulation of protein binding	7/439	98/28943	0.000744337	0.00638953	0.00420588	B2m/Ifit2/Ctsz/Camk1/Dab2/Adam15/Tmbim6	7	Macrophage_C3_Cd163-Up
BP	GO:0009991	response to extracellular stimulus	16/439	420/28943	0.000766377	0.00655734	0.00431634	Gas6/Cfh/Apoe/Sod2/Rnase4/Lrp6/Lamp2/Pdia3/Ifi206/Comt/Nenf/Ifi204/Ifi207/Enpp1/P2rx7/Sesn1	16	Macrophage_C3_Cd163-Up
BP	GO:0062197	cellular response to chemical stress	14/439	340/28943	0.000767061	0.00655734	0.00431634	Aif1/Sod2/Serpinb6a/Mgst1/Prdx1/Prdx5/Aldh2/Hk3/Casp1/Atp13a2/Lrrc8c/Akr1b3/Pycard/Alox5	14	Macrophage_C3_Cd163-Up
BP	GO:0002287	alpha-beta T cell activation involved in immune response	6/439	72/28943	0.000790174	0.00672707	0.00442806	Il18/Il4ra/H2-M3/Sema4a/Irf1/Ly9	6	Macrophage_C3_Cd163-Up
BP	GO:0046637	regulation of alpha-beta T cell differentiation	6/439	72/28943	0.000790174	0.00672707	0.00442806	Pnp/Il18/Il4ra/Tgfbr2/Il2rg/Irf1	6	Macrophage_C3_Cd163-Up
BP	GO:0032480	negative regulation of type I interferon production	4/439	28/28943	0.000801049	0.00679165	0.00447057	Gbp4/Acod1/Pycard/Dhx58	4	Macrophage_C3_Cd163-Up
BP	GO:1904376	negative regulation of protein localization to cell periphery	4/439	28/28943	0.000801049	0.00679165	0.00447057	Cltc/Dab2/Ap2m1/Tmem59	4	Macrophage_C3_Cd163-Up
BP	GO:0006887	exocytosis	16/439	422/28943	0.000805737	0.00681739	0.00448752	Ccl8/Ccl12/Ccl5/Itsn1/Lamp1/Il4ra/Vamp8/Rab11fip5/Atp13a2/Rab3il1/Sdc4/Fcer1g/Stxbp3/Rac2/Scamp5/P2rx7	16	Macrophage_C3_Cd163-Up
BP	GO:0060996	dendritic spine development	8/439	129/28943	0.000811017	0.00684803	0.00450768	Apoe/Grn/Itsn1/Marcks/Camk1/Dbnl/Srgap2/Mef2c	8	Macrophage_C3_Cd163-Up
BP	GO:2000377	regulation of reactive oxygen species metabolic process	9/439	161/28943	0.000822476	0.00693062	0.00456205	Sod2/Il18/Aldh2/Tgfbr2/Acod1/Trim30a/Fpr2/Alox5/Ndufc2	9	Macrophage_C3_Cd163-Up
BP	GO:0043524	negative regulation of neuron apoptotic process	10/439	195/28943	0.000838079	0.00704772	0.00463913	Ccl12/Apoe/Sod2/Grn/Nrp1/Itsn1/Snx6/Lgmn/Mef2c/Mt1	10	Macrophage_C3_Cd163-Up
BP	GO:0048662	negative regulation of smooth muscle cell proliferation	6/439	73/28943	0.000850086	0.00713416	0.00469603	Aif1/Apoe/Sod2/Mef2c/Comt/Gna12	6	Macrophage_C3_Cd163-Up
BP	GO:0050708	regulation of protein secretion	13/439	305/28943	0.000854819	0.00715933	0.00471259	Igf1/Ccl5/Cd38/Apoe/Vamp8/Rab11fip5/Atp13a2/Cd2ap/Idh2/Nadk/Alox5/Oxct1/P2rx7	13	Macrophage_C3_Cd163-Up
BP	GO:0070232	regulation of T cell apoptotic process	5/439	49/28943	0.000864216	0.00720879	0.00474515	Ccl5/Pnp/Siglec1/Cd274/P2rx7	5	Macrophage_C3_Cd163-Up
BP	GO:0071526	semaphorin-plexin signaling pathway	5/439	49/28943	0.000864216	0.00720879	0.00474515	Nrp1/Sema4a/Mef2c/Nrp2/Plxnb2	5	Macrophage_C3_Cd163-Up
BP	GO:0006875	cellular metal ion homeostasis	16/439	425/28943	0.000868	0.00722575	0.00475632	Ccl8/Ccl12/Trf/Ccl5/Cxcl9/Apoe/Slc31a2/Cd40/Atp13a2/Tmbim6/Anxa6/Aplp2/Mt1/P2rx7/Slc31a1/Ccr5	16	Macrophage_C3_Cd163-Up
BP	GO:0002430	complement receptor mediated signaling pathway	3/439	13/28943	0.000885145	0.00730953	0.00481146	Fpr1/Fpr2/Cmklr1	3	Macrophage_C3_Cd163-Up
BP	GO:0032905	transforming growth factor beta1 production	3/439	13/28943	0.000885145	0.00730953	0.00481146	Cd2ap/Nrros/Atp6ap2	3	Macrophage_C3_Cd163-Up
BP	GO:0045628	regulation of T-helper 2 cell differentiation	3/439	13/28943	0.000885145	0.00730953	0.00481146	Il18/Il4ra/Irf1	3	Macrophage_C3_Cd163-Up
BP	GO:0071888	macrophage apoptotic process	3/439	13/28943	0.000885145	0.00730953	0.00481146	Ccl5/Mef2c/Ccr5	3	Macrophage_C3_Cd163-Up
BP	GO:0006885	regulation of pH	7/439	101/28943	0.000890265	0.00733714	0.00482964	Ednrb/Slamf8/Lacc1/Grn/Slc9a9/Chp2/Atp6ap2	7	Macrophage_C3_Cd163-Up
BP	GO:0060249	anatomical structure homeostasis	14/439	346/28943	0.000907601	0.00746511	0.00491387	Trf/Cd38/Fcgr4/Csf1r/Slc28a2/Prdx5/Lrp6/Lamp2/Rac2/Akr1b3/Fh1/Tpp1/Enpp1/P2rx7	14	Macrophage_C3_Cd163-Up
BP	GO:0048488	synaptic vesicle endocytosis	6/439	74/28943	0.000913439	0.00748331	0.00492585	Grn/Itsn1/Bin1/Cltc/Ap2m1/Scamp5	6	Macrophage_C3_Cd163-Up
BP	GO:0140238	presynaptic endocytosis	6/439	74/28943	0.000913439	0.00748331	0.00492585	Grn/Itsn1/Bin1/Cltc/Ap2m1/Scamp5	6	Macrophage_C3_Cd163-Up
BP	GO:0001780	neutrophil homeostasis	4/439	29/28943	0.000918176	0.00750722	0.00494159	Cfh/Il18/Mertk/Fcgr2b	4	Macrophage_C3_Cd163-Up
BP	GO:0031667	response to nutrient levels	15/439	387/28943	0.000932285	0.00760752	0.00500761	Gas6/Cfh/Apoe/Sod2/Rnase4/Lrp6/Lamp2/Pdia3/Ifi206/Comt/Nenf/Ifi204/Ifi207/Enpp1/Sesn1	15	Macrophage_C3_Cd163-Up
BP	GO:0014033	neural crest cell differentiation	7/439	102/28943	0.000943618	0.00768481	0.00505849	Ednrb/Nrp1/Lrp6/Sema4a/Anxa6/Mef2c/Nrp2	7	Macrophage_C3_Cd163-Up
BP	GO:0042088	T-helper 1 type immune response	5/439	50/28943	0.000948426	0.00770876	0.00507426	Il18bp/Il18/Il4ra/Sema4a/Irf1	5	Macrophage_C3_Cd163-Up
BP	GO:0007204	positive regulation of cytosolic calcium ion concentration	11/439	234/28943	0.000959866	0.00778642	0.00512537	Ednrb/Cd38/Fpr1/P2rx4/Cd55/Lrp6/Tmbim6/Fpr2/P2rx7/Cmklr1/Ccr5	11	Macrophage_C3_Cd163-Up
BP	GO:0002886	regulation of myeloid leukocyte mediated immunity	6/439	75/28943	0.000980363	0.00791593	0.00521062	Il4ra/Vamp8/Fcgr3/C3/Fcer1g/Rac2	6	Macrophage_C3_Cd163-Up
BP	GO:1901292	nucleoside phosphate catabolic process	6/439	75/28943	0.000980363	0.00791593	0.00521062	Pnp/Upp1/Samhd1/Hprt/Hint1/Enpp1	6	Macrophage_C3_Cd163-Up
BP	GO:1902903	regulation of supramolecular fiber organization	15/439	389/28943	0.000981583	0.00791593	0.00521062	Apoe/Gmfg/Nrp1/Bin1/Ccl24/Mtss1/Sdc4/Dbnl/Arap1/Mef2c/Pycard/Lima1/Fchsd2/Evl/Snx9	15	Macrophage_C3_Cd163-Up
BP	GO:1901216	positive regulation of neuron death	8/439	133/28943	0.000989425	0.00796254	0.0052413	C1qa/Apoe/Grn/Il18/Ctsz/Casp1/Fcgr2b/Tnfrsf1a	8	Macrophage_C3_Cd163-Up
BP	GO:0097193	intrinsic apoptotic signaling pathway	13/439	310/28943	0.000991219	0.00796254	0.0052413	Serinc3/Pnp/Sod2/Aldh2/Sgpp1/Tmbim6/Nacc2/Ifi206/Pycard/Tnfrsf1a/Hint1/Ifi204/Ifi207	13	Macrophage_C3_Cd163-Up
BP	GO:0030308	negative regulation of cell growth	10/439	200/28943	0.00101614	0.0081469	0.00536266	Bst2/Nrp1/Ptprj/Dab2/Adam15/Mndal/Sema4a/Enpp1/Sesn1/Ccr5	10	Macrophage_C3_Cd163-Up
BP	GO:0046456	icosanoid biosynthetic process	5/439	51/28943	0.00103858	0.00831068	0.00547047	Prxl2b/Ltc4s/Hpgds/Tbxas1/Alox5	5	Macrophage_C3_Cd163-Up
BP	GO:0044788	modulation by host of viral process	4/439	30/28943	0.00104685	0.00832842	0.00548214	Ccl8/Ccl12/Apoe/Csf1r	4	Macrophage_C3_Cd163-Up
BP	GO:0046641	positive regulation of alpha-beta T cell proliferation	4/439	30/28943	0.00104685	0.00832842	0.00548214	Cd81/Il18/Tgfbr2/Cd55	4	Macrophage_C3_Cd163-Up
BP	GO:1905562	regulation of vascular endothelial cell proliferation	4/439	30/28943	0.00104685	0.00832842	0.00548214	Ccl12/Igf1/Fgfr1/Mef2c	4	Macrophage_C3_Cd163-Up
BP	GO:0051495	positive regulation of cytoskeleton organization	10/439	202/28943	0.00109553	0.00869893	0.00572603	Nrp1/Bin1/Ccl24/Mtss1/Sdc4/Pycard/Fchsd2/P2rx7/Evl/Snx9	10	Macrophage_C3_Cd163-Up
BP	GO:0097191	extrinsic apoptotic signaling pathway	11/439	238/28943	0.00110081	0.00872405	0.00574257	Igf1/Nrp1/Il18/Fgfr1/Itm2c/Siglec1/Dab2/Sgpp1/Pdia3/Pycard/P2rx7	11	Macrophage_C3_Cd163-Up
BP	GO:0001660	fever generation	3/439	14/28943	0.00111391	0.00877738	0.00577767	Ednrb/Ccl5/Ccr5	3	Macrophage_C3_Cd163-Up
BP	GO:0002866	positive regulation of acute inflammatory response to antigenic stimulus	3/439	14/28943	0.00111391	0.00877738	0.00577767	Fcgr3/C3/Fcer1g	3	Macrophage_C3_Cd163-Up
BP	GO:0060263	regulation of respiratory burst	3/439	14/28943	0.00111391	0.00877738	0.00577767	Slamf8/Grn/Rac2	3	Macrophage_C3_Cd163-Up
BP	GO:0002712	regulation of B cell mediated immunity	6/439	77/28943	0.00112546	0.00883466	0.00581537	Fcgr3/Cd55/C3/Cd40/Fcer1g/Fcgr2b	6	Macrophage_C3_Cd163-Up
BP	GO:0002889	regulation of immunoglobulin mediated immune response	6/439	77/28943	0.00112546	0.00883466	0.00581537	Fcgr3/Cd55/C3/Cd40/Fcer1g/Fcgr2b	6	Macrophage_C3_Cd163-Up
BP	GO:0046596	regulation of viral entry into host cell	5/439	52/28943	0.00113494	0.00889208	0.00585317	Ly6e/Ifitm3/Ifitm2/Snx3/Trim30a	5	Macrophage_C3_Cd163-Up
BP	GO:0006575	cellular modified amino acid metabolic process	10/439	203/28943	0.00113708	0.00889208	0.00585317	Serinc3/Sod2/Mgst1/Ctsb/Cpq/Hpgds/Pla2g15/Gpx4/Pcyox1/Hagh	10	Macrophage_C3_Cd163-Up
BP	GO:0016358	dendrite development	13/439	315/28943	0.00114538	0.00894005	0.00588475	Apoe/Grn/Nrp1/Itsn1/Lst1/Marcks/Camk1/Dbnl/Scarf1/Srgap2/Fcgr2b/Mef2c/Hprt	13	Macrophage_C3_Cd163-Up
BP	GO:0045921	positive regulation of exocytosis	7/439	106/28943	0.00118269	0.00921383	0.00606496	Lamp1/Il4ra/Vamp8/Atp13a2/Sdc4/Fcer1g/Scamp5	7	Macrophage_C3_Cd163-Up
BP	GO:0006027	glycosaminoglycan catabolic process	4/439	31/28943	0.00118767	0.00921786	0.00606761	Lyve1/Hexa/Gns/Cemip2	4	Macrophage_C3_Cd163-Up
BP	GO:0101023	vascular endothelial cell proliferation	4/439	31/28943	0.00118767	0.00921786	0.00606761	Ccl12/Igf1/Fgfr1/Mef2c	4	Macrophage_C3_Cd163-Up
BP	GO:0010950	positive regulation of endopeptidase activity	9/439	170/28943	0.00120646	0.00934607	0.00615201	Stat1/Psme2/Psme1/Lgmn/Casp1/Ifi206/Pycard/Ifi204/Ifi207	9	Macrophage_C3_Cd163-Up
BP	GO:0007520	myoblast fusion	5/439	53/28943	0.00123777	0.00955278	0.00628807	Ccl8/Cxcl9/Cd81/Il4ra/Casp1	5	Macrophage_C3_Cd163-Up
BP	GO:0051289	protein homotetramerization	5/439	53/28943	0.00123777	0.00955278	0.00628807	Sod2/B2m/Samhd1/Hprt/Evl	5	Macrophage_C3_Cd163-Up
BP	GO:0032479	regulation of type I interferon production	7/439	107/28943	0.00124929	0.0096237	0.00633475	Stat1/Gbp4/Irf7/Acod1/Pycard/Dhx58/Irf1	7	Macrophage_C3_Cd163-Up
BP	GO:0045669	positive regulation of osteoblast differentiation	6/439	79/28943	0.00128647	0.00988312	0.00650551	Igf1/Ifitm3/Cebpd/Tent5a/Mef2c/Ifi204	6	Macrophage_C3_Cd163-Up
BP	GO:0006066	alcohol metabolic process	14/439	359/28943	0.00128775	0.00988312	0.00650551	Ednrb/Apoe/Naaa/Fgfr1/Dab2/Pmp22/Sgpp1/Aplp2/Idh2/Akr1b3/Lima1/Saa1/Dhrs3/Enpp1	14	Macrophage_C3_Cd163-Up
BP	GO:0050678	regulation of epithelial cell proliferation	16/439	442/28943	0.00130358	0.00998602	0.00657325	Ccl12/Ednrb/Igf1/Ccl5/Apoe/Stat1/B2m/Grn/Il18/Fgfr1/Dab2/Ccl24/Mtss1/Lrp6/Mef2c/Alox5	16	Macrophage_C3_Cd163-Up
BP	GO:0006576	cellular biogenic amine metabolic process	7/439	108/28943	0.00131878	0.0100488	0.00661454	Ly6e/Naaa/Aldh2/Sult1a1/Comt/Akr1b3/Hprt	7	Macrophage_C3_Cd163-Up
BP	GO:0032755	positive regulation of interleukin-6 production	7/439	108/28943	0.00131878	0.0100488	0.00661454	Aif1/Unc93b1/Tmem106a/Fcer1g/Pycard/P2rx7/Ccr5	7	Macrophage_C3_Cd163-Up
BP	GO:0015833	peptide transport	13/439	320/28943	0.00131907	0.0100488	0.00661454	Ccl5/Cd38/Mgst1/Itsn1/Tap1/Slc13a3/Rab11fip5/Stxbp3/Abcc5/Tap2/Nadk/Alox5/Oxct1	13	Macrophage_C3_Cd163-Up
BP	GO:0030224	monocyte differentiation	4/439	32/28943	0.00134124	0.0101614	0.0066887	Ifi206/Mef2c/Ifi204/Ifi207	4	Macrophage_C3_Cd163-Up
BP	GO:0043372	positive regulation of CD4-positive, alpha-beta T cell differentiation	4/439	32/28943	0.00134124	0.0101614	0.0066887	Il18/Il4ra/Il2rg/Irf1	4	Macrophage_C3_Cd163-Up
BP	GO:0072337	modified amino acid transport	4/439	32/28943	0.00134124	0.0101614	0.0066887	Folr2/Mgst1/Slc13a3/Abcc5	4	Macrophage_C3_Cd163-Up
BP	GO:0035272	exocrine system development	5/439	54/28943	0.00134731	0.0101701	0.00669443	Igf1/Nrp1/Fgfr1/Cela1/Ctnnd1	5	Macrophage_C3_Cd163-Up
BP	GO:0048066	developmental pigmentation	5/439	54/28943	0.00134731	0.0101701	0.00669443	Ednrb/Sod2/Mef2c/Atp6ap2/Enpp1	5	Macrophage_C3_Cd163-Up
BP	GO:0051222	positive regulation of protein transport	13/439	321/28943	0.00135631	0.0102193	0.00672682	Gas6/Igf1/Cd38/Cd81/Vamp8/Camk1/Atp13a2/Chp2/Cd2ap/Tnfrsf1a/Nadk/Oxct1/P2rx7	13	Macrophage_C3_Cd163-Up
BP	GO:0045621	positive regulation of lymphocyte differentiation	8/439	140/28943	0.00137618	0.0102985	0.00677892	Gas6/Pnp/Il18/Il4ra/Tgfbr2/H2-DMa/Il2rg/Irf1	8	Macrophage_C3_Cd163-Up
BP	GO:0006825	copper ion transport	3/439	15/28943	0.00137679	0.0102985	0.00677892	Cp/Slc31a2/Slc31a1	3	Macrophage_C3_Cd163-Up
BP	GO:0010561	negative regulation of glycoprotein biosynthetic process	3/439	15/28943	0.00137679	0.0102985	0.00677892	Itm2b/Itm2c/Tmem59	3	Macrophage_C3_Cd163-Up
BP	GO:0060700	regulation of ribonuclease activity	3/439	15/28943	0.00137679	0.0102985	0.00677892	Oasl2/Tmbim6/Oasl1	3	Macrophage_C3_Cd163-Up
BP	GO:0048661	positive regulation of smooth muscle cell proliferation	7/439	109/28943	0.00139126	0.0103879	0.00683779	Igf1/Ccl5/Aif1/Il18/Nampt/Tgfbr2/Akr1b3	7	Macrophage_C3_Cd163-Up
BP	GO:1902622	regulation of neutrophil migration	5/439	55/28943	0.00146384	0.0108929	0.00717022	Slamf8/Bst1/Rac2/Mpp1/Mospd2	5	Macrophage_C3_Cd163-Up
BP	GO:0007568	aging	6/439	81/28943	0.0014645	0.0108929	0.00717022	C1qa/Apoe/Ifi27l2a/Pmp22/Gna12/Enpp1	6	Macrophage_C3_Cd163-Up
BP	GO:0032642	regulation of chemokine production	7/439	110/28943	0.00146681	0.0108929	0.00717022	Ccl5/Aif1/Il18/Csf1r/Il4ra/Mcoln2/Pycard	7	Macrophage_C3_Cd163-Up
BP	GO:0055074	calcium ion homeostasis	13/439	324/28943	0.00147332	0.0109216	0.00718908	Ccl8/Ccl12/Ccl5/Cxcl9/Apoe/Fgfr1/Cd40/Atp13a2/Tmbim6/Anxa6/Enpp1/P2rx7/Ccr5	13	Macrophage_C3_Cd163-Up
BP	GO:0002828	regulation of type 2 immune response	4/439	33/28943	0.00150814	0.0111597	0.0073458	Cd81/Il18/Il4ra/Irf1	4	Macrophage_C3_Cd163-Up
BP	GO:0042692	muscle cell differentiation	16/439	449/28943	0.00153021	0.0113028	0.00743999	Ccl8/Ednrb/Cfh/Igf1/Cxcl9/Sod2/Cd81/Ninj1/Bin1/Il4ra/C3/Camk1/Pmp22/Casp1/Mef2c/Pld3	16	Macrophage_C3_Cd163-Up
BP	GO:0014909	smooth muscle cell migration	7/439	111/28943	0.00154553	0.0113955	0.00750103	Igf1/Ccl5/Aif1/Il18/Mef2c/Gna12/Enpp1	7	Macrophage_C3_Cd163-Up
BP	GO:0042267	natural killer cell mediated cytotoxicity	6/439	82/28943	0.00156026	0.0114836	0.00755905	Il18/Tap1/Lamp1/Prdx1/H2-M3/Tap2	6	Macrophage_C3_Cd163-Up
BP	GO:0051098	regulation of binding	15/439	408/28943	0.00157019	0.0115362	0.00759362	Igf1/Apoe/B2m/Ifit2/Ctsz/Camk1/Dab2/Adam15/Tmbim6/Aplp2/Ifi206/Parp9/Dtx3l/Ifi204/Ifi207	15	Macrophage_C3_Cd163-Up
BP	GO:0014902	myotube differentiation	8/439	143/28943	0.00157487	0.01155	0.00760274	Ccl8/Igf1/Cxcl9/Cd81/Il4ra/Pmp22/Casp1/Pld3	8	Macrophage_C3_Cd163-Up
BP	GO:0019730	antimicrobial humoral response	9/439	177/28943	0.00159572	0.0116821	0.00768969	Ccl8/Wfdc17/Ccl12/Trf/Cxcl9/Wfdc21/B2m/Ighm/Acod1	9	Macrophage_C3_Cd163-Up
BP	GO:0032606	type I interferon production	7/439	112/28943	0.00162749	0.0118937	0.00782894	Stat1/Gbp4/Irf7/Acod1/Pycard/Dhx58/Irf1	7	Macrophage_C3_Cd163-Up
BP	GO:0002381	immunoglobulin production involved in immunoglobulin-mediated immune response	6/439	83/28943	0.00166071	0.0120738	0.00794751	B2m/Ighm/Fgl2/H2-DMa/Cd40/Enpp1	6	Macrophage_C3_Cd163-Up
BP	GO:0006857	oligopeptide transport	3/439	16/28943	0.00167553	0.0120738	0.00794751	Mgst1/Slc13a3/Abcc5	3	Macrophage_C3_Cd163-Up
BP	GO:0019359	nicotinamide nucleotide biosynthetic process	3/439	16/28943	0.00167553	0.0120738	0.00794751	Nampt/Idh2/Nadk	3	Macrophage_C3_Cd163-Up
BP	GO:0031650	regulation of heat generation	3/439	16/28943	0.00167553	0.0120738	0.00794751	Ednrb/Ccl5/Ccr5	3	Macrophage_C3_Cd163-Up
BP	GO:0035627	ceramide transport	3/439	16/28943	0.00167553	0.0120738	0.00794751	Pltp/Sgpp1/Gltp	3	Macrophage_C3_Cd163-Up
BP	GO:0060979	vasculogenesis involved in coronary vascular morphogenesis	3/439	16/28943	0.00167553	0.0120738	0.00794751	Nrp1/Fgfr1/Spred1	3	Macrophage_C3_Cd163-Up
BP	GO:0070431	nucleotide-binding oligomerization domain containing 2 signaling pathway	3/439	16/28943	0.00167553	0.0120738	0.00794751	Lacc1/Igtp/Irgm1	3	Macrophage_C3_Cd163-Up
BP	GO:1902287	semaphorin-plexin signaling pathway involved in axon guidance	3/439	16/28943	0.00167553	0.0120738	0.00794751	Nrp1/Mef2c/Plxnb2	3	Macrophage_C3_Cd163-Up
BP	GO:0036037	CD8-positive, alpha-beta T cell activation	4/439	34/28943	0.00168897	0.0121282	0.00798336	Clec4a3/Clec4a1/Cd274/Irf1	4	Macrophage_C3_Cd163-Up
BP	GO:1905476	negative regulation of protein localization to membrane	4/439	34/28943	0.00168897	0.0121282	0.00798336	Cltc/Dab2/Ap2m1/Tmem59	4	Macrophage_C3_Cd163-Up
BP	GO:0043473	pigmentation	7/439	113/28943	0.0017128	0.0122581	0.00806886	Ednrb/Sod2/Ap1b1/Mef2c/Ap1s2/Atp6ap2/Enpp1	7	Macrophage_C3_Cd163-Up
BP	GO:0031529	ruffle organization	5/439	57/28943	0.00171893	0.0122581	0.00806886	Aif1/Csf1r/Dbnl/Lima1/Evl	5	Macrophage_C3_Cd163-Up
BP	GO:0043536	positive regulation of blood vessel endothelial cell migration	5/439	57/28943	0.00171893	0.0122581	0.00806886	Igf1/Nrp1/Fgfr1/P2rx4/Cd40	5	Macrophage_C3_Cd163-Up
BP	GO:0052372	modulation by symbiont of entry into host	5/439	57/28943	0.00171893	0.0122581	0.00806886	Ly6e/Ifitm3/Ifitm2/Snx3/Trim30a	5	Macrophage_C3_Cd163-Up
BP	GO:0031214	biomineral tissue development	9/439	179/28943	0.0017237	0.012271	0.00807732	Gas6/Igf1/Fgfr1/Mtss1/Tent5a/Mef2c/Alox5/Enpp1/P2rx7	9	Macrophage_C3_Cd163-Up
BP	GO:1902905	positive regulation of supramolecular fiber organization	9/439	180/28943	0.00179071	0.0127261	0.00837688	Nrp1/Bin1/Ccl24/Mtss1/Sdc4/Pycard/Fchsd2/Evl/Snx9	9	Macrophage_C3_Cd163-Up
BP	GO:0006665	sphingolipid metabolic process	8/439	146/28943	0.00179564	0.0127392	0.00838549	Serinc3/Naaa/Hexa/Sgpp1/Pla2g15/Smpdl3b/P2rx7/St6galnac4	8	Macrophage_C3_Cd163-Up
BP	GO:0043583	ear development	11/439	254/28943	0.00184586	0.013073	0.00860525	C1qb/Igf1/Maf/H2-K1/H2-T23/Fgfr1/H2-DMa/Sdc4/Cebpd/Ifi204/Enpp1	11	Macrophage_C3_Cd163-Up
BP	GO:0033619	membrane protein proteolysis	5/439	58/28943	0.00185802	0.0131141	0.00863232	Timp2/Apoe/Sppl2a/P2rx7/Snx9	5	Macrophage_C3_Cd163-Up
BP	GO:0098754	detoxification	5/439	58/28943	0.00185802	0.0131141	0.00863232	Sod2/Prdx1/Aldh2/Mt1/Sesn1	5	Macrophage_C3_Cd163-Up
BP	GO:0002228	natural killer cell mediated immunity	6/439	85/28943	0.00187626	0.0132203	0.00870217	Il18/Tap1/Lamp1/Prdx1/H2-M3/Tap2	6	Macrophage_C3_Cd163-Up
BP	GO:0001558	regulation of cell growth	16/439	459/28943	0.00191081	0.0134408	0.00884735	Igf1/Bst2/Cd38/Apoe/Cd81/Nrp1/Igfbp4/Ptprj/Dab2/Adam15/Mndal/Dbnl/Sema4a/Enpp1/Sesn1/Ccr5	16	Macrophage_C3_Cd163-Up
BP	GO:0010324	membrane invagination	10/439	218/28943	0.00193095	0.0135593	0.00892536	Aif1/Ighm/Fcgr3/C3/Fcer1g/Snx3/Rac2/Fcgr2b/Timd4/Snx9	10	Macrophage_C3_Cd163-Up
BP	GO:0006790	sulfur compound metabolic process	13/439	335/28943	0.00197643	0.0138551	0.00912007	Ednrb/Sod2/Mgst1/Acsl1/Hpse/Dse/Gns/Hpgds/Sult1a1/Comt/Enpp1/Gpx4/Hagh	13	Macrophage_C3_Cd163-Up
BP	GO:0003151	outflow tract morphogenesis	6/439	86/28943	0.00199166	0.0139142	0.00915894	Nrp1/Tgfbr2/Lrp6/Mef2c/Nrp2/Dhrs3	6	Macrophage_C3_Cd163-Up
BP	GO:0002455	humoral immune response mediated by circulating immunoglobulin	9/439	183/28943	0.00200433	0.0139142	0.00915894	C1qa/C1qc/C1qb/Cd81/Ighm/Cd55/C3/Fcgr2b/C1ra	9	Macrophage_C3_Cd163-Up
BP	GO:0006878	cellular copper ion homeostasis	3/439	17/28943	0.00201181	0.0139142	0.00915894	Slc31a2/Aplp2/Slc31a1	3	Macrophage_C3_Cd163-Up
BP	GO:0016322	neuron remodeling	3/439	17/28943	0.00201181	0.0139142	0.00915894	C1qa/C3/Scarf1	3	Macrophage_C3_Cd163-Up
BP	GO:0045064	T-helper 2 cell differentiation	3/439	17/28943	0.00201181	0.0139142	0.00915894	Il18/Il4ra/Irf1	3	Macrophage_C3_Cd163-Up
BP	GO:1903019	negative regulation of glycoprotein metabolic process	3/439	17/28943	0.00201181	0.0139142	0.00915894	Itm2b/Itm2c/Tmem59	3	Macrophage_C3_Cd163-Up
BP	GO:2001028	positive regulation of endothelial cell chemotaxis	3/439	17/28943	0.00201181	0.0139142	0.00915894	Fgfr1/P2rx4/Lgmn	3	Macrophage_C3_Cd163-Up
BP	GO:2001034	positive regulation of double-strand break repair via nonhomologous end joining	3/439	17/28943	0.00201181	0.0139142	0.00915894	Parp9/Dtx3l/Fh1	3	Macrophage_C3_Cd163-Up
BP	GO:1990778	protein localization to cell periphery	14/439	377/28943	0.00202676	0.0139941	0.00921156	Gas6/Cd81/Ehd4/Vamp8/Vamp5/Cltc/Dab2/Ap2m1/Lrp6/Fcer1g/Fyb/Tnfrsf1a/Tmem59/Tspan32	14	Macrophage_C3_Cd163-Up
BP	GO:1904951	positive regulation of establishment of protein localization	13/439	337/28943	0.00208159	0.0143487	0.00944496	Gas6/Igf1/Cd38/Cd81/Vamp8/Camk1/Atp13a2/Chp2/Cd2ap/Tnfrsf1a/Nadk/Oxct1/P2rx7	13	Macrophage_C3_Cd163-Up
BP	GO:0032602	chemokine production	7/439	117/28943	0.0020893	0.0143675	0.00945733	Ccl5/Aif1/Il18/Csf1r/Il4ra/Mcoln2/Pycard	7	Macrophage_C3_Cd163-Up
BP	GO:0032816	positive regulation of natural killer cell activation	4/439	36/28943	0.00209475	0.0143675	0.00945733	Gas6/Il18/Lamp1/Irf1	4	Macrophage_C3_Cd163-Up
BP	GO:0033273	response to vitamin	4/439	36/28943	0.00209475	0.0143675	0.00945733	Gas6/Lrp6/Pdia3/Enpp1	4	Macrophage_C3_Cd163-Up
BP	GO:0007040	lysosome organization	6/439	87/28943	0.00211234	0.0144402	0.00950518	Grn/Hexa/Acp2/Tpp1/Atp6ap2/P2rx7	6	Macrophage_C3_Cd163-Up
BP	GO:0080171	lytic vacuole organization	6/439	87/28943	0.00211234	0.0144402	0.00950518	Grn/Hexa/Acp2/Tpp1/Atp6ap2/P2rx7	6	Macrophage_C3_Cd163-Up
BP	GO:0019233	sensory perception of pain	8/439	150/28943	0.00212722	0.0144895	0.00953766	Ednrb/Fcgr4/Il18/Fgfr1/P2rx4/Comt/Alox5/P2rx7	8	Macrophage_C3_Cd163-Up
BP	GO:0043393	regulation of protein binding	10/439	221/28943	0.0021336	0.0144895	0.00953766	Apoe/B2m/Ifit2/Ctsz/Camk1/Dab2/Adam15/Tmbim6/Aplp2/Dtx3l	10	Macrophage_C3_Cd163-Up
BP	GO:0045619	regulation of lymphocyte differentiation	10/439	221/28943	0.0021336	0.0144895	0.00953766	Gas6/Pnp/Slamf8/Il18/Fgl2/Il4ra/Tgfbr2/H2-DMa/Il2rg/Irf1	10	Macrophage_C3_Cd163-Up
BP	GO:0048839	inner ear development	10/439	221/28943	0.0021336	0.0144895	0.00953766	C1qb/Igf1/Maf/H2-K1/H2-T23/Fgfr1/H2-DMa/Sdc4/Cebpd/Ifi204	10	Macrophage_C3_Cd163-Up
BP	GO:0007411	axon guidance	11/439	259/28943	0.00214891	0.0145695	0.00959031	Nrp1/Csf1r/Scn1b/Etv1/Sema4a/Rac2/B3gnt2/Mef2c/Nrp2/Plxnb2/Evl	11	Macrophage_C3_Cd163-Up
BP	GO:0006023	aminoglycan biosynthetic process	5/439	60/28943	0.00216065	0.0146012	0.00961116	Hexa/Cltc/Dse/Abcc5/B3gnt2	5	Macrophage_C3_Cd163-Up
BP	GO:0050922	negative regulation of chemotaxis	5/439	60/28943	0.00216065	0.0146012	0.00961116	Ccl12/Aif1/Slamf8/Nrp1/Sema4a	5	Macrophage_C3_Cd163-Up
BP	GO:0097485	neuron projection guidance	11/439	260/28943	0.00221411	0.014938	0.00983286	Nrp1/Csf1r/Scn1b/Etv1/Sema4a/Rac2/B3gnt2/Mef2c/Nrp2/Plxnb2/Evl	11	Macrophage_C3_Cd163-Up
BP	GO:0002724	regulation of T cell cytokine production	4/439	37/28943	0.00232087	0.0155825	0.0102571	Cd81/B2m/Il18/Cd55	4	Macrophage_C3_Cd163-Up
BP	GO:0090022	regulation of neutrophil chemotaxis	4/439	37/28943	0.00232087	0.0155825	0.0102571	Bst1/Rac2/Mpp1/Mospd2	4	Macrophage_C3_Cd163-Up
BP	GO:0043300	regulation of leukocyte degranulation	5/439	61/28943	0.00232473	0.0155825	0.0102571	Lamp1/Il4ra/Vamp8/Fcer1g/Rac2	5	Macrophage_C3_Cd163-Up
BP	GO:0071470	cellular response to osmotic stress	5/439	61/28943	0.00232473	0.0155825	0.0102571	Serpinb6a/Casp1/Lrrc8c/Akr1b3/Pycard	5	Macrophage_C3_Cd163-Up
BP	GO:1900542	regulation of purine nucleotide metabolic process	6/439	89/28943	0.00237018	0.0158467	0.010431	Igf1/Lacc1/Slc2a6/Guca1a/Ndufc2/P2rx7	6	Macrophage_C3_Cd163-Up
BP	GO:0002830	positive regulation of type 2 immune response	3/439	18/28943	0.00238718	0.0158467	0.010431	Cd81/Il18/Il4ra	3	Macrophage_C3_Cd163-Up
BP	GO:0039535	regulation of RIG-I signaling pathway	3/439	18/28943	0.00238718	0.0158467	0.010431	Ddx60/Dhx58/Oasl1	3	Macrophage_C3_Cd163-Up
BP	GO:0046348	amino sugar catabolic process	3/439	18/28943	0.00238718	0.0158467	0.010431	Npl/Gnpda1/Mgat1	3	Macrophage_C3_Cd163-Up
BP	GO:0055070	copper ion homeostasis	3/439	18/28943	0.00238718	0.0158467	0.010431	Slc31a2/Aplp2/Slc31a1	3	Macrophage_C3_Cd163-Up
BP	GO:0070423	nucleotide-binding oligomerization domain containing signaling pathway	3/439	18/28943	0.00238718	0.0158467	0.010431	Lacc1/Igtp/Irgm1	3	Macrophage_C3_Cd163-Up
BP	GO:0008037	cell recognition	12/439	302/28943	0.0023936	0.0158638	0.0104423	Cfb/Folr2/C4b/Cd81/Cfp/Nrp1/Ighm/Cd209b/Fcgr3/C3/Colec12/Hspa1b	12	Macrophage_C3_Cd163-Up
BP	GO:0110148	biomineralization	9/439	188/28943	0.00240511	0.0159146	0.0104757	Gas6/Igf1/Fgfr1/Mtss1/Tent5a/Mef2c/Alox5/Enpp1/P2rx7	9	Macrophage_C3_Cd163-Up
BP	GO:0001659	temperature homeostasis	9/439	189/28943	0.00249242	0.0164481	0.0108269	Ednrb/Ccl5/Il18/Acsl1/Il4ra/Pdgfc/Fh1/Cmklr1/Ccr5	9	Macrophage_C3_Cd163-Up
BP	GO:0045778	positive regulation of ossification	5/439	62/28943	0.00249769	0.0164481	0.0108269	Lrp6/Tent5a/Mef2c/Alox5/P2rx7	5	Macrophage_C3_Cd163-Up
BP	GO:0048260	positive regulation of receptor-mediated endocytosis	5/439	62/28943	0.00249769	0.0164481	0.0108269	Trf/B2m/C3/Dab2/Ap2m1	5	Macrophage_C3_Cd163-Up
BP	GO:0006835	dicarboxylic acid transport	6/439	90/28943	0.00250764	0.0164873	0.0108527	Folr2/Slc13a3/Lrrc8c/Abcc5/Arl6ip1/P2rx7	6	Macrophage_C3_Cd163-Up
BP	GO:0060485	mesenchyme development	12/439	304/28943	0.00252608	0.0165822	0.0109152	Ednrb/Nrp1/Fgfr1/Tgfbr2/Dab2/Adam15/Lrp6/Sema4a/Anxa6/Spred1/Mef2c/Nrp2	12	Macrophage_C3_Cd163-Up
BP	GO:0095500	acetylcholine receptor signaling pathway	4/439	38/28943	0.00256323	0.0167994	0.0110581	Ly6a/Ly6e/Ly6i/Ly6c2	4	Macrophage_C3_Cd163-Up
BP	GO:0050680	negative regulation of epithelial cell proliferation	9/439	190/28943	0.00258221	0.0168969	0.0111223	Ccl12/Apoe/Stat1/B2m/Dab2/Mtss1/Lrp6/Mef2c/Alox5	9	Macrophage_C3_Cd163-Up
BP	GO:0007041	lysosomal transport	7/439	122/28943	0.00264641	0.0172378	0.0113467	Grn/Lamp1/Bin1/Hgsnat/Atp13a2/Lamp2/Dtx3l	7	Macrophage_C3_Cd163-Up
BP	GO:0009636	response to toxic substance	7/439	122/28943	0.00264641	0.0172378	0.0113467	Ccl5/Sod2/Prdx1/Scn1b/Aldh2/Mt1/Sesn1	7	Macrophage_C3_Cd163-Up
BP	GO:0032273	positive regulation of protein polymerization	6/439	91/28943	0.002651	0.0172378	0.0113467	Bin1/Ccl24/Pycard/Fchsd2/Evl/Snx9	6	Macrophage_C3_Cd163-Up
BP	GO:0046209	nitric oxide metabolic process	6/439	91/28943	0.002651	0.0172378	0.0113467	Igf1/Aif1/Sod2/P2rx4/Tmem106a/H2-M3	6	Macrophage_C3_Cd163-Up
BP	GO:0001755	neural crest cell migration	5/439	63/28943	0.00267979	0.0173703	0.0114339	Ednrb/Nrp1/Sema4a/Anxa6/Nrp2	5	Macrophage_C3_Cd163-Up
BP	GO:0042551	neuron maturation	5/439	63/28943	0.00267979	0.0173703	0.0114339	C1qa/Ednrb/C3/Pmp22/Scarf1	5	Macrophage_C3_Cd163-Up
BP	GO:0030316	osteoclast differentiation	7/439	123/28943	0.00277034	0.017929	0.0118017	Trf/Ccl5/Cd81/Ninj1/Csf1r/Fcer1g/Enpp1	7	Macrophage_C3_Cd163-Up
BP	GO:0002921	negative regulation of humoral immune response	3/439	19/28943	0.0028031	0.0179442	0.0118117	Cd55/Vsig4/Fcgr2b	3	Macrophage_C3_Cd163-Up
BP	GO:0019363	pyridine nucleotide biosynthetic process	3/439	19/28943	0.0028031	0.0179442	0.0118117	Nampt/Idh2/Nadk	3	Macrophage_C3_Cd163-Up
BP	GO:0030214	hyaluronan catabolic process	3/439	19/28943	0.0028031	0.0179442	0.0118117	Lyve1/Hexa/Cemip2	3	Macrophage_C3_Cd163-Up
BP	GO:0035872	nucleotide-binding domain, leucine rich repeat containing receptor signaling pathway	3/439	19/28943	0.0028031	0.0179442	0.0118117	Lacc1/Igtp/Irgm1	3	Macrophage_C3_Cd163-Up
BP	GO:1901741	positive regulation of myoblast fusion	3/439	19/28943	0.0028031	0.0179442	0.0118117	Ccl8/Cxcl9/Il4ra	3	Macrophage_C3_Cd163-Up
BP	GO:1902074	response to salt	3/439	19/28943	0.0028031	0.0179442	0.0118117	Ednrb/Fgfr1/Enpp1	3	Macrophage_C3_Cd163-Up
BP	GO:1902430	negative regulation of amyloid-beta formation	3/439	19/28943	0.0028031	0.0179442	0.0118117	Igf1/Apoe/Bin1	3	Macrophage_C3_Cd163-Up
BP	GO:0033238	regulation of cellular amine metabolic process	4/439	39/28943	0.00282242	0.018012	0.0118563	Aldh2/Comt/Hprt/Fh1	4	Macrophage_C3_Cd163-Up
BP	GO:0043304	regulation of mast cell degranulation	4/439	39/28943	0.00282242	0.018012	0.0118563	Il4ra/Vamp8/Fcer1g/Rac2	4	Macrophage_C3_Cd163-Up
BP	GO:0007249	I-kappaB kinase/NF-kappaB signaling	10/439	230/28943	0.00284623	0.0181359	0.0119379	Saa3/Ednrb/Stat1/Tmem106a/Casp1/Cd40/Trim30a/Pycard/Irf1/Tifa	10	Macrophage_C3_Cd163-Up
BP	GO:0051851	modulation by host of symbiont process	5/439	64/28943	0.00287133	0.0182676	0.0120246	Ccl8/Ccl12/Ccl5/Apoe/Csf1r	5	Macrophage_C3_Cd163-Up
BP	GO:1902652	secondary alcohol metabolic process	8/439	158/28943	0.00293367	0.0186356	0.0122668	Apoe/Fgfr1/Pmp22/Aplp2/Idh2/Lima1/Saa1/Enpp1	8	Macrophage_C3_Cd163-Up
BP	GO:0045582	positive regulation of T cell differentiation	7/439	125/28943	0.00303151	0.0192275	0.0126564	Pnp/Il18/Il4ra/Tgfbr2/H2-DMa/Il2rg/Irf1	7	Macrophage_C3_Cd163-Up
BP	GO:0090497	mesenchymal cell migration	5/439	65/28943	0.00307256	0.0193288	0.0127231	Ednrb/Nrp1/Sema4a/Anxa6/Nrp2	5	Macrophage_C3_Cd163-Up
BP	GO:1901264	carbohydrate derivative transport	5/439	65/28943	0.00307256	0.0193288	0.0127231	Pltp/Slc28a2/Lrrc8c/Abcc5/P2rx7	5	Macrophage_C3_Cd163-Up
BP	GO:2000401	regulation of lymphocyte migration	5/439	65/28943	0.00307256	0.0193288	0.0127231	Ccl12/Ccl5/Aif1/Pycard/Ccl7	5	Macrophage_C3_Cd163-Up
BP	GO:0006026	aminoglycan catabolic process	4/439	40/28943	0.00309897	0.0193288	0.0127231	Lyve1/Hexa/Gns/Cemip2	4	Macrophage_C3_Cd163-Up
BP	GO:0006195	purine nucleotide catabolic process	4/439	40/28943	0.00309897	0.0193288	0.0127231	Pnp/Samhd1/Hprt/Hint1	4	Macrophage_C3_Cd163-Up
BP	GO:0010803	regulation of tumor necrosis factor-mediated signaling pathway	4/439	40/28943	0.00309897	0.0193288	0.0127231	Gas6/Casp1/Pycard/Tnfrsf1a	4	Macrophage_C3_Cd163-Up
BP	GO:0033144	negative regulation of intracellular steroid hormone receptor signaling pathway	4/439	40/28943	0.00309897	0.0193288	0.0127231	Igf1/Dab2/Calr/Lbh	4	Macrophage_C3_Cd163-Up
BP	GO:0043302	positive regulation of leukocyte degranulation	4/439	40/28943	0.00309897	0.0193288	0.0127231	Lamp1/Il4ra/Vamp8/Fcer1g	4	Macrophage_C3_Cd163-Up
BP	GO:0050931	pigment cell differentiation	4/439	40/28943	0.00309897	0.0193288	0.0127231	Ednrb/Sod2/Mef2c/Enpp1	4	Macrophage_C3_Cd163-Up
BP	GO:1905145	cellular response to acetylcholine	4/439	40/28943	0.00309897	0.0193288	0.0127231	Ly6a/Ly6e/Ly6i/Ly6c2	4	Macrophage_C3_Cd163-Up
BP	GO:2000403	positive regulation of lymphocyte migration	4/439	40/28943	0.00309897	0.0193288	0.0127231	Ccl5/Aif1/Pycard/Ccl7	4	Macrophage_C3_Cd163-Up
BP	GO:0031640	killing of cells of another organism	6/439	94/28943	0.00311807	0.0194185	0.0127822	Ccl8/Lyz1/Ccl12/Cxcl9/Lyz2/C3	6	Macrophage_C3_Cd163-Up
BP	GO:0014812	muscle cell migration	7/439	126/28943	0.00316895	0.0197057	0.0129712	Igf1/Ccl5/Aif1/Il18/Mef2c/Gna12/Enpp1	7	Macrophage_C3_Cd163-Up
BP	GO:0009100	glycoprotein metabolic process	13/439	355/28943	0.00325187	0.0201341	0.0132532	Itm2b/Igf1/Cela1/Hpse/Tmem106a/Itm2c/Dse/Hgsnat/B3gnt2/Mgat1/Tmem59/Man1c1/St6galnac4	13	Macrophage_C3_Cd163-Up
BP	GO:0042176	regulation of protein catabolic process	13/439	355/28943	0.00325187	0.0201341	0.0132532	Timp2/Apoe/Cd81/Psme2/Dab2/Psme1/Atp13a2/Snx3/Trim30a/Gna12/Plekhg5/Hspa1b/Snx9	13	Macrophage_C3_Cd163-Up
BP	GO:0002407	dendritic cell chemotaxis	3/439	20/28943	0.00326095	0.0201341	0.0132532	Gas6/Slamf8/Calr	3	Macrophage_C3_Cd163-Up
BP	GO:0006081	cellular aldehyde metabolic process	5/439	66/28943	0.00328376	0.0201341	0.0132532	Ednrb/Aldh2/Dab2/Idh2/Hagh	5	Macrophage_C3_Cd163-Up
BP	GO:0009166	nucleotide catabolic process	5/439	66/28943	0.00328376	0.0201341	0.0132532	Pnp/Upp1/Samhd1/Hprt/Hint1	5	Macrophage_C3_Cd163-Up
BP	GO:0032835	glomerulus development	5/439	66/28943	0.00328376	0.0201341	0.0132532	Ednrb/Cfh/Mtss1/Mef2c/Ctnnd1	5	Macrophage_C3_Cd163-Up
BP	GO:0070231	T cell apoptotic process	5/439	66/28943	0.00328376	0.0201341	0.0132532	Ccl5/Pnp/Siglec1/Cd274/P2rx7	5	Macrophage_C3_Cd163-Up
BP	GO:1903307	positive regulation of regulated secretory pathway	5/439	66/28943	0.00328376	0.0201341	0.0132532	Lamp1/Il4ra/Vamp8/Fcer1g/Scamp5	5	Macrophage_C3_Cd163-Up
BP	GO:0031346	positive regulation of cell projection organization	15/439	441/28943	0.00328593	0.0201341	0.0132532	Apoe/Grn/Nrp1/Fgfr1/Scn1b/Marcks/Camk1/Lrp6/Dbnl/Snx3/Arap1/Rac2/Scarf1/Plxnb2/P2rx7	15	Macrophage_C3_Cd163-Up
BP	GO:0006140	regulation of nucleotide metabolic process	6/439	95/28943	0.00328661	0.0201341	0.0132532	Igf1/Lacc1/Slc2a6/Guca1a/Ndufc2/P2rx7	6	Macrophage_C3_Cd163-Up
BP	GO:0051258	protein polymerization	11/439	274/28943	0.00330789	0.0202345	0.0133192	Aif1/Bin1/Ccl24/Mtss1/Gas7/Dbnl/Pycard/Fchsd2/Gpx4/Evl/Snx9	11	Macrophage_C3_Cd163-Up
BP	GO:0043903	regulation of biological process involved in symbiotic interaction	5/439	67/28943	0.00350521	0.0214098	0.0140929	Ly6e/Ifitm3/Ifitm2/Snx3/Trim30a	5	Macrophage_C3_Cd163-Up
BP	GO:2001233	regulation of apoptotic signaling pathway	14/439	401/28943	0.00352829	0.0215189	0.0141647	Igf1/Serinc3/Sod2/Nrp1/Fgfr1/Ctsc/Itm2c/Siglec1/Dab2/Pmp22/Tmbim6/Pdia3/Nacc2/Pycard	14	Macrophage_C3_Cd163-Up
BP	GO:0009410	response to xenobiotic stimulus	12/439	317/28943	0.00354014	0.0215594	0.0141914	Gas6/Cd38/Pnp/Sod2/Slamf8/Mgst1/Acsl1/Tgfbr2/Casp1/Sult1a1/Mef2c/P2rx7	12	Macrophage_C3_Cd163-Up
BP	GO:0003014	renal system process	7/439	129/28943	0.00360995	0.0219521	0.0144499	Gas6/Ednrb/Snx5/Dab2/Lgmn/Comt/Akr1b3	7	Macrophage_C3_Cd163-Up
BP	GO:0002768	immune response-regulating cell surface receptor signaling pathway	13/439	360/28943	0.00365804	0.0222118	0.0146208	Cd38/Cd81/Fpr1/Ighm/Themis2/Ptprj/Cmtm3/Cd40/Fcer1g/Fpr2/Mef2c/Fyb/Cmklr1	13	Macrophage_C3_Cd163-Up
BP	GO:2001236	regulation of extrinsic apoptotic signaling pathway	8/439	164/28943	0.00368117	0.0223194	0.0146917	Igf1/Nrp1/Fgfr1/Itm2c/Siglec1/Dab2/Pdia3/Pycard	8	Macrophage_C3_Cd163-Up
BP	GO:0050864	regulation of B cell activation	11/439	278/28943	0.00368939	0.0223365	0.0147029	Cd38/Pnp/Cd81/Slamf8/Ighm/Bst1/Themis2/Il2rg/Cd40/Fcgr2b/Mef2c	11	Macrophage_C3_Cd163-Up
BP	GO:0033006	regulation of mast cell activation involved in immune response	4/439	42/28943	0.00370639	0.0223411	0.0147059	Il4ra/Vamp8/Fcer1g/Rac2	4	Macrophage_C3_Cd163-Up
BP	GO:0060338	regulation of type I interferon-mediated signaling pathway	4/439	42/28943	0.00370639	0.0223411	0.0147059	Zbp1/Samhd1/Irf7/Stat2	4	Macrophage_C3_Cd163-Up
BP	GO:0061081	positive regulation of myeloid leukocyte cytokine production involved in immune response	4/439	42/28943	0.00370639	0.0223411	0.0147059	Casp1/Fcer1g/Pycard/P2rx7	4	Macrophage_C3_Cd163-Up
BP	GO:0061082	myeloid leukocyte cytokine production	5/439	68/28943	0.00373718	0.0224626	0.0147859	Gas6/Casp1/Fcer1g/Pycard/P2rx7	5	Macrophage_C3_Cd163-Up
BP	GO:0042445	hormone metabolic process	10/439	239/28943	0.00373743	0.0224626	0.0147859	Ednrb/Igf1/Ctsb/Dab2/Cpq/Sult1a1/Comt/Dhrs3/Atp6ap2/Enpp1	10	Macrophage_C3_Cd163-Up
BP	GO:0002577	regulation of antigen processing and presentation	3/439	21/28943	0.00376201	0.0224795	0.014797	Fgl2/Tap2/Pycard	3	Macrophage_C3_Cd163-Up
BP	GO:0015868	purine ribonucleotide transport	3/439	21/28943	0.00376201	0.0224795	0.014797	Lrrc8c/Abcc5/P2rx7	3	Macrophage_C3_Cd163-Up
BP	GO:0039531	regulation of viral-induced cytoplasmic pattern recognition receptor signaling pathway	3/439	21/28943	0.00376201	0.0224795	0.014797	Ddx60/Dhx58/Oasl1	3	Macrophage_C3_Cd163-Up
BP	GO:0051503	adenine nucleotide transport	3/439	21/28943	0.00376201	0.0224795	0.014797	Lrrc8c/Abcc5/P2rx7	3	Macrophage_C3_Cd163-Up
BP	GO:0072503	cellular divalent inorganic cation homeostasis	12/439	320/28943	0.00381543	0.0227207	0.0149558	Ccl8/Ccl12/Ccl5/Cxcl9/Apoe/Cd40/Atp13a2/Tmbim6/Anxa6/Mt1/P2rx7/Ccr5	12	Macrophage_C3_Cd163-Up
BP	GO:0008064	regulation of actin polymerization or depolymerization	8/439	165/28943	0.00381888	0.0227207	0.0149558	Bin1/Ccl24/Dbnl/Pycard/Lima1/Fchsd2/Evl/Snx9	8	Macrophage_C3_Cd163-Up
BP	GO:0050714	positive regulation of protein secretion	8/439	165/28943	0.00381888	0.0227207	0.0149558	Igf1/Cd38/Vamp8/Atp13a2/Cd2ap/Nadk/Oxct1/P2rx7	8	Macrophage_C3_Cd163-Up
BP	GO:0120162	positive regulation of cold-induced thermogenesis	6/439	98/28943	0.00383304	0.0227721	0.0149896	Il18/Acsl1/Il4ra/Pdgfc/Fh1/Cmklr1	6	Macrophage_C3_Cd163-Up
BP	GO:0007409	axonogenesis	16/439	493/28943	0.00384474	0.0227761	0.0149923	Apoe/Nrp1/Csf1r/Scn1b/Pmp22/Etv1/Dbnl/Sema4a/Rac2/B3gnt2/Aplp2/Mef2c/Nrp2/Plxnb2/Evl/Ccr5	16	Macrophage_C3_Cd163-Up
BP	GO:1903829	positive regulation of protein localization	16/439	493/28943	0.00384474	0.0227761	0.0149923	Gas6/Igf1/Cd38/Cd81/Vamp8/Camk1/Atp13a2/Fcer1g/Chp2/Cd2ap/Parp9/Dtx3l/Tnfrsf1a/Nadk/Oxct1/P2rx7	16	Macrophage_C3_Cd163-Up
BP	GO:0006163	purine nucleotide metabolic process	15/439	449/28943	0.00387774	0.0229387	0.0150993	Cfh/Igf1/Pnp/Lacc1/Acsl1/Hk3/Samhd1/Oasl2/Slc2a6/Guca1a/Hprt/Hint1/Ndufc2/Enpp1/P2rx7	15	Macrophage_C3_Cd163-Up
BP	GO:0030282	bone mineralization	7/439	131/28943	0.00392888	0.0232079	0.0152765	Igf1/Mtss1/Tent5a/Mef2c/Alox5/Enpp1/P2rx7	7	Macrophage_C3_Cd163-Up
BP	GO:0042093	T-helper cell differentiation	5/439	69/28943	0.00397994	0.023476	0.0154529	Il18/Il4ra/Sema4a/Irf1/Ly9	5	Macrophage_C3_Cd163-Up
BP	GO:1901653	cellular response to peptide	12/439	322/28943	0.00400835	0.0235512	0.0155025	Igf1/Agtrap/Il18/Snx6/Ptprj/Marcks/Snx5/Lgmn/Fpr2/Fcgr2b/Irf1/Enpp1	12	Macrophage_C3_Cd163-Up
BP	GO:0042092	type 2 immune response	4/439	43/28943	0.00403833	0.0235512	0.0155025	Cd81/Il18/Il4ra/Irf1	4	Macrophage_C3_Cd163-Up
BP	GO:0045981	positive regulation of nucleotide metabolic process	4/439	43/28943	0.00403833	0.0235512	0.0155025	Igf1/Guca1a/Ndufc2/P2rx7	4	Macrophage_C3_Cd163-Up
BP	GO:0098801	regulation of renal system process	4/439	43/28943	0.00403833	0.0235512	0.0155025	Gas6/Ednrb/Snx5/Comt	4	Macrophage_C3_Cd163-Up
BP	GO:1900026	positive regulation of substrate adhesion-dependent cell spreading	4/439	43/28943	0.00403833	0.0235512	0.0155025	Nrp1/Hpse/Dab2/Calr	4	Macrophage_C3_Cd163-Up
BP	GO:1900544	positive regulation of purine nucleotide metabolic process	4/439	43/28943	0.00403833	0.0235512	0.0155025	Igf1/Guca1a/Ndufc2/P2rx7	4	Macrophage_C3_Cd163-Up
BP	GO:1905144	response to acetylcholine	4/439	43/28943	0.00403833	0.0235512	0.0155025	Ly6a/Ly6e/Ly6i/Ly6c2	4	Macrophage_C3_Cd163-Up
BP	GO:1990748	cellular detoxification	4/439	43/28943	0.00403833	0.0235512	0.0155025	Sod2/Prdx1/Aldh2/Sesn1	4	Macrophage_C3_Cd163-Up
BP	GO:0014910	regulation of smooth muscle cell migration	6/439	100/28943	0.00423294	0.0245868	0.0161842	Igf1/Ccl5/Aif1/Il18/Mef2c/Gna12	6	Macrophage_C3_Cd163-Up
BP	GO:0002294	CD4-positive, alpha-beta T cell differentiation involved in immune response	5/439	70/28943	0.00423377	0.0245868	0.0161842	Il18/Il4ra/Sema4a/Irf1/Ly9	5	Macrophage_C3_Cd163-Up
BP	GO:0032720	negative regulation of tumor necrosis factor production	5/439	70/28943	0.00423377	0.0245868	0.0161842	Gas6/Igf1/Clec4a3/Clec4a1/Trim30a	5	Macrophage_C3_Cd163-Up
BP	GO:0030832	regulation of actin filament length	8/439	168/28943	0.00425601	0.0246812	0.0162463	Bin1/Ccl24/Dbnl/Pycard/Lima1/Fchsd2/Evl/Snx9	8	Macrophage_C3_Cd163-Up
BP	GO:0006907	pinocytosis	3/439	22/28943	0.00430745	0.0247709	0.0163053	Ehd4/Snx5/Pycard	3	Macrophage_C3_Cd163-Up
BP	GO:0009158	ribonucleoside monophosphate catabolic process	3/439	22/28943	0.00430745	0.0247709	0.0163053	Pnp/Upp1/Hprt	3	Macrophage_C3_Cd163-Up
BP	GO:0010522	regulation of calcium ion transport into cytosol	3/439	22/28943	0.00430745	0.0247709	0.0163053	P2rx4/Tmbim6/P2rx7	3	Macrophage_C3_Cd163-Up
BP	GO:0015865	purine nucleotide transport	3/439	22/28943	0.00430745	0.0247709	0.0163053	Lrrc8c/Abcc5/P2rx7	3	Macrophage_C3_Cd163-Up
BP	GO:0045624	positive regulation of T-helper cell differentiation	3/439	22/28943	0.00430745	0.0247709	0.0163053	Il18/Il4ra/Irf1	3	Macrophage_C3_Cd163-Up
BP	GO:1902992	negative regulation of amyloid precursor protein catabolic process	3/439	22/28943	0.00430745	0.0247709	0.0163053	Igf1/Apoe/Bin1	3	Macrophage_C3_Cd163-Up
BP	GO:0045664	regulation of neuron differentiation	10/439	244/28943	0.00432045	0.0248111	0.0163318	Timp2/Ednrb/Ccl5/B2m/Fgfr1/Bin1/Calr/Mef2c/Hspa1b/Ccr5	10	Macrophage_C3_Cd163-Up
BP	GO:0002262	myeloid cell homeostasis	9/439	206/28943	0.00440027	0.0252343	0.0166104	Cfh/Stat1/B2m/Il18/Prdx1/Lmo2/Mertk/Fcer1g/Fcgr2b	9	Macrophage_C3_Cd163-Up
BP	GO:0006457	protein folding	8/439	169/28943	0.00440996	0.0252548	0.0166239	B2m/Grn/Calr/H2-DMa/Hsp90b1/Pdia3/Sdf2l1/Hspa1b	8	Macrophage_C3_Cd163-Up
BP	GO:0031668	cellular response to extracellular stimulus	10/439	245/28943	0.00444522	0.0254215	0.0167336	Gas6/Rnase4/Lamp2/Pdia3/Ifi206/Comt/Ifi204/Ifi207/P2rx7/Sesn1	10	Macrophage_C3_Cd163-Up
BP	GO:0043434	response to peptide hormone	13/439	369/28943	0.00449239	0.0255869	0.0168425	Ednrb/Igf1/Stat1/Agtrap/Il18/Serpina3g/Ptprj/Marcks/Snx5/Stxbp3/Stat2/Irf1/Enpp1	13	Macrophage_C3_Cd163-Up
BP	GO:0001937	negative regulation of endothelial cell proliferation	5/439	71/28943	0.00449894	0.0255869	0.0168425	Ccl12/Apoe/Stat1/Mef2c/Alox5	5	Macrophage_C3_Cd163-Up
BP	GO:0002293	alpha-beta T cell differentiation involved in immune response	5/439	71/28943	0.00449894	0.0255869	0.0168425	Il18/Il4ra/Sema4a/Irf1/Ly9	5	Macrophage_C3_Cd163-Up
BP	GO:0010761	fibroblast migration	5/439	71/28943	0.00449894	0.0255869	0.0168425	Tns1/Fgfr1/Pmp22/Sdc4/Gna12	5	Macrophage_C3_Cd163-Up
BP	GO:0006910	phagocytosis, recognition	8/439	170/28943	0.00456815	0.0259092	0.0170546	Cfb/C4b/Cfp/Ighm/Cd209b/Fcgr3/C3/Colec12	8	Macrophage_C3_Cd163-Up
BP	GO:0071248	cellular response to metal ion	8/439	170/28943	0.00456815	0.0259092	0.0170546	Trf/B2m/P2rx4/Lgmn/Atp13a2/Chp2/Mef2c/Mt1	8	Macrophage_C3_Cd163-Up
BP	GO:0009267	cellular response to starvation	8/439	171/28943	0.00473067	0.026784	0.0176304	Gas6/Rnase4/Lamp2/Ifi206/Comt/Ifi204/Ifi207/Sesn1	8	Macrophage_C3_Cd163-Up
BP	GO:0031952	regulation of protein autophosphorylation	4/439	45/28943	0.00476131	0.026784	0.0176304	Pdgfc/Gfra2/Ctnnd1/Enpp1	4	Macrophage_C3_Cd163-Up
BP	GO:0042554	superoxide anion generation	4/439	45/28943	0.00476131	0.026784	0.0176304	Sod2/Il18/Cybb/Fpr2	4	Macrophage_C3_Cd163-Up
BP	GO:0046006	regulation of activated T cell proliferation	4/439	45/28943	0.00476131	0.026784	0.0176304	Igf1/Il18/Cd274/Pycard	4	Macrophage_C3_Cd163-Up
BP	GO:0050850	positive regulation of calcium-mediated signaling	4/439	45/28943	0.00476131	0.026784	0.0176304	Igf1/P2rx4/Chp2/Hint1	4	Macrophage_C3_Cd163-Up
BP	GO:0062208	positive regulation of pattern recognition receptor signaling pathway	4/439	45/28943	0.00476131	0.026784	0.0176304	Ninj1/Ddx60/Dhx58/Oasl1	4	Macrophage_C3_Cd163-Up
BP	GO:0048678	response to axon injury	5/439	72/28943	0.00477571	0.0268284	0.0176597	Sod2/Grn/P2rx4/Scarf1/Enpp1	5	Macrophage_C3_Cd163-Up
BP	GO:0022408	negative regulation of cell-cell adhesion	9/439	209/28943	0.00483121	0.0271034	0.0178407	Fgl2/Il4ra/Pla2g2d/Tnfaip8l2/Sdc4/Vsig4/Cd274/Irf1/Tspan32	9	Macrophage_C3_Cd163-Up
BP	GO:0010770	positive regulation of cell morphogenesis involved in differentiation	6/439	103/28943	0.00488943	0.0272214	0.0179184	Nrp1/Hpse/Marcks/Dab2/Calr/Dbnl	6	Macrophage_C3_Cd163-Up
BP	GO:0031649	heat generation	3/439	23/28943	0.0048984	0.0272214	0.0179184	Ednrb/Ccl5/Ccr5	3	Macrophage_C3_Cd163-Up
BP	GO:0042053	regulation of dopamine metabolic process	3/439	23/28943	0.0048984	0.0272214	0.0179184	Aldh2/Comt/Hprt	3	Macrophage_C3_Cd163-Up
BP	GO:0051043	regulation of membrane protein ectodomain proteolysis	3/439	23/28943	0.0048984	0.0272214	0.0179184	Timp2/Apoe/Snx9	3	Macrophage_C3_Cd163-Up
BP	GO:0072525	pyridine-containing compound biosynthetic process	3/439	23/28943	0.0048984	0.0272214	0.0179184	Nampt/Idh2/Nadk	3	Macrophage_C3_Cd163-Up
BP	GO:1901623	regulation of lymphocyte chemotaxis	3/439	23/28943	0.0048984	0.0272214	0.0179184	Ccl12/Ccl5/Ccl7	3	Macrophage_C3_Cd163-Up
BP	GO:2001026	regulation of endothelial cell chemotaxis	3/439	23/28943	0.0048984	0.0272214	0.0179184	Fgfr1/P2rx4/Lgmn	3	Macrophage_C3_Cd163-Up
BP	GO:0099024	plasma membrane invagination	9/439	210/28943	0.00498192	0.0276483	0.0181994	Aif1/Ighm/Fcgr3/C3/Fcer1g/Rac2/Fcgr2b/Timd4/Snx9	9	Macrophage_C3_Cd163-Up
BP	GO:0043112	receptor metabolic process	5/439	73/28943	0.00506436	0.0280561	0.0184678	Apoe/Dab2/Lgmn/Arap1/Dtx3l	5	Macrophage_C3_Cd163-Up
BP	GO:0001678	cellular glucose homeostasis	8/439	173/28943	0.00506899	0.0280561	0.0184678	Gas6/Igf1/Hk3/Rab11fip5/Stxbp3/Nadk/Slc12a7/Oxct1	8	Macrophage_C3_Cd163-Up
BP	GO:0007229	integrin-mediated signaling pathway	6/439	104/28943	0.00512401	0.0283227	0.0186433	Nrp1/Dab2/Adam15/Fcer1g/Fyb/Tspan32	6	Macrophage_C3_Cd163-Up
BP	GO:0009261	ribonucleotide catabolic process	4/439	46/28943	0.00515336	0.0283332	0.0186502	Pnp/Upp1/Hprt/Hint1	4	Macrophage_C3_Cd163-Up
BP	GO:0030225	macrophage differentiation	4/439	46/28943	0.00515336	0.0283332	0.0186502	C1qc/Csf1r/Nrros/Enpp1	4	Macrophage_C3_Cd163-Up
BP	GO:0030501	positive regulation of bone mineralization	4/439	46/28943	0.00515336	0.0283332	0.0186502	Tent5a/Mef2c/Alox5/P2rx7	4	Macrophage_C3_Cd163-Up
BP	GO:0072523	purine-containing compound catabolic process	4/439	46/28943	0.00515336	0.0283332	0.0186502	Pnp/Samhd1/Hprt/Hint1	4	Macrophage_C3_Cd163-Up
BP	GO:0006869	lipid transport	14/439	419/28943	0.00516892	0.028381	0.0186816	Pltp/Apoe/Acsl1/Dab2/Pla2g2d/Sgpp1/Lrp6/Slco3a1/Abca9/Gltp/Lima1/Stard3nl/P2rx7/Osbpl9	14	Macrophage_C3_Cd163-Up
BP	GO:0001936	regulation of endothelial cell proliferation	8/439	174/28943	0.00524493	0.02876	0.0189312	Ccl12/Igf1/Apoe/Stat1/Fgfr1/Ccl24/Mef2c/Alox5	8	Macrophage_C3_Cd163-Up
BP	GO:0006874	cellular calcium ion homeostasis	11/439	292/28943	0.00530978	0.029077	0.0191398	Ccl8/Ccl12/Ccl5/Cxcl9/Apoe/Cd40/Atp13a2/Tmbim6/Anxa6/P2rx7/Ccr5	11	Macrophage_C3_Cd163-Up
BP	GO:0042982	amyloid precursor protein metabolic process	5/439	74/28943	0.00536515	0.0293025	0.0192882	Itm2b/Igf1/Apoe/Bin1/Itm2c	5	Macrophage_C3_Cd163-Up
BP	GO:0098586	cellular response to virus	5/439	74/28943	0.00536515	0.0293025	0.0192882	Igtp/Ddx60/Irgm1/Dhx58/Oasl1	5	Macrophage_C3_Cd163-Up
BP	GO:0031669	cellular response to nutrient levels	9/439	213/28943	0.00545601	0.0297594	0.019589	Gas6/Rnase4/Lamp2/Pdia3/Ifi206/Comt/Ifi204/Ifi207/Sesn1	9	Macrophage_C3_Cd163-Up
BP	GO:0043011	myeloid dendritic cell differentiation	3/439	24/28943	0.00553587	0.0301154	0.0198233	Tgfbr2/Pirb/Batf2	3	Macrophage_C3_Cd163-Up
BP	GO:0043173	nucleotide salvage	3/439	24/28943	0.00553587	0.0301154	0.0198233	Pnp/Upp1/Hprt	3	Macrophage_C3_Cd163-Up
BP	GO:0010559	regulation of glycoprotein biosynthetic process	4/439	47/28943	0.00556645	0.0302419	0.0199066	Itm2b/Igf1/Itm2c/Tmem59	4	Macrophage_C3_Cd163-Up
BP	GO:0042593	glucose homeostasis	11/439	294/28943	0.00558115	0.0302819	0.0199329	Gas6/Igf1/Hk3/Ptprj/Rab11fip5/Stxbp3/Nadk/Slc12a7/Alox5/Enpp1/Oxct1	11	Macrophage_C3_Cd163-Up
BP	GO:0030278	regulation of ossification	7/439	140/28943	0.00563533	0.0304958	0.0200737	Lrp6/Tent5a/Mef2c/Dhrs3/Alox5/Enpp1/P2rx7	7	Macrophage_C3_Cd163-Up
BP	GO:0031623	receptor internalization	7/439	140/28943	0.00563533	0.0304958	0.0200737	Cd81/Ap2a2/Cltc/Dab2/Ap2m1/Fcer1g/Ap2s1	7	Macrophage_C3_Cd163-Up
BP	GO:1990874	vascular associated smooth muscle cell proliferation	5/439	75/28943	0.00567835	0.0306884	0.0202005	Igf1/Sod2/Mef2c/Gna12/Enpp1	5	Macrophage_C3_Cd163-Up
BP	GO:0017157	regulation of exocytosis	10/439	254/28943	0.00570041	0.0307673	0.0202524	Lamp1/Il4ra/Vamp8/Atp13a2/Sdc4/Fcer1g/Stxbp3/Rac2/Scamp5/P2rx7	10	Macrophage_C3_Cd163-Up
BP	GO:0033500	carbohydrate homeostasis	11/439	295/28943	0.00572087	0.0308374	0.0202986	Gas6/Igf1/Hk3/Ptprj/Rab11fip5/Stxbp3/Nadk/Slc12a7/Alox5/Enpp1/Oxct1	11	Macrophage_C3_Cd163-Up
BP	GO:0010038	response to metal ion	11/439	296/28943	0.00586333	0.0315641	0.0207769	Cp/Trf/B2m/P2rx4/Lgmn/Atp13a2/Chp2/Mef2c/Mt1/Enpp1/P2rx7	11	Macrophage_C3_Cd163-Up
BP	GO:0070167	regulation of biomineral tissue development	6/439	107/28943	0.00587731	0.0315982	0.0207994	Gas6/Tent5a/Mef2c/Alox5/Enpp1/P2rx7	6	Macrophage_C3_Cd163-Up
BP	GO:0002369	T cell cytokine production	4/439	48/28943	0.00600106	0.0321797	0.0211822	Cd81/B2m/Il18/Cd55	4	Macrophage_C3_Cd163-Up
BP	GO:0072348	sulfur compound transport	4/439	48/28943	0.00600106	0.0321797	0.0211822	Mgst1/Slc13a3/Lrrc8c/Abcc5	4	Macrophage_C3_Cd163-Up
BP	GO:0006690	icosanoid metabolic process	7/439	142/28943	0.00607995	0.0325605	0.0214328	Prxl2b/Ltc4s/Hpgds/Tnfrsf1a/Tbxas1/Alox5/Gpx4	7	Macrophage_C3_Cd163-Up
BP	GO:0009125	nucleoside monophosphate catabolic process	3/439	25/28943	0.00622081	0.0329304	0.0216763	Pnp/Upp1/Hprt	3	Macrophage_C3_Cd163-Up
BP	GO:0018904	ether metabolic process	3/439	25/28943	0.00622081	0.0329304	0.0216763	Plaat3/Pla2g7/Alox5	3	Macrophage_C3_Cd163-Up
BP	GO:0033008	positive regulation of mast cell activation involved in immune response	3/439	25/28943	0.00622081	0.0329304	0.0216763	Il4ra/Vamp8/Fcer1g	3	Macrophage_C3_Cd163-Up
BP	GO:0042069	regulation of catecholamine metabolic process	3/439	25/28943	0.00622081	0.0329304	0.0216763	Aldh2/Comt/Hprt	3	Macrophage_C3_Cd163-Up
BP	GO:0043306	positive regulation of mast cell degranulation	3/439	25/28943	0.00622081	0.0329304	0.0216763	Il4ra/Vamp8/Fcer1g	3	Macrophage_C3_Cd163-Up
BP	GO:0045063	T-helper 1 cell differentiation	3/439	25/28943	0.00622081	0.0329304	0.0216763	Il4ra/Sema4a/Irf1	3	Macrophage_C3_Cd163-Up
BP	GO:0098869	cellular oxidant detoxification	3/439	25/28943	0.00622081	0.0329304	0.0216763	Sod2/Prdx1/Sesn1	3	Macrophage_C3_Cd163-Up
BP	GO:1901739	regulation of myoblast fusion	3/439	25/28943	0.00622081	0.0329304	0.0216763	Ccl8/Cxcl9/Il4ra	3	Macrophage_C3_Cd163-Up
BP	GO:1903975	regulation of glial cell migration	3/439	25/28943	0.00622081	0.0329304	0.0216763	P2rx4/Rras/Idh2	3	Macrophage_C3_Cd163-Up
BP	GO:0080164	regulation of nitric oxide metabolic process	5/439	77/28943	0.00634302	0.0335344	0.0220738	Igf1/Aif1/Sod2/Tmem106a/H2-M3	5	Macrophage_C3_Cd163-Up
BP	GO:0034446	substrate adhesion-dependent cell spreading	6/439	109/28943	0.0064224	0.0338241	0.0222645	Nrp1/Hpse/Mertk/Dab2/Calr/Srgap2	6	Macrophage_C3_Cd163-Up
BP	GO:0060349	bone morphogenesis	6/439	109/28943	0.0064224	0.0338241	0.0222645	Tgfbr2/Lrp6/Anxa6/Mef2c/Dhrs3/Enpp1	6	Macrophage_C3_Cd163-Up
BP	GO:0110149	regulation of biomineralization	6/439	109/28943	0.0064224	0.0338241	0.0222645	Gas6/Tent5a/Mef2c/Alox5/Enpp1/P2rx7	6	Macrophage_C3_Cd163-Up
BP	GO:0060348	bone development	10/439	259/28943	0.00650842	0.0342335	0.022534	Cfh/Igf1/Ninj1/Tgfbr2/Lrp6/Pdgfc/Anxa6/Mef2c/Dhrs3/Enpp1	10	Macrophage_C3_Cd163-Up
BP	GO:0099003	vesicle-mediated transport in synapse	10/439	260/28943	0.0066802	0.0350364	0.0230625	Grn/Ap2a2/Itsn1/Bin1/Cltc/Ap2m1/Scamp5/Ap2s1/Ap1s2/P2rx7	10	Macrophage_C3_Cd163-Up
BP	GO:0002704	negative regulation of leukocyte mediated immunity	5/439	78/28943	0.00669502	0.0350364	0.0230625	Bst2/Tap1/Cd55/Tap2/Fcgr2b	5	Macrophage_C3_Cd163-Up
BP	GO:0042130	negative regulation of T cell proliferation	5/439	78/28943	0.00669502	0.0350364	0.0230625	Pla2g2d/Sdc4/Vsig4/Cd274/Tspan32	5	Macrophage_C3_Cd163-Up
BP	GO:2000379	positive regulation of reactive oxygen species metabolic process	5/439	78/28943	0.00669502	0.0350364	0.0230625	Sod2/Il18/Tgfbr2/Acod1/Fpr2	5	Macrophage_C3_Cd163-Up
BP	GO:0046916	cellular transition metal ion homeostasis	6/439	110/28943	0.0067083	0.0350615	0.023079	Trf/Slc31a2/Atp13a2/Aplp2/Mt1/Slc31a1	6	Macrophage_C3_Cd163-Up
BP	GO:0061448	connective tissue development	11/439	302/28943	0.00677775	0.0353797	0.0232885	Cfh/Igf1/Maf/Plaat3/Fgfr1/Tgfbr2/Lrp6/Anxa6/Mef2c/Ap1s2/Enpp1	11	Macrophage_C3_Cd163-Up
BP	GO:0010001	glial cell differentiation	10/439	261/28943	0.00685547	0.0357132	0.023508	C1qa/Igf1/Grn/Csf1r/Bin1/Ptprj/Pmp22/Lrp6/Nrros/Enpp1	10	Macrophage_C3_Cd163-Up
BP	GO:1903828	negative regulation of protein localization	9/439	221/28943	0.00689161	0.0357132	0.023508	Apoe/Gbp4/Cltc/Dab2/Rab11fip5/Ap2m1/Snx3/Idh2/Tmem59	9	Macrophage_C3_Cd163-Up
BP	GO:0097237	cellular response to toxic substance	4/439	50/28943	0.00693674	0.0357132	0.023508	Sod2/Prdx1/Aldh2/Sesn1	4	Macrophage_C3_Cd163-Up
BP	GO:1903018	regulation of glycoprotein metabolic process	4/439	50/28943	0.00693674	0.0357132	0.023508	Itm2b/Igf1/Itm2c/Tmem59	4	Macrophage_C3_Cd163-Up
BP	GO:0002523	leukocyte migration involved in inflammatory response	3/439	26/28943	0.00695408	0.0357132	0.023508	Slamf8/Ninj1/Alox5	3	Macrophage_C3_Cd163-Up
BP	GO:0034656	nucleobase-containing small molecule catabolic process	3/439	26/28943	0.00695408	0.0357132	0.023508	Pnp/Upp1/Mgat1	3	Macrophage_C3_Cd163-Up
BP	GO:0035813	regulation of renal sodium excretion	3/439	26/28943	0.00695408	0.0357132	0.023508	Ednrb/Snx5/Comt	3	Macrophage_C3_Cd163-Up
BP	GO:0039529	RIG-I signaling pathway	3/439	26/28943	0.00695408	0.0357132	0.023508	Ddx60/Dhx58/Oasl1	3	Macrophage_C3_Cd163-Up
BP	GO:0046386	deoxyribose phosphate catabolic process	3/439	26/28943	0.00695408	0.0357132	0.023508	Pnp/Upp1/Samhd1	3	Macrophage_C3_Cd163-Up
BP	GO:0046794	transport of virus	3/439	26/28943	0.00695408	0.0357132	0.023508	Bst2/Siglec1/Eps15	3	Macrophage_C3_Cd163-Up
BP	GO:0065005	protein-lipid complex assembly	3/439	26/28943	0.00695408	0.0357132	0.023508	Apoe/Bin1/Snx9	3	Macrophage_C3_Cd163-Up
BP	GO:0070723	response to cholesterol	3/439	26/28943	0.00695408	0.0357132	0.023508	Tgfbr2/Lrp6/Ccr5	3	Macrophage_C3_Cd163-Up
BP	GO:2000050	regulation of non-canonical Wnt signaling pathway	3/439	26/28943	0.00695408	0.0357132	0.023508	Dab2/Lrp6/Rnf213	3	Macrophage_C3_Cd163-Up
BP	GO:0001933	negative regulation of protein phosphorylation	12/439	346/28943	0.00699393	0.0358732	0.0236134	Igf1/Apoe/Il18/Gbp4/Ptprj/Lrp6/Parp14/Spred1/Gfra2/Pycard/Irf1/Enpp1	12	Macrophage_C3_Cd163-Up
BP	GO:0030833	regulation of actin filament polymerization	7/439	146/28943	0.00704705	0.0361008	0.0237632	Bin1/Ccl24/Dbnl/Pycard/Fchsd2/Evl/Snx9	7	Macrophage_C3_Cd163-Up
BP	GO:0072524	pyridine-containing compound metabolic process	5/439	79/28943	0.00706046	0.0361247	0.0237789	Pnp/Prdx5/Nampt/Idh2/Nadk	5	Macrophage_C3_Cd163-Up
BP	GO:0009165	nucleotide biosynthetic process	10/439	264/28943	0.00740273	0.0378291	0.0249008	Pnp/Upp1/Acsl1/Nampt/Oasl2/Guca1a/Idh2/Hprt/Nadk/Ndufc2	10	Macrophage_C3_Cd163-Up
BP	GO:0021879	forebrain neuron differentiation	4/439	51/28943	0.00743871	0.0378874	0.0249392	B2m/Nrp1/Csf1r/Nrp2	4	Macrophage_C3_Cd163-Up
BP	GO:0097352	autophagosome maturation	4/439	51/28943	0.00743871	0.0378874	0.0249392	Igtp/Vamp8/Irgm1/Lamp2	4	Macrophage_C3_Cd163-Up
BP	GO:0072521	purine-containing compound metabolic process	15/439	483/28943	0.00744168	0.0378874	0.0249392	Cfh/Igf1/Pnp/Lacc1/Acsl1/Hk3/Samhd1/Oasl2/Slc2a6/Guca1a/Hprt/Hint1/Ndufc2/Enpp1/P2rx7	15	Macrophage_C3_Cd163-Up
BP	GO:0002429	immune response-activating cell surface receptor signaling pathway	12/439	349/28943	0.0074657	0.0379629	0.0249889	Cd38/Cd81/Fpr1/Ighm/Themis2/Ptprj/Cmtm3/Fcer1g/Fpr2/Mef2c/Fyb/Cmklr1	12	Macrophage_C3_Cd163-Up
BP	GO:0008630	intrinsic apoptotic signaling pathway in response to DNA damage	6/439	113/28943	0.00762133	0.0386474	0.0254395	Pnp/Sod2/Nacc2/Pycard/Tnfrsf1a/Ifi204	6	Macrophage_C3_Cd163-Up
BP	GO:1902106	negative regulation of leukocyte differentiation	6/439	113/28943	0.00762133	0.0386474	0.0254395	C1qc/Tmem176b/Tmem176a/Fgl2/Il4ra/Irf1	6	Macrophage_C3_Cd163-Up
BP	GO:0002757	immune response-activating signal transduction	12/439	350/28943	0.00762839	0.0386474	0.0254395	Cd38/Cd81/Fpr1/Ighm/Themis2/Ptprj/Cmtm3/Fcer1g/Fpr2/Mef2c/Fyb/Cmklr1	12	Macrophage_C3_Cd163-Up
BP	GO:0003148	outflow tract septum morphogenesis	3/439	27/28943	0.00773648	0.0388612	0.0255802	Nrp1/Tgfbr2/Nrp2	3	Macrophage_C3_Cd163-Up
BP	GO:0006862	nucleotide transport	3/439	27/28943	0.00773648	0.0388612	0.0255802	Lrrc8c/Abcc5/P2rx7	3	Macrophage_C3_Cd163-Up
BP	GO:0009264	deoxyribonucleotide catabolic process	3/439	27/28943	0.00773648	0.0388612	0.0255802	Pnp/Upp1/Samhd1	3	Macrophage_C3_Cd163-Up
BP	GO:0032069	regulation of nuclease activity	3/439	27/28943	0.00773648	0.0388612	0.0255802	Oasl2/Tmbim6/Oasl1	3	Macrophage_C3_Cd163-Up
BP	GO:0034368	protein-lipid complex remodeling	3/439	27/28943	0.00773648	0.0388612	0.0255802	Pltp/Apoe/Pla2g7	3	Macrophage_C3_Cd163-Up
BP	GO:0034369	plasma lipoprotein particle remodeling	3/439	27/28943	0.00773648	0.0388612	0.0255802	Pltp/Apoe/Pla2g7	3	Macrophage_C3_Cd163-Up
BP	GO:0045780	positive regulation of bone resorption	3/439	27/28943	0.00773648	0.0388612	0.0255802	Trf/Fcgr4/Lrp6	3	Macrophage_C3_Cd163-Up
BP	GO:0042113	B cell activation	14/439	440/28943	0.00780784	0.039154	0.0257729	Cfb/Cd38/Pnp/Cd81/Slamf8/Ighm/Bst1/Themis2/Ptprj/Il2rg/Cd40/Fcgr2b/Mef2c/Enpp1	14	Macrophage_C3_Cd163-Up
BP	GO:0006749	glutathione metabolic process	5/439	81/28943	0.0078327	0.039154	0.0257729	Sod2/Mgst1/Hpgds/Gpx4/Hagh	5	Macrophage_C3_Cd163-Up
BP	GO:0033209	tumor necrosis factor-mediated signaling pathway	5/439	81/28943	0.0078327	0.039154	0.0257729	Gas6/Stat1/Casp1/Pycard/Tnfrsf1a	5	Macrophage_C3_Cd163-Up
BP	GO:0051145	smooth muscle cell differentiation	5/439	81/28943	0.0078327	0.039154	0.0257729	Ednrb/Cfh/Sod2/C3/Mef2c	5	Macrophage_C3_Cd163-Up
BP	GO:2001056	positive regulation of cysteine-type endopeptidase activity	7/439	149/28943	0.00784393	0.0391628	0.0257787	Stat1/Lgmn/Casp1/Ifi206/Pycard/Ifi204/Ifi207	7	Macrophage_C3_Cd163-Up
BP	GO:0008217	regulation of blood pressure	9/439	226/28943	0.00792565	0.0394753	0.0259844	Gas6/Ednrb/Sod2/Agtrap/P2rx4/Nampt/Snx5/Gna12/Atp6ap2	9	Macrophage_C3_Cd163-Up
BP	GO:0045637	regulation of myeloid cell differentiation	9/439	226/28943	0.00792565	0.0394753	0.0259844	C1qc/Ccl5/Stat1/B2m/Ninj1/Csf1r/Lmo2/Mef2c/Csf3r	9	Macrophage_C3_Cd163-Up
BP	GO:0010934	macrophage cytokine production	4/439	52/28943	0.00796402	0.0395709	0.0260474	Gas6/Casp1/Pycard/P2rx7	4	Macrophage_C3_Cd163-Up
BP	GO:1904407	positive regulation of nitric oxide metabolic process	4/439	52/28943	0.00796402	0.0395709	0.0260474	Aif1/Sod2/Tmem106a/H2-M3	4	Macrophage_C3_Cd163-Up
BP	GO:1903305	regulation of regulated secretory pathway	8/439	187/28943	0.00798176	0.0396114	0.026074	Lamp1/Il4ra/Vamp8/Fcer1g/Stxbp3/Rac2/Scamp5/P2rx7	8	Macrophage_C3_Cd163-Up
BP	GO:0006643	membrane lipid metabolic process	8/439	188/28943	0.00822961	0.0407435	0.0268192	Serinc3/Naaa/Hexa/Sgpp1/Pla2g15/Smpdl3b/P2rx7/St6galnac4	8	Macrophage_C3_Cd163-Up
BP	GO:0045580	regulation of T cell differentiation	8/439	188/28943	0.00822961	0.0407435	0.0268192	Pnp/Il18/Fgl2/Il4ra/Tgfbr2/H2-DMa/Il2rg/Irf1	8	Macrophage_C3_Cd163-Up
BP	GO:0030101	natural killer cell activation	6/439	115/28943	0.00827773	0.0409326	0.0269437	Gas6/Il18/Lamp1/Prdx1/Mertk/Irf1	6	Macrophage_C3_Cd163-Up
BP	GO:0008202	steroid metabolic process	12/439	354/28943	0.00830718	0.0410291	0.0270072	Ednrb/Igf1/Apoe/Fgfr1/Dab2/Pmp22/Aplp2/Sult1a1/Comt/Lima1/Saa1/Enpp1	12	Macrophage_C3_Cd163-Up
BP	GO:1901293	nucleoside phosphate biosynthetic process	10/439	269/28943	0.00838917	0.0413846	0.0272412	Pnp/Upp1/Acsl1/Nampt/Oasl2/Guca1a/Idh2/Hprt/Nadk/Ndufc2	10	Macrophage_C3_Cd163-Up
BP	GO:0003206	cardiac chamber morphogenesis	7/439	151/28943	0.0084109	0.0413928	0.0272466	Ly6e/Nrp1/Tgfbr2/Lrp6/Mef2c/Nrp2/Dhrs3	7	Macrophage_C3_Cd163-Up
BP	GO:1900180	regulation of protein localization to nucleus	7/439	151/28943	0.0084109	0.0413928	0.0272466	Gbp4/Atp13a2/Chp2/Cd2ap/Parp9/Dtx3l/Tnfrsf1a	7	Macrophage_C3_Cd163-Up
BP	GO:0006024	glycosaminoglycan biosynthetic process	4/439	53/28943	0.0085131	0.0417466	0.0274795	Hexa/Cltc/Dse/Abcc5	4	Macrophage_C3_Cd163-Up
BP	GO:0043370	regulation of CD4-positive, alpha-beta T cell differentiation	4/439	53/28943	0.0085131	0.0417466	0.0274795	Il18/Il4ra/Il2rg/Irf1	4	Macrophage_C3_Cd163-Up
BP	GO:0050798	activated T cell proliferation	4/439	53/28943	0.0085131	0.0417466	0.0274795	Igf1/Il18/Cd274/Pycard	4	Macrophage_C3_Cd163-Up
BP	GO:0031647	regulation of protein stability	11/439	312/28943	0.00854591	0.0417713	0.0274958	Igf1/Cd81/Igtp/Grn/Lamp1/Irgm1/Calr/Lamp2/Pycard/Ctnnd1/Cmtm6	11	Macrophage_C3_Cd163-Up
BP	GO:0006516	glycoprotein catabolic process	3/439	28/28943	0.00856873	0.0417713	0.0274958	Cela1/Hpse/Hgsnat	3	Macrophage_C3_Cd163-Up
BP	GO:0032148	activation of protein kinase B activity	3/439	28/28943	0.00856873	0.0417713	0.0274958	Gas6/Igf1/Il18	3	Macrophage_C3_Cd163-Up
BP	GO:0042104	positive regulation of activated T cell proliferation	3/439	28/28943	0.00856873	0.0417713	0.0274958	Igf1/Il18/Pycard	3	Macrophage_C3_Cd163-Up
BP	GO:0051894	positive regulation of focal adhesion assembly	3/439	28/28943	0.00856873	0.0417713	0.0274958	Nrp1/Ptprj/Sdc4	3	Macrophage_C3_Cd163-Up
BP	GO:0007162	negative regulation of cell adhesion	11/439	313/28943	0.00874069	0.0425593	0.0280145	Fgl2/Il4ra/Pla2g2d/Adam15/Tnfaip8l2/Sdc4/Vsig4/Cd274/Irf1/Plxnb2/Tspan32	11	Macrophage_C3_Cd163-Up
BP	GO:1903707	negative regulation of hemopoiesis	6/439	117/28943	0.00897376	0.0436427	0.0287276	C1qc/Tmem176b/Tmem176a/Fgl2/Il4ra/Irf1	6	Macrophage_C3_Cd163-Up
BP	GO:0001935	endothelial cell proliferation	8/439	191/28943	0.00900784	0.0437055	0.0287689	Ccl12/Igf1/Apoe/Stat1/Fgfr1/Ccl24/Mef2c/Alox5	8	Macrophage_C3_Cd163-Up
BP	GO:0042594	response to starvation	8/439	191/28943	0.00900784	0.0437055	0.0287689	Gas6/Rnase4/Lamp2/Ifi206/Comt/Ifi204/Ifi207/Sesn1	8	Macrophage_C3_Cd163-Up
BP	GO:0002714	positive regulation of B cell mediated immunity	4/439	54/28943	0.00908637	0.0438348	0.0288541	Fcgr3/C3/Cd40/Fcer1g	4	Macrophage_C3_Cd163-Up
BP	GO:0002891	positive regulation of immunoglobulin mediated immune response	4/439	54/28943	0.00908637	0.0438348	0.0288541	Fcgr3/C3/Cd40/Fcer1g	4	Macrophage_C3_Cd163-Up
BP	GO:0006692	prostanoid metabolic process	4/439	54/28943	0.00908637	0.0438348	0.0288541	Prxl2b/Hpgds/Tnfrsf1a/Tbxas1	4	Macrophage_C3_Cd163-Up
BP	GO:0006693	prostaglandin metabolic process	4/439	54/28943	0.00908637	0.0438348	0.0288541	Prxl2b/Hpgds/Tnfrsf1a/Tbxas1	4	Macrophage_C3_Cd163-Up
BP	GO:0030641	regulation of cellular pH	5/439	84/28943	0.00909819	0.0438348	0.0288541	Slamf8/Lacc1/Grn/Slc9a9/Atp6ap2	5	Macrophage_C3_Cd163-Up
BP	GO:0072332	intrinsic apoptotic signaling pathway by p53 class mediator	5/439	84/28943	0.00909819	0.0438348	0.0288541	Ifi206/Pycard/Hint1/Ifi204/Ifi207	5	Macrophage_C3_Cd163-Up
BP	GO:0006816	calcium ion transport	14/439	449/28943	0.00922421	0.0443901	0.0292196	Ccl8/Gas6/Ccl12/Ednrb/Igf1/Ccl5/Cxcl9/Bin1/P2rx4/Tmbim6/Anxa6/Mcoln2/P2rx7/Ccr5	14	Macrophage_C3_Cd163-Up
BP	GO:0034599	cellular response to oxidative stress	10/439	273/28943	0.00924864	0.0444042	0.0292289	Aif1/Sod2/Mgst1/Prdx1/Prdx5/Aldh2/Hk3/Atp13a2/Akr1b3/Alox5	10	Macrophage_C3_Cd163-Up
BP	GO:0034764	positive regulation of transmembrane transport	10/439	273/28943	0.00924864	0.0444042	0.0292289	Igf1/Cxcl9/Acsl1/P2rx4/C3/Rnasel/Chp2/Alox5/Arl6ip1/P2rx7	10	Macrophage_C3_Cd163-Up
BP	GO:0016052	carbohydrate catabolic process	7/439	154/28943	0.00931708	0.0445337	0.0293141	Igf1/Aoah/Hk3/Slc2a6/Man2b1/Enpp1/P2rx7	7	Macrophage_C3_Cd163-Up
BP	GO:0002888	positive regulation of myeloid leukocyte mediated immunity	3/439	29/28943	0.00945149	0.0445337	0.0293141	Fcgr3/C3/Fcer1g	3	Macrophage_C3_Cd163-Up
BP	GO:0030318	melanocyte differentiation	3/439	29/28943	0.00945149	0.0445337	0.0293141	Ednrb/Mef2c/Enpp1	3	Macrophage_C3_Cd163-Up
BP	GO:0034367	protein-containing complex remodeling	3/439	29/28943	0.00945149	0.0445337	0.0293141	Pltp/Apoe/Pla2g7	3	Macrophage_C3_Cd163-Up
BP	GO:0035812	renal sodium excretion	3/439	29/28943	0.00945149	0.0445337	0.0293141	Ednrb/Snx5/Comt	3	Macrophage_C3_Cd163-Up
BP	GO:0002361	CD4-positive, CD25-positive, alpha-beta regulatory T cell differentiation	2/439	10/28943	0.00952976	0.0445337	0.0293141	Pla2g2d/Il2rg	2	Macrophage_C3_Cd163-Up
BP	GO:0002634	regulation of germinal center formation	2/439	10/28943	0.00952976	0.0445337	0.0293141	H2-DMa/Mef2c	2	Macrophage_C3_Cd163-Up
BP	GO:0006054	N-acetylneuraminate metabolic process	2/439	10/28943	0.00952976	0.0445337	0.0293141	Npl/Gnpda1	2	Macrophage_C3_Cd163-Up
BP	GO:0021612	facial nerve structural organization	2/439	10/28943	0.00952976	0.0445337	0.0293141	Nrp1/Nrp2	2	Macrophage_C3_Cd163-Up
BP	GO:0021979	hypothalamus cell differentiation	2/439	10/28943	0.00952976	0.0445337	0.0293141	Nrp1/Nrp2	2	Macrophage_C3_Cd163-Up
BP	GO:0032263	GMP salvage	2/439	10/28943	0.00952976	0.0445337	0.0293141	Pnp/Hprt	2	Macrophage_C3_Cd163-Up
BP	GO:0033572	transferrin transport	2/439	10/28943	0.00952976	0.0445337	0.0293141	Cltc/Snx3	2	Macrophage_C3_Cd163-Up
BP	GO:0042451	purine nucleoside biosynthetic process	2/439	10/28943	0.00952976	0.0445337	0.0293141	Pnp/Hprt	2	Macrophage_C3_Cd163-Up
BP	GO:0042455	ribonucleoside biosynthetic process	2/439	10/28943	0.00952976	0.0445337	0.0293141	Pnp/Hprt	2	Macrophage_C3_Cd163-Up
BP	GO:0046129	purine ribonucleoside biosynthetic process	2/439	10/28943	0.00952976	0.0445337	0.0293141	Pnp/Hprt	2	Macrophage_C3_Cd163-Up
BP	GO:0061762	CAMKK-AMPK signaling cascade	2/439	10/28943	0.00952976	0.0445337	0.0293141	Igtp/Irgm1	2	Macrophage_C3_Cd163-Up
BP	GO:0071318	cellular response to ATP	2/439	10/28943	0.00952976	0.0445337	0.0293141	P2rx4/Hsp90b1	2	Macrophage_C3_Cd163-Up
BP	GO:0090269	fibroblast growth factor production	2/439	10/28943	0.00952976	0.0445337	0.0293141	Aif1/Fgfr1	2	Macrophage_C3_Cd163-Up
BP	GO:0090270	regulation of fibroblast growth factor production	2/439	10/28943	0.00952976	0.0445337	0.0293141	Aif1/Fgfr1	2	Macrophage_C3_Cd163-Up
BP	GO:2000510	positive regulation of dendritic cell chemotaxis	2/439	10/28943	0.00952976	0.0445337	0.0293141	Gas6/Calr	2	Macrophage_C3_Cd163-Up
BP	GO:2000646	positive regulation of receptor catabolic process	2/439	10/28943	0.00952976	0.0445337	0.0293141	Apoe/Dtx3l	2	Macrophage_C3_Cd163-Up
BP	GO:0006809	nitric oxide biosynthetic process	5/439	85/28943	0.00954956	0.0445337	0.0293141	Igf1/Aif1/Sod2/P2rx4/H2-M3	5	Macrophage_C3_Cd163-Up
BP	GO:0051262	protein tetramerization	5/439	85/28943	0.00954956	0.0445337	0.0293141	Sod2/B2m/Samhd1/Hprt/Evl	5	Macrophage_C3_Cd163-Up
BP	GO:0060411	cardiac septum morphogenesis	5/439	85/28943	0.00954956	0.0445337	0.0293141	Nrp1/Tgfbr2/Lrp6/Nrp2/Dhrs3	5	Macrophage_C3_Cd163-Up
BP	GO:0070228	regulation of lymphocyte apoptotic process	5/439	85/28943	0.00954956	0.0445337	0.0293141	Ccl5/Pnp/Siglec1/Cd274/P2rx7	5	Macrophage_C3_Cd163-Up
BP	GO:0050821	protein stabilization	8/439	193/28943	0.00955634	0.0445337	0.0293141	Igf1/Igtp/Grn/Lamp1/Irgm1/Calr/Lamp2/Ctnnd1	8	Macrophage_C3_Cd163-Up
BP	GO:0007160	cell-matrix adhesion	9/439	233/28943	0.00956683	0.0445337	0.0293141	Nrp1/Ninj1/Bst1/Hpse/Ptprj/Adam15/Sdc4/Rras/Rin2	9	Macrophage_C3_Cd163-Up
BP	GO:0007034	vacuolar transport	7/439	155/28943	0.00963443	0.0447475	0.0294548	Grn/Lamp1/Bin1/Hgsnat/Atp13a2/Lamp2/Dtx3l	7	Macrophage_C3_Cd163-Up
BP	GO:0031099	regeneration	7/439	155/28943	0.00963443	0.0447475	0.0294548	Igf1/Cd81/Grn/Ninj1/Lifr/Scarf1/Enpp1	7	Macrophage_C3_Cd163-Up
BP	GO:0032814	regulation of natural killer cell activation	4/439	55/28943	0.00968421	0.0448275	0.0295075	Gas6/Il18/Lamp1/Irf1	4	Macrophage_C3_Cd163-Up
BP	GO:0042149	cellular response to glucose starvation	4/439	55/28943	0.00968421	0.0448275	0.0295075	Ifi206/Ifi204/Ifi207/Sesn1	4	Macrophage_C3_Cd163-Up
BP	GO:0098926	postsynaptic signal transduction	4/439	55/28943	0.00968421	0.0448275	0.0295075	Ly6a/Ly6e/Ly6i/Ly6c2	4	Macrophage_C3_Cd163-Up
BP	GO:0045666	positive regulation of neuron differentiation	6/439	119/28943	0.00971068	0.0448997	0.029555	Timp2/Ccl5/Fgfr1/Mef2c/Hspa1b/Ccr5	6	Macrophage_C3_Cd163-Up
BP	GO:0006631	fatty acid metabolic process	14/439	453/28943	0.00991536	0.0457948	0.0301442	Naaa/Aoah/Prxl2b/Acsl1/Ltc4s/C3/Cyb5a/Hpgds/Pla2g15/Tnfrsf1a/Tbxas1/Alox5/Enpp1/Gpx4	14	Macrophage_C3_Cd163-Up
BP	GO:2001235	positive regulation of apoptotic signaling pathway	7/439	156/28943	0.0099596	0.0459477	0.0302449	Serinc3/Ctsc/Itm2c/Siglec1/Pdia3/Nacc2/Pycard	7	Macrophage_C3_Cd163-Up
BP	GO:0003018	vascular process in circulatory system	9/439	235/28943	0.0100797	0.04645	0.0305755	Ednrb/Cd38/Apoe/Sod2/Il18/P2rx4/Ptprj/Tbxas1/Alox5	9	Macrophage_C3_Cd163-Up
BP	GO:0002275	myeloid cell activation involved in immune response	6/439	120/28943	0.0100949	0.0464678	0.0305872	Grn/Il4ra/Vamp8/Fcer1g/Rac2/Pycard	6	Macrophage_C3_Cd163-Up
BP	GO:0022612	gland morphogenesis	7/439	157/28943	0.0102927	0.047122	0.0310179	Igf1/Nrp1/Il18/Fgfr1/Tgfbr2/Lrp6/Ctnnd1	7	Macrophage_C3_Cd163-Up
BP	GO:0070169	positive regulation of biomineral tissue development	4/439	56/28943	0.010307	0.047122	0.0310179	Tent5a/Mef2c/Alox5/P2rx7	4	Macrophage_C3_Cd163-Up
BP	GO:0001516	prostaglandin biosynthetic process	3/439	30/28943	0.0103853	0.047122	0.0310179	Prxl2b/Hpgds/Tbxas1	3	Macrophage_C3_Cd163-Up
BP	GO:0002507	tolerance induction	3/439	30/28943	0.0103853	0.047122	0.0310179	Tgfbr2/Acod1/Cd274	3	Macrophage_C3_Cd163-Up
BP	GO:0034390	smooth muscle cell apoptotic process	3/439	30/28943	0.0103853	0.047122	0.0310179	Igf1/Sod2/Lrp6	3	Macrophage_C3_Cd163-Up
BP	GO:0034391	regulation of smooth muscle cell apoptotic process	3/439	30/28943	0.0103853	0.047122	0.0310179	Igf1/Sod2/Lrp6	3	Macrophage_C3_Cd163-Up
BP	GO:0039528	cytoplasmic pattern recognition receptor signaling pathway in response to virus	3/439	30/28943	0.0103853	0.047122	0.0310179	Ddx60/Dhx58/Oasl1	3	Macrophage_C3_Cd163-Up
BP	GO:0046457	prostanoid biosynthetic process	3/439	30/28943	0.0103853	0.047122	0.0310179	Prxl2b/Hpgds/Tbxas1	3	Macrophage_C3_Cd163-Up
BP	GO:0060907	positive regulation of macrophage cytokine production	3/439	30/28943	0.0103853	0.047122	0.0310179	Casp1/Pycard/P2rx7	3	Macrophage_C3_Cd163-Up
BP	GO:0150077	regulation of neuroinflammatory response	3/439	30/28943	0.0103853	0.047122	0.0310179	Igf1/Grn/Ctsc	3	Macrophage_C3_Cd163-Up
BP	GO:1901185	negative regulation of ERBB signaling pathway	3/439	30/28943	0.0103853	0.047122	0.0310179	Ptprj/Snx5/Lgmn	3	Macrophage_C3_Cd163-Up
BP	GO:1904861	excitatory synapse assembly	3/439	30/28943	0.0103853	0.047122	0.0310179	Sema4a/Srgap2/Plxnb2	3	Macrophage_C3_Cd163-Up
BP	GO:2001032	regulation of double-strand break repair via nonhomologous end joining	3/439	30/28943	0.0103853	0.047122	0.0310179	Parp9/Dtx3l/Fh1	3	Macrophage_C3_Cd163-Up
BP	GO:0010769	regulation of cell morphogenesis involved in differentiation	6/439	121/28943	0.0104897	0.0475289	0.0312857	Nrp1/Hpse/Marcks/Dab2/Calr/Dbnl	6	Macrophage_C3_Cd163-Up
BP	GO:0002637	regulation of immunoglobulin production	5/439	87/28943	0.010498	0.0475289	0.0312857	Ighm/Il4ra/Cd40/Tmbim6/Fcgr2b	5	Macrophage_C3_Cd163-Up
BP	GO:0010959	regulation of metal ion transport	14/439	458/28943	0.0108358	0.0490045	0.032257	Fxyd2/Ccl12/Trf/Igf1/Ccl5/Cxcl9/B2m/Bin1/P2rx4/Scn1b/Slc31a2/Chp2/Tmbim6/P2rx7	14	Macrophage_C3_Cd163-Up
BP	GO:0016050	vesicle organization	11/439	323/28943	0.0108831	0.0491643	0.0323622	Vamp8/Tmcc1/Ap1b1/Ap2m1/Atp13a2/Sdc4/Snx3/Cd2ap/Agfg1/Ap1s2/P2rx7	11	Macrophage_C3_Cd163-Up
BP	GO:0021782	glial cell development	6/439	122/28943	0.0108954	0.0491662	0.0323634	C1qa/Grn/Csf1r/Pmp22/Nrros/Enpp1	6	Macrophage_C3_Cd163-Up
BP	GO:0002377	immunoglobulin production	10/439	280/28943	0.0109129	0.0491914	0.03238	B2m/Ighm/Fgl2/Il4ra/Samhd1/H2-DMa/Cd40/Tmbim6/Fcgr2b/Enpp1	10	Macrophage_C3_Cd163-Up
BP	GO:0045010	actin nucleation	4/439	57/28943	0.0109552	0.0492208	0.0323994	Gmfg/Iqgap2/Fchsd2/Evl	4	Macrophage_C3_Cd163-Up
BP	GO:0050732	negative regulation of peptidyl-tyrosine phosphorylation	4/439	57/28943	0.0109552	0.0492208	0.0323994	Igf1/Il18/Parp14/Irf1	4	Macrophage_C3_Cd163-Up
BP	GO:0110151	positive regulation of biomineralization	4/439	57/28943	0.0109552	0.0492208	0.0323994	Tent5a/Mef2c/Alox5/P2rx7	4	Macrophage_C3_Cd163-Up
BP	GO:0030500	regulation of bone mineralization	5/439	88/28943	0.0109956	0.0492952	0.0324483	Tent5a/Mef2c/Alox5/Enpp1/P2rx7	5	Macrophage_C3_Cd163-Up
BP	GO:0043525	positive regulation of neuron apoptotic process	5/439	88/28943	0.0109956	0.0492952	0.0324483	Grn/Il18/Ctsz/Casp1/Tnfrsf1a	5	Macrophage_C3_Cd163-Up
BP	GO:0032647	regulation of interferon-alpha production	3/439	31/28943	0.0113708	0.0499614	0.0328869	Stat1/Gbp4/Irf7	3	Macrophage_C3_Cd163-Up
BP	GO:0032801	receptor catabolic process	3/439	31/28943	0.0113708	0.0499614	0.0328869	Apoe/Lgmn/Dtx3l	3	Macrophage_C3_Cd163-Up
BP	GO:0036314	response to sterol	3/439	31/28943	0.0113708	0.0499614	0.0328869	Tgfbr2/Lrp6/Ccr5	3	Macrophage_C3_Cd163-Up
BP	GO:0044062	regulation of excretion	3/439	31/28943	0.0113708	0.0499614	0.0328869	Ednrb/Snx5/Comt	3	Macrophage_C3_Cd163-Up
BP	GO:0098884	postsynaptic neurotransmitter receptor internalization	3/439	31/28943	0.0113708	0.0499614	0.0328869	Ap2a2/Ap2m1/Ap2s1	3	Macrophage_C3_Cd163-Up
BP	GO:0140239	postsynaptic endocytosis	3/439	31/28943	0.0113708	0.0499614	0.0328869	Ap2a2/Ap2m1/Ap2s1	3	Macrophage_C3_Cd163-Up
BP	GO:0048863	stem cell differentiation	10/439	282/28943	0.0114277	0.0499614	0.0328869	Ednrb/Nrp1/Ap2a2/Fgfr1/Lrp6/Sema4a/Anxa6/Mef2c/Nrp2/Lbh	10	Macrophage_C3_Cd163-Up
BP	GO:0010827	regulation of glucose transmembrane transport	5/439	89/28943	0.011509	0.0499614	0.0328869	Igf1/C3/Rnasel/Stxbp3/Enpp1	5	Macrophage_C3_Cd163-Up
BP	GO:0014032	neural crest cell development	5/439	89/28943	0.011509	0.0499614	0.0328869	Ednrb/Nrp1/Sema4a/Anxa6/Nrp2	5	Macrophage_C3_Cd163-Up
BP	GO:0002399	MHC class II protein complex assembly	2/439	11/28943	0.0115314	0.0499614	0.0328869	B2m/H2-DMa	2	Macrophage_C3_Cd163-Up
BP	GO:0002503	peptide antigen assembly with MHC class II protein complex	2/439	11/28943	0.0115314	0.0499614	0.0328869	B2m/H2-DMa	2	Macrophage_C3_Cd163-Up
BP	GO:0002645	positive regulation of tolerance induction	2/439	11/28943	0.0115314	0.0499614	0.0328869	Tgfbr2/Cd274	2	Macrophage_C3_Cd163-Up
BP	GO:0002679	respiratory burst involved in defense response	2/439	11/28943	0.0115314	0.0499614	0.0328869	Slamf8/Grn	2	Macrophage_C3_Cd163-Up
BP	GO:0003418	growth plate cartilage chondrocyte differentiation	2/439	11/28943	0.0115314	0.0499614	0.0328869	Tgfbr2/Anxa6	2	Macrophage_C3_Cd163-Up
BP	GO:0006013	mannose metabolic process	2/439	11/28943	0.0115314	0.0499614	0.0328869	Man2b1/Man1c1	2	Macrophage_C3_Cd163-Up
BP	GO:0006521	regulation of cellular amino acid metabolic process	2/439	11/28943	0.0115314	0.0499614	0.0328869	Comt/Fh1	2	Macrophage_C3_Cd163-Up
BP	GO:0009163	nucleoside biosynthetic process	2/439	11/28943	0.0115314	0.0499614	0.0328869	Pnp/Hprt	2	Macrophage_C3_Cd163-Up
BP	GO:0015810	aspartate transmembrane transport	2/439	11/28943	0.0115314	0.0499614	0.0328869	Slc13a3/Lrrc8c	2	Macrophage_C3_Cd163-Up
BP	GO:0019227	neuronal action potential propagation	2/439	11/28943	0.0115314	0.0499614	0.0328869	Scn1b/Pmp22	2	Macrophage_C3_Cd163-Up
BP	GO:0019372	lipoxygenase pathway	2/439	11/28943	0.0115314	0.0499614	0.0328869	Alox5/Gpx4	2	Macrophage_C3_Cd163-Up
BP	GO:0030202	heparin metabolic process	2/439	11/28943	0.0115314	0.0499614	0.0328869	Ednrb/Hpse	2	Macrophage_C3_Cd163-Up
BP	GO:0032908	regulation of transforming growth factor beta1 production	2/439	11/28943	0.0115314	0.0499614	0.0328869	Cd2ap/Atp6ap2	2	Macrophage_C3_Cd163-Up
BP	GO:0034404	nucleobase-containing small molecule biosynthetic process	2/439	11/28943	0.0115314	0.0499614	0.0328869	Pnp/Hprt	2	Macrophage_C3_Cd163-Up
BP	GO:0035672	oligopeptide transmembrane transport	2/439	11/28943	0.0115314	0.0499614	0.0328869	Slc13a3/Abcc5	2	Macrophage_C3_Cd163-Up
BP	GO:0035701	hematopoietic stem cell migration	2/439	11/28943	0.0115314	0.0499614	0.0328869	Gas6/Enpp1	2	Macrophage_C3_Cd163-Up
BP	GO:0036135	Schwann cell migration	2/439	11/28943	0.0115314	0.0499614	0.0328869	Pmp22/Rras	2	Macrophage_C3_Cd163-Up
BP	GO:0043568	positive regulation of insulin-like growth factor receptor signaling pathway	2/439	11/28943	0.0115314	0.0499614	0.0328869	Igf1/Igfbp4	2	Macrophage_C3_Cd163-Up
BP	GO:0090713	immunological memory process	2/439	11/28943	0.0115314	0.0499614	0.0328869	Cd81/Fgl2	2	Macrophage_C3_Cd163-Up
BP	GO:0098870	action potential propagation	2/439	11/28943	0.0115314	0.0499614	0.0328869	Scn1b/Pmp22	2	Macrophage_C3_Cd163-Up
BP	GO:1902946	protein localization to early endosome	2/439	11/28943	0.0115314	0.0499614	0.0328869	Nrp1/Dtx3l	2	Macrophage_C3_Cd163-Up
BP	GO:1903332	regulation of protein folding	2/439	11/28943	0.0115314	0.0499614	0.0328869	Grn/Pdia3	2	Macrophage_C3_Cd163-Up
BP	GO:2001214	positive regulation of vasculogenesis	2/439	11/28943	0.0115314	0.0499614	0.0328869	Rras/Rin2	2	Macrophage_C3_Cd163-Up
BP	GO:0042311	vasodilation	4/439	58/28943	0.011629	0.0503316	0.0331305	Ednrb/Apoe/Sod2/P2rx4	4	Macrophage_C3_Cd163-Up
BP	GO:0007009	plasma membrane organization	7/439	161/28943	0.0117066	0.0505612	0.0332817	Folr2/Bin1/Mtss1/Anxa6/Colec12/P2rx7/Snx9	7	Macrophage_C3_Cd163-Up
BP	GO:0045667	regulation of osteoblast differentiation	7/439	161/28943	0.0117066	0.0505612	0.0332817	Igf1/Ifitm3/Fgfr1/Cebpd/Tent5a/Mef2c/Ifi204	7	Macrophage_C3_Cd163-Up
BP	GO:0032963	collagen metabolic process	6/439	124/28943	0.0117399	0.0505991	0.0333066	Il18/Ctsb/Prdx5/Pepd/Adam15/P2rx7	6	Macrophage_C3_Cd163-Up
BP	GO:1905954	positive regulation of lipid localization	6/439	124/28943	0.0117399	0.0505991	0.0333066	Pltp/Apoe/Acsl1/C3/Dab2/P2rx7	6	Macrophage_C3_Cd163-Up
BP	GO:0006911	phagocytosis, engulfment	8/439	201/28943	0.0120015	0.051673	0.0340135	Aif1/Ighm/Fcgr3/C3/Fcer1g/Rac2/Fcgr2b/Timd4	8	Macrophage_C3_Cd163-Up
BP	GO:0019915	lipid storage	5/439	90/28943	0.0120385	0.0517781	0.0340827	Apoe/Hexa/C3/Rnf213/Enpp1	5	Macrophage_C3_Cd163-Up
BP	GO:0048259	regulation of receptor-mediated endocytosis	6/439	125/28943	0.0121789	0.0523276	0.0344444	Trf/B2m/C3/Dab2/Ap2m1/Cd2ap	6	Macrophage_C3_Cd163-Up
BP	GO:0042743	hydrogen peroxide metabolic process	4/439	59/28943	0.012329	0.0528074	0.0347602	Sod2/Prdx1/Prdx5/Cybb	4	Macrophage_C3_Cd163-Up
BP	GO:1900024	regulation of substrate adhesion-dependent cell spreading	4/439	59/28943	0.012329	0.0528074	0.0347602	Nrp1/Hpse/Dab2/Calr	4	Macrophage_C3_Cd163-Up
BP	GO:2001238	positive regulation of extrinsic apoptotic signaling pathway	4/439	59/28943	0.012329	0.0528074	0.0347602	Itm2c/Siglec1/Pdia3/Pycard	4	Macrophage_C3_Cd163-Up
BP	GO:0002825	regulation of T-helper 1 type immune response	3/439	32/28943	0.0124083	0.0529277	0.0348394	Il18/Il4ra/Irf1	3	Macrophage_C3_Cd163-Up
BP	GO:0010259	multicellular organism aging	3/439	32/28943	0.0124083	0.0529277	0.0348394	Pmp22/Gna12/Enpp1	3	Macrophage_C3_Cd163-Up
BP	GO:0051085	chaperone cofactor-dependent protein refolding	3/439	32/28943	0.0124083	0.0529277	0.0348394	H2-DMa/Sdf2l1/Hspa1b	3	Macrophage_C3_Cd163-Up
BP	GO:0060977	coronary vasculature morphogenesis	3/439	32/28943	0.0124083	0.0529277	0.0348394	Nrp1/Fgfr1/Spred1	3	Macrophage_C3_Cd163-Up
BP	GO:0006029	proteoglycan metabolic process	5/439	91/28943	0.0125843	0.0535676	0.0352606	Igf1/Hpse/Dse/Hgsnat/Man1c1	5	Macrophage_C3_Cd163-Up
BP	GO:0046683	response to organophosphorus	5/439	91/28943	0.0125843	0.0535676	0.0352606	P2rx4/Casp1/Hsp90b1/Enpp1/P2rx7	5	Macrophage_C3_Cd163-Up
BP	GO:0009101	glycoprotein biosynthetic process	10/439	287/28943	0.0127952	0.0544091	0.0358145	Itm2b/Igf1/Tmem106a/Itm2c/Dse/B3gnt2/Mgat1/Tmem59/Man1c1/St6galnac4	10	Macrophage_C3_Cd163-Up
BP	GO:0051930	regulation of sensory perception of pain	4/439	60/28943	0.0130553	0.0554011	0.0364675	Ednrb/Fcgr4/Fgfr1/Comt	4	Macrophage_C3_Cd163-Up
BP	GO:1900015	regulation of cytokine production involved in inflammatory response	4/439	60/28943	0.0130553	0.0554011	0.0364675	Pld4/Pycard/Pld3/Alox5	4	Macrophage_C3_Cd163-Up
BP	GO:0006096	glycolytic process	5/439	92/28943	0.0131466	0.0556741	0.0366472	Igf1/Hk3/Slc2a6/Enpp1/P2rx7	5	Macrophage_C3_Cd163-Up
BP	GO:1900182	positive regulation of protein localization to nucleus	5/439	92/28943	0.0131466	0.0556741	0.0366472	Chp2/Cd2ap/Parp9/Dtx3l/Tnfrsf1a	5	Macrophage_C3_Cd163-Up
BP	GO:0009156	ribonucleoside monophosphate biosynthetic process	3/439	33/28943	0.0134984	0.0566164	0.0372675	Pnp/Upp1/Hprt	3	Macrophage_C3_Cd163-Up
BP	GO:0070269	pyroptosis	3/439	33/28943	0.0134984	0.0566164	0.0372675	Zbp1/Casp1/Pycard	3	Macrophage_C3_Cd163-Up
BP	GO:0150117	positive regulation of cell-substrate junction organization	3/439	33/28943	0.0134984	0.0566164	0.0372675	Nrp1/Ptprj/Sdc4	3	Macrophage_C3_Cd163-Up
BP	GO:1904706	negative regulation of vascular associated smooth muscle cell proliferation	3/439	33/28943	0.0134984	0.0566164	0.0372675	Sod2/Mef2c/Gna12	3	Macrophage_C3_Cd163-Up
BP	GO:0001781	neutrophil apoptotic process	2/439	12/28943	0.0137	0.0566164	0.0372675	Il18/Fcgr2b	2	Macrophage_C3_Cd163-Up
BP	GO:0002176	male germ cell proliferation	2/439	12/28943	0.0137	0.0566164	0.0372675	Il18/Hpgds	2	Macrophage_C3_Cd163-Up
BP	GO:0002579	positive regulation of antigen processing and presentation	2/439	12/28943	0.0137	0.0566164	0.0372675	Tap2/Pycard	2	Macrophage_C3_Cd163-Up
BP	GO:0002924	negative regulation of humoral immune response mediated by circulating immunoglobulin	2/439	12/28943	0.0137	0.0566164	0.0372675	Cd55/Fcgr2b	2	Macrophage_C3_Cd163-Up
BP	GO:0006047	UDP-N-acetylglucosamine metabolic process	2/439	12/28943	0.0137	0.0566164	0.0372675	Gnpda1/Mgat1	2	Macrophage_C3_Cd163-Up
BP	GO:0007042	lysosomal lumen acidification	2/439	12/28943	0.0137	0.0566164	0.0372675	Grn/Atp6ap2	2	Macrophage_C3_Cd163-Up
BP	GO:0009143	nucleoside triphosphate catabolic process	2/439	12/28943	0.0137	0.0566164	0.0372675	Samhd1/Enpp1	2	Macrophage_C3_Cd163-Up
BP	GO:0009215	purine deoxyribonucleoside triphosphate metabolic process	2/439	12/28943	0.0137	0.0566164	0.0372675	Pnp/Samhd1	2	Macrophage_C3_Cd163-Up
BP	GO:0021561	facial nerve development	2/439	12/28943	0.0137	0.0566164	0.0372675	Nrp1/Nrp2	2	Macrophage_C3_Cd163-Up
BP	GO:0021610	facial nerve morphogenesis	2/439	12/28943	0.0137	0.0566164	0.0372675	Nrp1/Nrp2	2	Macrophage_C3_Cd163-Up
BP	GO:0032825	positive regulation of natural killer cell differentiation	2/439	12/28943	0.0137	0.0566164	0.0372675	Gas6/Irf1	2	Macrophage_C3_Cd163-Up
BP	GO:0035563	positive regulation of chromatin binding	2/439	12/28943	0.0137	0.0566164	0.0372675	Parp9/Dtx3l	2	Macrophage_C3_Cd163-Up
BP	GO:0042270	protection from natural killer cell mediated cytotoxicity	2/439	12/28943	0.0137	0.0566164	0.0372675	Tap1/Tap2	2	Macrophage_C3_Cd163-Up
BP	GO:0045625	regulation of T-helper 1 cell differentiation	2/439	12/28943	0.0137	0.0566164	0.0372675	Il4ra/Irf1	2	Macrophage_C3_Cd163-Up
BP	GO:0060439	trachea morphogenesis	2/439	12/28943	0.0137	0.0566164	0.0372675	Tgfbr2/Lrp6	2	Macrophage_C3_Cd163-Up
BP	GO:0060536	cartilage morphogenesis	2/439	12/28943	0.0137	0.0566164	0.0372675	Lrp6/Mef2c	2	Macrophage_C3_Cd163-Up
BP	GO:0071281	cellular response to iron ion	2/439	12/28943	0.0137	0.0566164	0.0372675	Trf/B2m	2	Macrophage_C3_Cd163-Up
BP	GO:0099004	calmodulin dependent kinase signaling pathway	2/439	12/28943	0.0137	0.0566164	0.0372675	Igtp/Irgm1	2	Macrophage_C3_Cd163-Up
BP	GO:1905245	regulation of aspartic-type peptidase activity	2/439	12/28943	0.0137	0.0566164	0.0372675	Grn/Bin1	2	Macrophage_C3_Cd163-Up
BP	GO:0006757	ATP generation from ADP	5/439	93/28943	0.0137256	0.0566164	0.0372675	Igf1/Hk3/Slc2a6/Enpp1/P2rx7	5	Macrophage_C3_Cd163-Up
BP	GO:0034308	primary alcohol metabolic process	5/439	93/28943	0.0137256	0.0566164	0.0372675	Ednrb/Naaa/Dab2/Akr1b3/Dhrs3	5	Macrophage_C3_Cd163-Up
BP	GO:0055072	iron ion homeostasis	5/439	93/28943	0.0137256	0.0566164	0.0372675	Cp/Trf/Sod2/B2m/Atp13a2	5	Macrophage_C3_Cd163-Up
BP	GO:0061351	neural precursor cell proliferation	8/439	206/28943	0.0137466	0.0566463	0.0372871	Trf/Igf1/Grn/Fgfr1/Ctsz/Lrp6/Plxnb2/Ccr5	8	Macrophage_C3_Cd163-Up
BP	GO:0033003	regulation of mast cell activation	4/439	61/28943	0.0138083	0.0567308	0.0373428	Il4ra/Vamp8/Fcer1g/Rac2	4	Macrophage_C3_Cd163-Up
BP	GO:0046470	phosphatidylcholine metabolic process	4/439	61/28943	0.0138083	0.0567308	0.0373428	Pla2g7/Pla2g2d/Cept1/Pla2g15	4	Macrophage_C3_Cd163-Up
BP	GO:0051931	regulation of sensory perception	4/439	61/28943	0.0138083	0.0567308	0.0373428	Ednrb/Fcgr4/Fgfr1/Comt	4	Macrophage_C3_Cd163-Up
BP	GO:0001503	ossification	13/439	426/28943	0.0139497	0.0572548	0.0376877	Igf1/Ifitm3/Fgfr1/Mtss1/Lrp6/Cebpd/Tent5a/Mef2c/Dhrs3/Ifi204/Alox5/Enpp1/P2rx7	13	Macrophage_C3_Cd163-Up
BP	GO:0006958	complement activation, classical pathway	7/439	167/28943	0.0140832	0.0577454	0.0380107	C1qa/C1qc/C1qb/Ighm/Cd55/C3/C1ra	7	Macrophage_C3_Cd163-Up
BP	GO:0016236	macroautophagy	9/439	249/28943	0.0142696	0.0584516	0.0384755	Igtp/Vamp8/Irgm1/Atp13a2/Rnf213/Lamp2/Fez2/Tbc1d14/Sesn1	9	Macrophage_C3_Cd163-Up
BP	GO:0051899	membrane depolarization	5/439	94/28943	0.0143215	0.0586061	0.0385772	B2m/P2rx4/Scn1b/Casp1/P2rx7	5	Macrophage_C3_Cd163-Up
BP	GO:0032653	regulation of interleukin-10 production	4/439	62/28943	0.0145883	0.0593846	0.0390896	Fcer1g/Fcgr2b/Cd274/Pycard	4	Macrophage_C3_Cd163-Up
BP	GO:0032655	regulation of interleukin-12 production	4/439	62/28943	0.0145883	0.0593846	0.0390896	Unc93b1/Cd40/Irf1/Cmklr1	4	Macrophage_C3_Cd163-Up
BP	GO:0042269	regulation of natural killer cell mediated cytotoxicity	4/439	62/28943	0.0145883	0.0593846	0.0390896	Tap1/Lamp1/H2-M3/Tap2	4	Macrophage_C3_Cd163-Up
BP	GO:0002053	positive regulation of mesenchymal cell proliferation	3/439	34/28943	0.0146412	0.0593846	0.0390896	Fgfr1/Tgfbr2/Lrp6	3	Macrophage_C3_Cd163-Up
BP	GO:0009119	ribonucleoside metabolic process	3/439	34/28943	0.0146412	0.0593846	0.0390896	Pnp/Upp1/Hprt	3	Macrophage_C3_Cd163-Up
BP	GO:0032607	interferon-alpha production	3/439	34/28943	0.0146412	0.0593846	0.0390896	Stat1/Gbp4/Irf7	3	Macrophage_C3_Cd163-Up
BP	GO:0043094	cellular metabolic compound salvage	3/439	34/28943	0.0146412	0.0593846	0.0390896	Pnp/Upp1/Hprt	3	Macrophage_C3_Cd163-Up
BP	GO:0055094	response to lipoprotein particle	3/439	34/28943	0.0146412	0.0593846	0.0390896	Apoe/Cd81/Fcer1g	3	Macrophage_C3_Cd163-Up
BP	GO:0060402	calcium ion transport into cytosol	3/439	34/28943	0.0146412	0.0593846	0.0390896	P2rx4/Tmbim6/P2rx7	3	Macrophage_C3_Cd163-Up
BP	GO:0046887	positive regulation of hormone secretion	7/439	169/28943	0.0149469	0.0605652	0.0398667	Cd38/Itsn1/Fgfr1/Vamp8/Dab2/Nadk/Oxct1	7	Macrophage_C3_Cd163-Up
BP	GO:0010720	positive regulation of cell development	12/439	384/28943	0.015019	0.0607975	0.0400196	Trf/Igf1/Apoe/Nrp1/Ninj1/Bin1/Hpse/Marcks/Dab2/Calr/Dbnl/Plxnb2	12	Macrophage_C3_Cd163-Up
BP	GO:0031331	positive regulation of cellular catabolic process	13/439	431/28943	0.0152202	0.0615517	0.0405161	Igf1/Apoe/Igtp/Hpse/Irgm1/Dab2/Trim30a/Dtx3l/Tmem59/P2rx7/Hspa1b/Sesn1/Snx9	13	Macrophage_C3_Cd163-Up
BP	GO:1903409	reactive oxygen species biosynthetic process	4/439	63/28943	0.0153957	0.0622004	0.0409431	Sod2/Cybb/Alox5/Ndufc2	4	Macrophage_C3_Cd163-Up
BP	GO:0045672	positive regulation of osteoclast differentiation	3/439	35/28943	0.0158372	0.0632769	0.0416517	Ccl5/Ninj1/Csf1r	3	Macrophage_C3_Cd163-Up
BP	GO:2000406	positive regulation of T cell migration	3/439	35/28943	0.0158372	0.0632769	0.0416517	Ccl5/Aif1/Pycard	3	Macrophage_C3_Cd163-Up
BP	GO:0002756	MyD88-independent toll-like receptor signaling pathway	2/439	13/28943	0.0160299	0.0632769	0.0416517	Irf7/Cd40	2	Macrophage_C3_Cd163-Up
BP	GO:0009200	deoxyribonucleoside triphosphate metabolic process	2/439	13/28943	0.0160299	0.0632769	0.0416517	Pnp/Samhd1	2	Macrophage_C3_Cd163-Up
BP	GO:0019370	leukotriene biosynthetic process	2/439	13/28943	0.0160299	0.0632769	0.0416517	Ltc4s/Alox5	2	Macrophage_C3_Cd163-Up
BP	GO:0021604	cranial nerve structural organization	2/439	13/28943	0.0160299	0.0632769	0.0416517	Nrp1/Nrp2	2	Macrophage_C3_Cd163-Up
BP	GO:0031652	positive regulation of heat generation	2/439	13/28943	0.0160299	0.0632769	0.0416517	Ccl5/Ccr5	2	Macrophage_C3_Cd163-Up
BP	GO:0031953	negative regulation of protein autophosphorylation	2/439	13/28943	0.0160299	0.0632769	0.0416517	Gfra2/Enpp1	2	Macrophage_C3_Cd163-Up
BP	GO:0032060	bleb assembly	2/439	13/28943	0.0160299	0.0632769	0.0416517	Pmp22/P2rx7	2	Macrophage_C3_Cd163-Up
BP	GO:0032650	regulation of interleukin-1 alpha production	2/439	13/28943	0.0160299	0.0632769	0.0416517	Casp1/P2rx7	2	Macrophage_C3_Cd163-Up
BP	GO:0033240	positive regulation of cellular amine metabolic process	2/439	13/28943	0.0160299	0.0632769	0.0416517	Comt/Hprt	2	Macrophage_C3_Cd163-Up
BP	GO:0034374	low-density lipoprotein particle remodeling	2/439	13/28943	0.0160299	0.0632769	0.0416517	Apoe/Pla2g7	2	Macrophage_C3_Cd163-Up
BP	GO:0034375	high-density lipoprotein particle remodeling	2/439	13/28943	0.0160299	0.0632769	0.0416517	Pltp/Apoe	2	Macrophage_C3_Cd163-Up
BP	GO:0034756	regulation of iron ion transport	2/439	13/28943	0.0160299	0.0632769	0.0416517	Trf/B2m	2	Macrophage_C3_Cd163-Up
BP	GO:0042532	negative regulation of tyrosine phosphorylation of STAT protein	2/439	13/28943	0.0160299	0.0632769	0.0416517	Parp14/Irf1	2	Macrophage_C3_Cd163-Up
BP	GO:0044793	negative regulation by host of viral process	2/439	13/28943	0.0160299	0.0632769	0.0416517	Ccl8/Ccl12	2	Macrophage_C3_Cd163-Up
BP	GO:0048385	regulation of retinoic acid receptor signaling pathway	2/439	13/28943	0.0160299	0.0632769	0.0416517	Calr/Dhrs3	2	Macrophage_C3_Cd163-Up
BP	GO:0048934	peripheral nervous system neuron differentiation	2/439	13/28943	0.0160299	0.0632769	0.0416517	Pmp22/Etv1	2	Macrophage_C3_Cd163-Up
BP	GO:0048935	peripheral nervous system neuron development	2/439	13/28943	0.0160299	0.0632769	0.0416517	Pmp22/Etv1	2	Macrophage_C3_Cd163-Up
BP	GO:0099159	regulation of modification of postsynaptic structure	2/439	13/28943	0.0160299	0.0632769	0.0416517	Itsn1/Marcks	2	Macrophage_C3_Cd163-Up
BP	GO:0099532	synaptic vesicle endosomal processing	2/439	13/28943	0.0160299	0.0632769	0.0416517	Itsn1/Ap1s2	2	Macrophage_C3_Cd163-Up
BP	GO:1900121	negative regulation of receptor binding	2/439	13/28943	0.0160299	0.0632769	0.0416517	B2m/Adam15	2	Macrophage_C3_Cd163-Up
BP	GO:1902950	regulation of dendritic spine maintenance	2/439	13/28943	0.0160299	0.0632769	0.0416517	Apoe/Fcgr2b	2	Macrophage_C3_Cd163-Up
BP	GO:1904753	negative regulation of vascular associated smooth muscle cell migration	2/439	13/28943	0.0160299	0.0632769	0.0416517	Mef2c/Gna12	2	Macrophage_C3_Cd163-Up
BP	GO:0002444	myeloid leukocyte mediated immunity	6/439	133/28943	0.0161147	0.06349	0.041792	Il4ra/Vamp8/Fcgr3/C3/Fcer1g/Rac2	6	Macrophage_C3_Cd163-Up
BP	GO:0033559	unsaturated fatty acid metabolic process	6/439	133/28943	0.0161147	0.06349	0.041792	Prxl2b/Hpgds/Tnfrsf1a/Tbxas1/Alox5/Gpx4	6	Macrophage_C3_Cd163-Up
BP	GO:0021954	central nervous system neuron development	5/439	97/28943	0.0162128	0.0637038	0.0419327	Nrp1/Fgfr1/Scn1b/Nrp2/Hprt	5	Macrophage_C3_Cd163-Up
BP	GO:0014911	positive regulation of smooth muscle cell migration	4/439	64/28943	0.0162307	0.0637038	0.0419327	Igf1/Ccl5/Aif1/Il18	4	Macrophage_C3_Cd163-Up
BP	GO:0032613	interleukin-10 production	4/439	64/28943	0.0162307	0.0637038	0.0419327	Fcer1g/Fcgr2b/Cd274/Pycard	4	Macrophage_C3_Cd163-Up
BP	GO:0032615	interleukin-12 production	4/439	64/28943	0.0162307	0.0637038	0.0419327	Unc93b1/Cd40/Irf1/Cmklr1	4	Macrophage_C3_Cd163-Up
BP	GO:0071695	anatomical structure maturation	10/439	299/28943	0.0165765	0.0649995	0.0427856	C1qa/Ednrb/Igf1/Fgfr1/C3/Pmp22/Scarf1/Akr1b3/Atp6ap2/Enpp1	10	Macrophage_C3_Cd163-Up
BP	GO:1901361	organic cyclic compound catabolic process	14/439	484/28943	0.0167469	0.0656052	0.0431843	Blvrb/Apoe/Pnp/Upp1/Rnaset2b/Rnaset2a/Samhd1/Rnasel/Mgat1/Tent5a/Comt/Hprt/Hint1/Enpp1	14	Macrophage_C3_Cd163-Up
BP	GO:0035296	regulation of tube diameter	7/439	173/28943	0.0167864	0.0656355	0.0432043	Ednrb/Cd38/Apoe/Sod2/P2rx4/Tbxas1/Alox5	7	Macrophage_C3_Cd163-Up
BP	GO:0097746	blood vessel diameter maintenance	7/439	173/28943	0.0167864	0.0656355	0.0432043	Ednrb/Cd38/Apoe/Sod2/P2rx4/Tbxas1/Alox5	7	Macrophage_C3_Cd163-Up
BP	GO:0001655	urogenital system development	12/439	391/28943	0.0170545	0.0659001	0.0433784	Ednrb/Cfh/Igf1/Stat1/Nrp1/Fgfr1/Ap1b1/Mtss1/Mef2c/Akr1b3/Ctnnd1/Enpp1	12	Macrophage_C3_Cd163-Up
BP	GO:0001779	natural killer cell differentiation	3/439	36/28943	0.0170865	0.0659001	0.0433784	Gas6/Mertk/Irf1	3	Macrophage_C3_Cd163-Up
BP	GO:0006471	protein ADP-ribosylation	3/439	36/28943	0.0170865	0.0659001	0.0433784	Parp14/Parp9/Enpp1	3	Macrophage_C3_Cd163-Up
BP	GO:0009154	purine ribonucleotide catabolic process	3/439	36/28943	0.0170865	0.0659001	0.0433784	Pnp/Hprt/Hint1	3	Macrophage_C3_Cd163-Up
BP	GO:0010043	response to zinc ion	3/439	36/28943	0.0170865	0.0659001	0.0433784	P2rx4/Mt1/P2rx7	3	Macrophage_C3_Cd163-Up
BP	GO:0010922	positive regulation of phosphatase activity	3/439	36/28943	0.0170865	0.0659001	0.0433784	Chp2/Mef2c/Gna12	3	Macrophage_C3_Cd163-Up
BP	GO:0014912	negative regulation of smooth muscle cell migration	3/439	36/28943	0.0170865	0.0659001	0.0433784	Aif1/Mef2c/Gna12	3	Macrophage_C3_Cd163-Up
BP	GO:0034122	negative regulation of toll-like receptor signaling pathway	3/439	36/28943	0.0170865	0.0659001	0.0433784	Acod1/Trim30a/Smpdl3b	3	Macrophage_C3_Cd163-Up
BP	GO:0043537	negative regulation of blood vessel endothelial cell migration	3/439	36/28943	0.0170865	0.0659001	0.0433784	Apoe/Spred1/Mef2c	3	Macrophage_C3_Cd163-Up
BP	GO:0097242	amyloid-beta clearance	3/439	36/28943	0.0170865	0.0659001	0.0433784	Apoe/Cltc/C3	3	Macrophage_C3_Cd163-Up
BP	GO:2000515	negative regulation of CD4-positive, alpha-beta T cell activation	3/439	36/28943	0.0170865	0.0659001	0.0433784	Il4ra/Cd274/Irf1	3	Macrophage_C3_Cd163-Up
BP	GO:0001836	release of cytochrome c from mitochondria	4/439	65/28943	0.0170935	0.0659001	0.0433784	Igf1/Sod2/Casp1/Pycard	4	Macrophage_C3_Cd163-Up
BP	GO:0002707	negative regulation of lymphocyte mediated immunity	4/439	65/28943	0.0170935	0.0659001	0.0433784	Tap1/Cd55/Tap2/Fcgr2b	4	Macrophage_C3_Cd163-Up
BP	GO:0002715	regulation of natural killer cell mediated immunity	4/439	65/28943	0.0170935	0.0659001	0.0433784	Tap1/Lamp1/H2-M3/Tap2	4	Macrophage_C3_Cd163-Up
BP	GO:0035306	positive regulation of dephosphorylation	4/439	65/28943	0.0170935	0.0659001	0.0433784	Pirb/Chp2/Mef2c/Gna12	4	Macrophage_C3_Cd163-Up
BP	GO:0009144	purine nucleoside triphosphate metabolic process	9/439	257/28943	0.017177	0.0661603	0.0435497	Cfh/Igf1/Pnp/Hk3/Samhd1/Slc2a6/Ndufc2/Enpp1/P2rx7	9	Macrophage_C3_Cd163-Up
BP	GO:0035150	regulation of tube size	7/439	174/28943	0.0172702	0.0664572	0.0437451	Ednrb/Cd38/Apoe/Sod2/P2rx4/Tbxas1/Alox5	7	Macrophage_C3_Cd163-Up
BP	GO:0045576	mast cell activation	5/439	99/28943	0.0175619	0.0674539	0.0444012	Il4ra/Vamp8/Fcgr3/Fcer1g/Rac2	5	Macrophage_C3_Cd163-Up
BP	GO:0048864	stem cell development	5/439	99/28943	0.0175619	0.0674539	0.0444012	Ednrb/Nrp1/Sema4a/Anxa6/Nrp2	5	Macrophage_C3_Cd163-Up
BP	GO:0051216	cartilage development	8/439	216/28943	0.0177809	0.0682315	0.0449131	Cfh/Maf/Fgfr1/Tgfbr2/Lrp6/Anxa6/Mef2c/Enpp1	8	Macrophage_C3_Cd163-Up
BP	GO:0002534	cytokine production involved in inflammatory response	4/439	66/28943	0.0179844	0.0685671	0.045134	Pld4/Pycard/Pld3/Alox5	4	Macrophage_C3_Cd163-Up
BP	GO:0070265	necrotic cell death	4/439	66/28943	0.0179844	0.0685671	0.045134	Ninj1/Zbp1/Casp1/Ndufc2	4	Macrophage_C3_Cd163-Up
BP	GO:0042326	negative regulation of phosphorylation	12/439	394/28943	0.0179879	0.0685671	0.045134	Igf1/Apoe/Il18/Gbp4/Ptprj/Lrp6/Parp14/Spred1/Gfra2/Pycard/Irf1/Enpp1	12	Macrophage_C3_Cd163-Up
BP	GO:0072001	renal system development	11/439	348/28943	0.0179923	0.0685671	0.045134	Ednrb/Cfh/Stat1/Nrp1/Fgfr1/Ap1b1/Mtss1/Mef2c/Akr1b3/Ctnnd1/Enpp1	11	Macrophage_C3_Cd163-Up
BP	GO:0002028	regulation of sodium ion transport	5/439	100/28943	0.0182634	0.0685671	0.045134	Fxyd2/P2rx4/Scn1b/Chp2/P2rx7	5	Macrophage_C3_Cd163-Up
BP	GO:0006970	response to osmotic stress	5/439	100/28943	0.0182634	0.0685671	0.045134	Serpinb6a/Casp1/Lrrc8c/Akr1b3/Pycard	5	Macrophage_C3_Cd163-Up
BP	GO:0007435	salivary gland morphogenesis	3/439	37/28943	0.0183893	0.0685671	0.045134	Nrp1/Fgfr1/Ctnnd1	3	Macrophage_C3_Cd163-Up
BP	GO:0019934	cGMP-mediated signaling	3/439	37/28943	0.0183893	0.0685671	0.045134	Ednrb/Apoe/Guca1a	3	Macrophage_C3_Cd163-Up
BP	GO:0033005	positive regulation of mast cell activation	3/439	37/28943	0.0183893	0.0685671	0.045134	Il4ra/Vamp8/Fcer1g	3	Macrophage_C3_Cd163-Up
BP	GO:0045577	regulation of B cell differentiation	3/439	37/28943	0.0183893	0.0685671	0.045134	Pnp/Slamf8/Il2rg	3	Macrophage_C3_Cd163-Up
BP	GO:0048846	axon extension involved in axon guidance	3/439	37/28943	0.0183893	0.0685671	0.045134	Nrp1/Sema4a/Nrp2	3	Macrophage_C3_Cd163-Up
BP	GO:0051084	'de novo' post-translational protein folding	3/439	37/28943	0.0183893	0.0685671	0.045134	H2-DMa/Sdf2l1/Hspa1b	3	Macrophage_C3_Cd163-Up
BP	GO:0070306	lens fiber cell differentiation	3/439	37/28943	0.0183893	0.0685671	0.045134	Maf/Plaat3/Spred1	3	Macrophage_C3_Cd163-Up
BP	GO:0071402	cellular response to lipoprotein particle stimulus	3/439	37/28943	0.0183893	0.0685671	0.045134	Apoe/Cd81/Fcer1g	3	Macrophage_C3_Cd163-Up
BP	GO:1902003	regulation of amyloid-beta formation	3/439	37/28943	0.0183893	0.0685671	0.045134	Igf1/Apoe/Bin1	3	Macrophage_C3_Cd163-Up
BP	GO:1902284	neuron projection extension involved in neuron projection guidance	3/439	37/28943	0.0183893	0.0685671	0.045134	Nrp1/Sema4a/Nrp2	3	Macrophage_C3_Cd163-Up
BP	GO:1904738	vascular associated smooth muscle cell migration	3/439	37/28943	0.0183893	0.0685671	0.045134	Mef2c/Gna12/Enpp1	3	Macrophage_C3_Cd163-Up
BP	GO:0002551	mast cell chemotaxis	2/439	14/28943	0.0185159	0.0685671	0.045134	Ccl5/Rac2	2	Macrophage_C3_Cd163-Up
BP	GO:0006002	fructose 6-phosphate metabolic process	2/439	14/28943	0.0185159	0.0685671	0.045134	Hk3/Gnpda1	2	Macrophage_C3_Cd163-Up
BP	GO:0018410	C-terminal protein amino acid modification	2/439	14/28943	0.0185159	0.0685671	0.045134	Igtp/Irgm1	2	Macrophage_C3_Cd163-Up
BP	GO:0021903	rostrocaudal neural tube patterning	2/439	14/28943	0.0185159	0.0685671	0.045134	Lrp6/Atp6ap2	2	Macrophage_C3_Cd163-Up
BP	GO:0032341	aldosterone metabolic process	2/439	14/28943	0.0185159	0.0685671	0.045134	Ednrb/Dab2	2	Macrophage_C3_Cd163-Up
BP	GO:0032610	interleukin-1 alpha production	2/439	14/28943	0.0185159	0.0685671	0.045134	Casp1/P2rx7	2	Macrophage_C3_Cd163-Up
BP	GO:0036093	germ cell proliferation	2/439	14/28943	0.0185159	0.0685671	0.045134	Il18/Hpgds	2	Macrophage_C3_Cd163-Up
BP	GO:0038094	Fc-gamma receptor signaling pathway	2/439	14/28943	0.0185159	0.0685671	0.045134	Ptprj/Fcer1g	2	Macrophage_C3_Cd163-Up
BP	GO:0042983	amyloid precursor protein biosynthetic process	2/439	14/28943	0.0185159	0.0685671	0.045134	Itm2b/Itm2c	2	Macrophage_C3_Cd163-Up
BP	GO:0042984	regulation of amyloid precursor protein biosynthetic process	2/439	14/28943	0.0185159	0.0685671	0.045134	Itm2b/Itm2c	2	Macrophage_C3_Cd163-Up
BP	GO:0046886	positive regulation of hormone biosynthetic process	2/439	14/28943	0.0185159	0.0685671	0.045134	Igf1/Dab2	2	Macrophage_C3_Cd163-Up
BP	GO:0048680	positive regulation of axon regeneration	2/439	14/28943	0.0185159	0.0685671	0.045134	Grn/Scarf1	2	Macrophage_C3_Cd163-Up
BP	GO:0051764	actin crosslink formation	2/439	14/28943	0.0185159	0.0685671	0.045134	Aif1/Marcks	2	Macrophage_C3_Cd163-Up
BP	GO:0071294	cellular response to zinc ion	2/439	14/28943	0.0185159	0.0685671	0.045134	P2rx4/Mt1	2	Macrophage_C3_Cd163-Up
BP	GO:0072160	nephron tubule epithelial cell differentiation	2/439	14/28943	0.0185159	0.0685671	0.045134	Mtss1/Mef2c	2	Macrophage_C3_Cd163-Up
BP	GO:0072530	purine-containing compound transmembrane transport	2/439	14/28943	0.0185159	0.0685671	0.045134	Slc28a2/Lrrc8c	2	Macrophage_C3_Cd163-Up
BP	GO:1901659	glycosyl compound biosynthetic process	2/439	14/28943	0.0185159	0.0685671	0.045134	Pnp/Hprt	2	Macrophage_C3_Cd163-Up
BP	GO:1905288	vascular associated smooth muscle cell apoptotic process	2/439	14/28943	0.0185159	0.0685671	0.045134	Igf1/Sod2	2	Macrophage_C3_Cd163-Up
BP	GO:1905459	regulation of vascular associated smooth muscle cell apoptotic process	2/439	14/28943	0.0185159	0.0685671	0.045134	Igf1/Sod2	2	Macrophage_C3_Cd163-Up
BP	GO:2000343	positive regulation of chemokine (C-X-C motif) ligand 2 production	2/439	14/28943	0.0185159	0.0685671	0.045134	Ccl5/Mcoln2	2	Macrophage_C3_Cd163-Up
BP	GO:2000644	regulation of receptor catabolic process	2/439	14/28943	0.0185159	0.0685671	0.045134	Apoe/Dtx3l	2	Macrophage_C3_Cd163-Up
BP	GO:2000822	regulation of behavioral fear response	2/439	14/28943	0.0185159	0.0685671	0.045134	Apoe/Mef2c	2	Macrophage_C3_Cd163-Up
BP	GO:0032608	interferon-beta production	4/439	67/28943	0.0189037	0.0696105	0.0458208	Irf7/Pycard/Dhx58/Irf1	4	Macrophage_C3_Cd163-Up
BP	GO:0032648	regulation of interferon-beta production	4/439	67/28943	0.0189037	0.0696105	0.0458208	Irf7/Pycard/Dhx58/Irf1	4	Macrophage_C3_Cd163-Up
BP	GO:0048008	platelet-derived growth factor receptor signaling pathway	4/439	67/28943	0.0189037	0.0696105	0.0458208	Txnip/Nrp1/Ptprj/Pdgfc	4	Macrophage_C3_Cd163-Up
BP	GO:0060350	endochondral bone morphogenesis	4/439	67/28943	0.0189037	0.0696105	0.0458208	Tgfbr2/Anxa6/Mef2c/Enpp1	4	Macrophage_C3_Cd163-Up
BP	GO:0032609	interferon-gamma production	6/439	138/28943	0.0189772	0.0696105	0.0458208	Gas6/Il18/H2-M3/Cd274/Pycard/Enpp1	6	Macrophage_C3_Cd163-Up
BP	GO:0048675	axon extension	6/439	138/28943	0.0189772	0.0696105	0.0458208	Apoe/Nrp1/Dbnl/Sema4a/Nrp2/Ccr5	6	Macrophage_C3_Cd163-Up
BP	GO:0032147	activation of protein kinase activity	5/439	101/28943	0.0189832	0.0696105	0.0458208	Gas6/Igf1/Il18/Tgfbr2/Pdgfc	5	Macrophage_C3_Cd163-Up
BP	GO:0032370	positive regulation of lipid transport	5/439	101/28943	0.0189832	0.0696105	0.0458208	Pltp/Apoe/Acsl1/Dab2/P2rx7	5	Macrophage_C3_Cd163-Up
BP	GO:0043299	leukocyte degranulation	5/439	101/28943	0.0189832	0.0696105	0.0458208	Lamp1/Il4ra/Vamp8/Fcer1g/Rac2	5	Macrophage_C3_Cd163-Up
BP	GO:0043502	regulation of muscle adaptation	5/439	101/28943	0.0189832	0.0696105	0.0458208	Igf1/Aif1/P2rx4/Mef2c/Tnfrsf1a	5	Macrophage_C3_Cd163-Up
BP	GO:0046031	ADP metabolic process	5/439	101/28943	0.0189832	0.0696105	0.0458208	Igf1/Hk3/Slc2a6/Enpp1/P2rx7	5	Macrophage_C3_Cd163-Up
BP	GO:0007266	Rho protein signal transduction	6/439	139/28943	0.0195887	0.0717674	0.0472405	Apoe/Stard8/Nrp1/Gna12/Plekhg5/Arhgef3	6	Macrophage_C3_Cd163-Up
BP	GO:0097061	dendritic spine organization	5/439	102/28943	0.0197213	0.0720235	0.0474091	Apoe/Marcks/Lgmn/Dbnl/Fcgr2b	5	Macrophage_C3_Cd163-Up
BP	GO:0006458	'de novo' protein folding	3/439	38/28943	0.0197458	0.0720235	0.0474091	H2-DMa/Sdf2l1/Hspa1b	3	Macrophage_C3_Cd163-Up
BP	GO:0098868	bone growth	3/439	38/28943	0.0197458	0.0720235	0.0474091	Tgfbr2/Anxa6/Enpp1	3	Macrophage_C3_Cd163-Up
BP	GO:0099590	neurotransmitter receptor internalization	3/439	38/28943	0.0197458	0.0720235	0.0474091	Ap2a2/Ap2m1/Ap2s1	3	Macrophage_C3_Cd163-Up
BP	GO:1903580	positive regulation of ATP metabolic process	3/439	38/28943	0.0197458	0.0720235	0.0474091	Igf1/Ndufc2/P2rx7	3	Macrophage_C3_Cd163-Up
BP	GO:0007584	response to nutrient	4/439	68/28943	0.0198517	0.0722181	0.0475372	Gas6/Lrp6/Pdia3/Enpp1	4	Macrophage_C3_Cd163-Up
BP	GO:0032233	positive regulation of actin filament bundle assembly	4/439	68/28943	0.0198517	0.0722181	0.0475372	Nrp1/Mtss1/Sdc4/Evl	4	Macrophage_C3_Cd163-Up
BP	GO:0046496	nicotinamide nucleotide metabolic process	4/439	68/28943	0.0198517	0.0722181	0.0475372	Prdx5/Nampt/Idh2/Nadk	4	Macrophage_C3_Cd163-Up
BP	GO:0046883	regulation of hormone secretion	10/439	308/28943	0.0199141	0.0723178	0.0476028	Ccl5/Cd38/Itsn1/Fgfr1/Vamp8/Dab2/Rab11fip5/Nadk/Alox5/Oxct1	10	Macrophage_C3_Cd163-Up
BP	GO:0071496	cellular response to external stimulus	10/439	308/28943	0.0199141	0.0723178	0.0476028	Gas6/Rnase4/Lamp2/Pdia3/Ifi206/Comt/Ifi204/Ifi207/P2rx7/Sesn1	10	Macrophage_C3_Cd163-Up
BP	GO:0050807	regulation of synapse organization	9/439	264/28943	0.0200568	0.072772	0.0479018	Apoe/Itsn1/Marcks/Camk1/Dbnl/Sema4a/Fcgr2b/Mef2c/Nrp2	9	Macrophage_C3_Cd163-Up
BP	GO:1905039	carboxylic acid transmembrane transport	6/439	140/28943	0.0202135	0.0732762	0.0482337	Folr2/Acsl1/Slc13a3/Lrrc8c/Abcc5/Arl6ip1	6	Macrophage_C3_Cd163-Up
BP	GO:0050871	positive regulation of B cell activation	8/439	222/28943	0.0205745	0.0745196	0.0490522	Cd38/Pnp/Cd81/Ighm/Bst1/Il2rg/Cd40/Mef2c	8	Macrophage_C3_Cd163-Up
BP	GO:0048638	regulation of developmental growth	12/439	402/28943	0.020664	0.0745975	0.0491035	Igf1/Apoe/Grn/Nrp1/Fgfr1/Tgfbr2/C3/Lgmn/Dbnl/Sema4a/Mef2c/Ccr5	12	Macrophage_C3_Cd163-Up
BP	GO:0046324	regulation of glucose import	4/439	69/28943	0.0208284	0.0745975	0.0491035	Igf1/Rnasel/Stxbp3/Enpp1	4	Macrophage_C3_Cd163-Up
BP	GO:1903825	organic acid transmembrane transport	6/439	141/28943	0.0208517	0.0745975	0.0491035	Folr2/Acsl1/Slc13a3/Lrrc8c/Abcc5/Arl6ip1	6	Macrophage_C3_Cd163-Up
BP	GO:0007626	locomotory behavior	9/439	266/28943	0.0209401	0.0745975	0.0491035	Selenop/Apoe/Sod2/Grn/Hexa/Pmp22/Aplp2/Hprt/Enpp1	9	Macrophage_C3_Cd163-Up
BP	GO:0002638	negative regulation of immunoglobulin production	2/439	15/28943	0.0211527	0.0745975	0.0491035	Tmbim6/Fcgr2b	2	Macrophage_C3_Cd163-Up
BP	GO:0006167	AMP biosynthetic process	2/439	15/28943	0.0211527	0.0745975	0.0491035	Pnp/Hprt	2	Macrophage_C3_Cd163-Up
BP	GO:0006188	IMP biosynthetic process	2/439	15/28943	0.0211527	0.0745975	0.0491035	Pnp/Hprt	2	Macrophage_C3_Cd163-Up
BP	GO:0009155	purine deoxyribonucleotide catabolic process	2/439	15/28943	0.0211527	0.0745975	0.0491035	Pnp/Samhd1	2	Macrophage_C3_Cd163-Up
BP	GO:0009169	purine ribonucleoside monophosphate catabolic process	2/439	15/28943	0.0211527	0.0745975	0.0491035	Pnp/Hprt	2	Macrophage_C3_Cd163-Up
BP	GO:0010960	magnesium ion homeostasis	2/439	15/28943	0.0211527	0.0745975	0.0491035	Mtss1/Enpp1	2	Macrophage_C3_Cd163-Up
BP	GO:0030213	hyaluronan biosynthetic process	2/439	15/28943	0.0211527	0.0745975	0.0491035	Cltc/Abcc5	2	Macrophage_C3_Cd163-Up
BP	GO:0031269	pseudopodium assembly	2/439	15/28943	0.0211527	0.0745975	0.0491035	Ccl5/Srgap2	2	Macrophage_C3_Cd163-Up
BP	GO:0032488	Cdc42 protein signal transduction	2/439	15/28943	0.0211527	0.0745975	0.0491035	Apoe/Nrp1	2	Macrophage_C3_Cd163-Up
BP	GO:0034392	negative regulation of smooth muscle cell apoptotic process	2/439	15/28943	0.0211527	0.0745975	0.0491035	Igf1/Lrp6	2	Macrophage_C3_Cd163-Up
BP	GO:0034638	phosphatidylcholine catabolic process	2/439	15/28943	0.0211527	0.0745975	0.0491035	Pla2g7/Pla2g15	2	Macrophage_C3_Cd163-Up
BP	GO:0035630	bone mineralization involved in bone maturation	2/439	15/28943	0.0211527	0.0745975	0.0491035	Igf1/Enpp1	2	Macrophage_C3_Cd163-Up
BP	GO:0035815	positive regulation of renal sodium excretion	2/439	15/28943	0.0211527	0.0745975	0.0491035	Ednrb/Snx5	2	Macrophage_C3_Cd163-Up
BP	GO:0044794	positive regulation by host of viral process	2/439	15/28943	0.0211527	0.0745975	0.0491035	Apoe/Csf1r	2	Macrophage_C3_Cd163-Up
BP	GO:0045916	negative regulation of complement activation	2/439	15/28943	0.0211527	0.0745975	0.0491035	Cd55/Vsig4	2	Macrophage_C3_Cd163-Up
BP	GO:0048102	autophagic cell death	2/439	15/28943	0.0211527	0.0745975	0.0491035	Lamp1/Acp2	2	Macrophage_C3_Cd163-Up
BP	GO:0070572	positive regulation of neuron projection regeneration	2/439	15/28943	0.0211527	0.0745975	0.0491035	Grn/Scarf1	2	Macrophage_C3_Cd163-Up
BP	GO:0110096	cellular response to aldehyde	2/439	15/28943	0.0211527	0.0745975	0.0491035	Aldh2/Akr1b3	2	Macrophage_C3_Cd163-Up
BP	GO:0150079	negative regulation of neuroinflammatory response	2/439	15/28943	0.0211527	0.0745975	0.0491035	Igf1/Grn	2	Macrophage_C3_Cd163-Up
BP	GO:1903365	regulation of fear response	2/439	15/28943	0.0211527	0.0745975	0.0491035	Apoe/Mef2c	2	Macrophage_C3_Cd163-Up
BP	GO:1903543	positive regulation of exosomal secretion	2/439	15/28943	0.0211527	0.0745975	0.0491035	Atp13a2/Sdc4	2	Macrophage_C3_Cd163-Up
BP	GO:2000095	regulation of Wnt signaling pathway, planar cell polarity pathway	2/439	15/28943	0.0211527	0.0745975	0.0491035	Dab2/Lrp6	2	Macrophage_C3_Cd163-Up
BP	GO:0006775	fat-soluble vitamin metabolic process	3/439	39/28943	0.0211561	0.0745975	0.0491035	Pltp/Fgfr1/Enpp1	3	Macrophage_C3_Cd163-Up
BP	GO:0032885	regulation of polysaccharide biosynthetic process	3/439	39/28943	0.0211561	0.0745975	0.0491035	Igf1/Cltc/Enpp1	3	Macrophage_C3_Cd163-Up
BP	GO:0045622	regulation of T-helper cell differentiation	3/439	39/28943	0.0211561	0.0745975	0.0491035	Il18/Il4ra/Irf1	3	Macrophage_C3_Cd163-Up
BP	GO:0048265	response to pain	3/439	39/28943	0.0211561	0.0745975	0.0491035	Ednrb/P2rx4/Comt	3	Macrophage_C3_Cd163-Up
BP	GO:0097254	renal tubular secretion	3/439	39/28943	0.0211561	0.0745975	0.0491035	Ednrb/Snx5/Comt	3	Macrophage_C3_Cd163-Up
BP	GO:0006820	anion transport	14/439	500/28943	0.0214495	0.0755673	0.0497418	Folr2/Mgst1/Slc13a3/Fgfr1/Pla2g2d/Lrrc8c/Abcc5/Slco3a1/Clcn7/Slc12a7/Arl6ip1/Enpp1/P2rx7/Pcyox1	14	Macrophage_C3_Cd163-Up
BP	GO:0001960	negative regulation of cytokine-mediated signaling pathway	4/439	70/28943	0.0218341	0.0766608	0.0504616	Gas6/Samhd1/Parp14/Stat2	4	Macrophage_C3_Cd163-Up
BP	GO:0015800	acidic amino acid transport	4/439	70/28943	0.0218341	0.0766608	0.0504616	Slc13a3/Lrrc8c/Arl6ip1/P2rx7	4	Macrophage_C3_Cd163-Up
BP	GO:0019362	pyridine nucleotide metabolic process	4/439	70/28943	0.0218341	0.0766608	0.0504616	Prdx5/Nampt/Idh2/Nadk	4	Macrophage_C3_Cd163-Up
BP	GO:0050885	neuromuscular process controlling balance	4/439	70/28943	0.0218341	0.0766608	0.0504616	Hexa/Aplp2/Ap1s2/Tpp1	4	Macrophage_C3_Cd163-Up
BP	GO:0009135	purine nucleoside diphosphate metabolic process	5/439	105/28943	0.0220478	0.0772142	0.0508259	Igf1/Hk3/Slc2a6/Enpp1/P2rx7	5	Macrophage_C3_Cd163-Up
BP	GO:0009179	purine ribonucleoside diphosphate metabolic process	5/439	105/28943	0.0220478	0.0772142	0.0508259	Igf1/Hk3/Slc2a6/Enpp1/P2rx7	5	Macrophage_C3_Cd163-Up
BP	GO:0019731	antibacterial humoral response	5/439	105/28943	0.0220478	0.0772142	0.0508259	Wfdc17/Trf/Wfdc21/B2m/Ighm	5	Macrophage_C3_Cd163-Up
BP	GO:0001649	osteoblast differentiation	8/439	225/28943	0.0220824	0.0772697	0.0508624	Igf1/Ifitm3/Fgfr1/Cebpd/Tent5a/Mef2c/Ifi204/Enpp1	8	Macrophage_C3_Cd163-Up
BP	GO:0071604	transforming growth factor beta production	3/439	40/28943	0.0226202	0.0790846	0.0520571	Cd2ap/Nrros/Atp6ap2	3	Macrophage_C3_Cd163-Up
BP	GO:0009620	response to fungus	4/439	71/28943	0.022869	0.0797519	0.0524963	Zbp1/Cd209b/Clec4a3/Clec4a1	4	Macrophage_C3_Cd163-Up
BP	GO:0014009	glial cell proliferation	4/439	71/28943	0.022869	0.0797519	0.0524963	Igf1/Csf1r/Pmp22/Idh2	4	Macrophage_C3_Cd163-Up
BP	GO:0043303	mast cell degranulation	4/439	71/28943	0.022869	0.0797519	0.0524963	Il4ra/Vamp8/Fcer1g/Rac2	4	Macrophage_C3_Cd163-Up
BP	GO:0019439	aromatic compound catabolic process	13/439	458/28943	0.023665	0.081609	0.0537187	Blvrb/Pnp/Upp1/Rnaset2b/Rnaset2a/Samhd1/Rnasel/Mgat1/Tent5a/Comt/Hprt/Hint1/Enpp1	13	Macrophage_C3_Cd163-Up
BP	GO:0033157	regulation of intracellular protein transport	8/439	228/28943	0.0236667	0.081609	0.0537187	Gas6/Cd81/Gbp4/Camk1/Atp13a2/Chp2/Snx3/Tnfrsf1a	8	Macrophage_C3_Cd163-Up
BP	GO:0050803	regulation of synapse structure or activity	9/439	272/28943	0.0237577	0.081609	0.0537187	Apoe/Itsn1/Marcks/Camk1/Dbnl/Sema4a/Fcgr2b/Mef2c/Nrp2	9	Macrophage_C3_Cd163-Up
BP	GO:0000271	polysaccharide biosynthetic process	4/439	72/28943	0.0239334	0.081609	0.0537187	Igf1/Cltc/B3gnt2/Enpp1	4	Macrophage_C3_Cd163-Up
BP	GO:0032481	positive regulation of type I interferon production	4/439	72/28943	0.0239334	0.081609	0.0537187	Stat1/Irf7/Dhx58/Irf1	4	Macrophage_C3_Cd163-Up
BP	GO:0070613	regulation of protein processing	4/439	72/28943	0.0239334	0.081609	0.0537187	Ctsz/Hpse/Tmem59/Ctnnd1	4	Macrophage_C3_Cd163-Up
BP	GO:1904705	regulation of vascular associated smooth muscle cell proliferation	4/439	72/28943	0.0239334	0.081609	0.0537187	Igf1/Sod2/Mef2c/Gna12	4	Macrophage_C3_Cd163-Up
BP	GO:0001921	positive regulation of receptor recycling	2/439	16/28943	0.0239352	0.081609	0.0537187	Dab2/Arap1	2	Macrophage_C3_Cd163-Up
BP	GO:0002467	germinal center formation	2/439	16/28943	0.0239352	0.081609	0.0537187	H2-DMa/Mef2c	2	Macrophage_C3_Cd163-Up
BP	GO:0006000	fructose metabolic process	2/439	16/28943	0.0239352	0.081609	0.0537187	Gnpda1/Akr1b3	2	Macrophage_C3_Cd163-Up
BP	GO:0006177	GMP biosynthetic process	2/439	16/28943	0.0239352	0.081609	0.0537187	Pnp/Hprt	2	Macrophage_C3_Cd163-Up
BP	GO:0008212	mineralocorticoid metabolic process	2/439	16/28943	0.0239352	0.081609	0.0537187	Ednrb/Dab2	2	Macrophage_C3_Cd163-Up
BP	GO:0009128	purine nucleoside monophosphate catabolic process	2/439	16/28943	0.0239352	0.081609	0.0537187	Pnp/Hprt	2	Macrophage_C3_Cd163-Up
BP	GO:0035590	purinergic nucleotide receptor signaling pathway	2/439	16/28943	0.0239352	0.081609	0.0537187	P2rx4/P2rx7	2	Macrophage_C3_Cd163-Up
BP	GO:0035729	cellular response to hepatocyte growth factor stimulus	2/439	16/28943	0.0239352	0.081609	0.0537187	Nrp1/Lgmn	2	Macrophage_C3_Cd163-Up
BP	GO:0042182	ketone catabolic process	2/439	16/28943	0.0239352	0.081609	0.0537187	Oxct1/Hagh	2	Macrophage_C3_Cd163-Up
BP	GO:0042454	ribonucleoside catabolic process	2/439	16/28943	0.0239352	0.081609	0.0537187	Pnp/Upp1	2	Macrophage_C3_Cd163-Up
BP	GO:0046185	aldehyde catabolic process	2/439	16/28943	0.0239352	0.081609	0.0537187	Aldh2/Hagh	2	Macrophage_C3_Cd163-Up
BP	GO:0051044	positive regulation of membrane protein ectodomain proteolysis	2/439	16/28943	0.0239352	0.081609	0.0537187	Apoe/Snx9	2	Macrophage_C3_Cd163-Up
BP	GO:0055057	neuroblast division	2/439	16/28943	0.0239352	0.081609	0.0537187	Fgfr1/Lrp6	2	Macrophage_C3_Cd163-Up
BP	GO:0061042	vascular wound healing	2/439	16/28943	0.0239352	0.081609	0.0537187	Hpse/Alox5	2	Macrophage_C3_Cd163-Up
BP	GO:0061548	ganglion development	2/439	16/28943	0.0239352	0.081609	0.0537187	Nrp1/Nrp2	2	Macrophage_C3_Cd163-Up
BP	GO:0098885	modification of postsynaptic actin cytoskeleton	2/439	16/28943	0.0239352	0.081609	0.0537187	Itsn1/Marcks	2	Macrophage_C3_Cd163-Up
BP	GO:0106380	purine ribonucleotide salvage	2/439	16/28943	0.0239352	0.081609	0.0537187	Pnp/Hprt	2	Macrophage_C3_Cd163-Up
BP	GO:1901096	regulation of autophagosome maturation	2/439	16/28943	0.0239352	0.081609	0.0537187	Igtp/Irgm1	2	Macrophage_C3_Cd163-Up
BP	GO:1903978	regulation of microglial cell activation	2/439	16/28943	0.0239352	0.081609	0.0537187	Grn/Ctsc	2	Macrophage_C3_Cd163-Up
BP	GO:2001212	regulation of vasculogenesis	2/439	16/28943	0.0239352	0.081609	0.0537187	Rras/Rin2	2	Macrophage_C3_Cd163-Up
BP	GO:0002335	mature B cell differentiation	3/439	41/28943	0.0241381	0.0818279	0.0538628	Slamf8/Il2rg/Enpp1	3	Macrophage_C3_Cd163-Up
BP	GO:0006636	unsaturated fatty acid biosynthetic process	3/439	41/28943	0.0241381	0.0818279	0.0538628	Prxl2b/Hpgds/Tbxas1	3	Macrophage_C3_Cd163-Up
BP	GO:0007431	salivary gland development	3/439	41/28943	0.0241381	0.0818279	0.0538628	Nrp1/Fgfr1/Ctnnd1	3	Macrophage_C3_Cd163-Up
BP	GO:0032733	positive regulation of interleukin-10 production	3/439	41/28943	0.0241381	0.0818279	0.0538628	Fcer1g/Cd274/Pycard	3	Macrophage_C3_Cd163-Up
BP	GO:0035850	epithelial cell differentiation involved in kidney development	3/439	41/28943	0.0241381	0.0818279	0.0538628	Ednrb/Mtss1/Mef2c	3	Macrophage_C3_Cd163-Up
BP	GO:0051180	vitamin transport	3/439	41/28943	0.0241381	0.0818279	0.0538628	Folr2/Tcn2/Abcc5	3	Macrophage_C3_Cd163-Up
BP	GO:0071827	plasma lipoprotein particle organization	3/439	41/28943	0.0241381	0.0818279	0.0538628	Pltp/Apoe/Pla2g7	3	Macrophage_C3_Cd163-Up
BP	GO:0048588	developmental cell growth	9/439	273/28943	0.0242523	0.0821474	0.0540731	Igf1/Apoe/Nrp1/Csf1r/Tgfbr2/Dbnl/Sema4a/Nrp2/Ccr5	9	Macrophage_C3_Cd163-Up
BP	GO:0043409	negative regulation of MAPK cascade	7/439	187/28943	0.0244799	0.0828504	0.0545359	Igf1/Apoe/Ptprj/Dab2/Spred1/Dok2/P2rx7	7	Macrophage_C3_Cd163-Up
BP	GO:0099504	synaptic vesicle cycle	8/439	230/28943	0.0247662	0.0837507	0.0551285	Grn/Itsn1/Bin1/Cltc/Ap2m1/Scamp5/Ap1s2/P2rx7	8	Macrophage_C3_Cd163-Up
BP	GO:0120161	regulation of cold-induced thermogenesis	6/439	147/28943	0.0249685	0.084357	0.0555276	Il18/Acsl1/Il4ra/Pdgfc/Fh1/Cmklr1	6	Macrophage_C3_Cd163-Up
BP	GO:0002448	mast cell mediated immunity	4/439	73/28943	0.0250272	0.084357	0.0555276	Il4ra/Vamp8/Fcer1g/Rac2	4	Macrophage_C3_Cd163-Up
BP	GO:0017156	calcium-ion regulated exocytosis	4/439	73/28943	0.0250272	0.084357	0.0555276	Vamp8/Stxbp3/Scamp5/P2rx7	4	Macrophage_C3_Cd163-Up
BP	GO:0045428	regulation of nitric oxide biosynthetic process	4/439	73/28943	0.0250272	0.084357	0.0555276	Igf1/Aif1/Sod2/H2-M3	4	Macrophage_C3_Cd163-Up
BP	GO:0009141	nucleoside triphosphate metabolic process	9/439	275/28943	0.0252635	0.0850838	0.056006	Cfh/Igf1/Pnp/Hk3/Samhd1/Slc2a6/Ndufc2/Enpp1/P2rx7	9	Macrophage_C3_Cd163-Up
BP	GO:0006644	phospholipid metabolic process	11/439	367/28943	0.0253632	0.0851838	0.0560718	Serinc3/Naaa/Plaat3/Csf1r/Pla2g7/Pla2g2d/Sgpp1/Agpat3/Cept1/Pla2g15/Smpdl3b	11	Macrophage_C3_Cd163-Up
BP	GO:0006165	nucleoside diphosphate phosphorylation	5/439	109/28943	0.0254169	0.0851838	0.0560718	Igf1/Hk3/Slc2a6/Enpp1/P2rx7	5	Macrophage_C3_Cd163-Up
BP	GO:0016525	negative regulation of angiogenesis	5/439	109/28943	0.0254169	0.0851838	0.0560718	Stat1/Stab1/Sema4a/Spred1/Alox5	5	Macrophage_C3_Cd163-Up
BP	GO:0030516	regulation of axon extension	5/439	109/28943	0.0254169	0.0851838	0.0560718	Apoe/Nrp1/Dbnl/Sema4a/Ccr5	5	Macrophage_C3_Cd163-Up
BP	GO:0033555	multicellular organismal response to stress	5/439	109/28943	0.0254169	0.0851838	0.0560718	Ednrb/Apoe/P2rx4/Mef2c/Comt	5	Macrophage_C3_Cd163-Up
BP	GO:0070227	lymphocyte apoptotic process	5/439	109/28943	0.0254169	0.0851838	0.0560718	Ccl5/Pnp/Siglec1/Cd274/P2rx7	5	Macrophage_C3_Cd163-Up
BP	GO:0050767	regulation of neurogenesis	13/439	463/28943	0.0255493	0.0855519	0.0563141	Trf/Igf1/Apoe/B2m/Nrp1/Bin1/Marcks/Dbnl/Sema4a/Idh2/Plxnb2/Zcchc24/Ccr5	13	Macrophage_C3_Cd163-Up
BP	GO:0007611	learning or memory	10/439	321/28943	0.0255682	0.0855519	0.0563141	Igf1/Apoe/B2m/Pirb/Lgmn/Casp1/Mef2c/Comt/Man2b1/Ap1s2	10	Macrophage_C3_Cd163-Up
BP	GO:0010464	regulation of mesenchymal cell proliferation	3/439	42/28943	0.0257098	0.0858171	0.0564887	Fgfr1/Tgfbr2/Lrp6	3	Macrophage_C3_Cd163-Up
BP	GO:0045022	early endosome to late endosome transport	3/439	42/28943	0.0257098	0.0858171	0.0564887	Ighm/Dab2/Snx3	3	Macrophage_C3_Cd163-Up
BP	GO:0051452	intracellular pH reduction	3/439	42/28943	0.0257098	0.0858171	0.0564887	Slamf8/Grn/Atp6ap2	3	Macrophage_C3_Cd163-Up
BP	GO:0062012	regulation of small molecule metabolic process	11/439	368/28943	0.0258038	0.0860614	0.0566495	Igf1/Apoe/Lacc1/Igfbp4/Dab2/Slc2a6/Guca1a/Comt/Fh1/Ndufc2/P2rx7	11	Macrophage_C3_Cd163-Up
BP	GO:0002279	mast cell activation involved in immune response	4/439	74/28943	0.0261508	0.0868677	0.0571802	Il4ra/Vamp8/Fcer1g/Rac2	4	Macrophage_C3_Cd163-Up
BP	GO:0010633	negative regulation of epithelial cell migration	4/439	74/28943	0.0261508	0.0868677	0.0571802	Apoe/Spred1/Mef2c/Evl	4	Macrophage_C3_Cd163-Up
BP	GO:0014068	positive regulation of phosphatidylinositol 3-kinase signaling	4/439	74/28943	0.0261508	0.0868677	0.0571802	Igf1/Ccl5/Il18/Pdgfc	4	Macrophage_C3_Cd163-Up
BP	GO:0046824	positive regulation of nucleocytoplasmic transport	4/439	74/28943	0.0261508	0.0868677	0.0571802	Gas6/Camk1/Chp2/Tnfrsf1a	4	Macrophage_C3_Cd163-Up
BP	GO:0060761	negative regulation of response to cytokine stimulus	4/439	74/28943	0.0261508	0.0868677	0.0571802	Gas6/Samhd1/Parp14/Stat2	4	Macrophage_C3_Cd163-Up
BP	GO:0014074	response to purine-containing compound	5/439	110/28943	0.0263078	0.0873191	0.0574774	P2rx4/Casp1/Hsp90b1/Enpp1/P2rx7	5	Macrophage_C3_Cd163-Up
BP	GO:0006091	generation of precursor metabolites and energy	13/439	465/28943	0.0263332	0.0873333	0.0574867	Igf1/Sod2/Hk3/Slc2a6/Cox5a/Gnpda1/Idh2/Fh1/Alox5/Ndufc2/Enpp1/Oxct1/P2rx7	13	Macrophage_C3_Cd163-Up
BP	GO:0106106	cold-induced thermogenesis	6/439	149/28943	0.0264529	0.087459	0.0575695	Il18/Acsl1/Il4ra/Pdgfc/Fh1/Cmklr1	6	Macrophage_C3_Cd163-Up
BP	GO:0060560	developmental growth involved in morphogenesis	9/439	278/28943	0.0268358	0.087459	0.0575695	Apoe/Nrp1/Csf1r/Tgfbr2/Lrp6/Dbnl/Sema4a/Nrp2/Ccr5	9	Macrophage_C3_Cd163-Up
BP	GO:0001820	serotonin secretion	2/439	17/28943	0.0268583	0.087459	0.0575695	Fcgr3/Fcer1g	2	Macrophage_C3_Cd163-Up
BP	GO:0002431	Fc receptor mediated stimulatory signaling pathway	2/439	17/28943	0.0268583	0.087459	0.0575695	Ptprj/Fcer1g	2	Macrophage_C3_Cd163-Up
BP	GO:0002713	negative regulation of B cell mediated immunity	2/439	17/28943	0.0268583	0.087459	0.0575695	Cd55/Fcgr2b	2	Macrophage_C3_Cd163-Up
BP	GO:0002890	negative regulation of immunoglobulin mediated immune response	2/439	17/28943	0.0268583	0.087459	0.0575695	Cd55/Fcgr2b	2	Macrophage_C3_Cd163-Up
BP	GO:0003413	chondrocyte differentiation involved in endochondral bone morphogenesis	2/439	17/28943	0.0268583	0.087459	0.0575695	Tgfbr2/Anxa6	2	Macrophage_C3_Cd163-Up
BP	GO:0010524	positive regulation of calcium ion transport into cytosol	2/439	17/28943	0.0268583	0.087459	0.0575695	P2rx4/P2rx7	2	Macrophage_C3_Cd163-Up
BP	GO:0031268	pseudopodium organization	2/439	17/28943	0.0268583	0.087459	0.0575695	Ccl5/Srgap2	2	Macrophage_C3_Cd163-Up
BP	GO:0033194	response to hydroperoxide	2/439	17/28943	0.0268583	0.087459	0.0575695	Cd38/Mgst1	2	Macrophage_C3_Cd163-Up
BP	GO:0035728	response to hepatocyte growth factor	2/439	17/28943	0.0268583	0.087459	0.0575695	Nrp1/Lgmn	2	Macrophage_C3_Cd163-Up
BP	GO:0042359	vitamin D metabolic process	2/439	17/28943	0.0268583	0.087459	0.0575695	Fgfr1/Enpp1	2	Macrophage_C3_Cd163-Up
BP	GO:0048143	astrocyte activation	2/439	17/28943	0.0268583	0.087459	0.0575695	C1qa/Grn	2	Macrophage_C3_Cd163-Up
BP	GO:0051014	actin filament severing	2/439	17/28943	0.0268583	0.087459	0.0575695	Gmfg/Srgap2	2	Macrophage_C3_Cd163-Up
BP	GO:0060766	negative regulation of androgen receptor signaling pathway	2/439	17/28943	0.0268583	0.087459	0.0575695	Igf1/Dab2	2	Macrophage_C3_Cd163-Up
BP	GO:0071295	cellular response to vitamin	2/439	17/28943	0.0268583	0.087459	0.0575695	Gas6/Pdia3	2	Macrophage_C3_Cd163-Up
BP	GO:0071498	cellular response to fluid shear stress	2/439	17/28943	0.0268583	0.087459	0.0575695	Mtss1/Mef2c	2	Macrophage_C3_Cd163-Up
BP	GO:0071696	ectodermal placode development	2/439	17/28943	0.0268583	0.087459	0.0575695	Nrp1/Lrp6	2	Macrophage_C3_Cd163-Up
BP	GO:0097531	mast cell migration	2/439	17/28943	0.0268583	0.087459	0.0575695	Ccl5/Rac2	2	Macrophage_C3_Cd163-Up
BP	GO:0099171	presynaptic modulation of chemical synaptic transmission	2/439	17/28943	0.0268583	0.087459	0.0575695	Plekhg5/P2rx7	2	Macrophage_C3_Cd163-Up
BP	GO:1903541	regulation of exosomal secretion	2/439	17/28943	0.0268583	0.087459	0.0575695	Atp13a2/Sdc4	2	Macrophage_C3_Cd163-Up
BP	GO:1904862	inhibitory synapse assembly	2/439	17/28943	0.0268583	0.087459	0.0575695	Sema4a/Srgap2	2	Macrophage_C3_Cd163-Up
BP	GO:2001185	regulation of CD8-positive, alpha-beta T cell activation	2/439	17/28943	0.0268583	0.087459	0.0575695	Cd274/Irf1	2	Macrophage_C3_Cd163-Up
BP	GO:0043122	regulation of I-kappaB kinase/NF-kappaB signaling	7/439	191/28943	0.0270599	0.0876977	0.0577266	Stat1/Tmem106a/Casp1/Cd40/Trim30a/Pycard/Tifa	7	Macrophage_C3_Cd163-Up
BP	GO:0045598	regulation of fat cell differentiation	6/439	150/28943	0.0272166	0.0876977	0.0577266	Igf1/Sod2/Lrp6/Alox5/Enpp1/Cmklr1	6	Macrophage_C3_Cd163-Up
BP	GO:0072331	signal transduction by p53 class mediator	6/439	150/28943	0.0272166	0.0876977	0.0577266	Ifi206/Spred1/Pycard/Hint1/Ifi204/Ifi207	6	Macrophage_C3_Cd163-Up
BP	GO:0099175	regulation of postsynapse organization	5/439	111/28943	0.0272184	0.0876977	0.0577266	Apoe/Marcks/Dbnl/Fcgr2b/Nrp2	5	Macrophage_C3_Cd163-Up
BP	GO:0106027	neuron projection organization	5/439	111/28943	0.0272184	0.0876977	0.0577266	Apoe/Marcks/Lgmn/Dbnl/Fcgr2b	5	Macrophage_C3_Cd163-Up
BP	GO:0110020	regulation of actomyosin structure organization	5/439	111/28943	0.0272184	0.0876977	0.0577266	Nrp1/Sdc4/Arap1/Mef2c/Evl	5	Macrophage_C3_Cd163-Up
BP	GO:2000181	negative regulation of blood vessel morphogenesis	5/439	111/28943	0.0272184	0.0876977	0.0577266	Stat1/Stab1/Sema4a/Spred1/Alox5	5	Macrophage_C3_Cd163-Up
BP	GO:0010611	regulation of cardiac muscle hypertrophy	4/439	75/28943	0.0273041	0.0876977	0.0577266	Igf1/P2rx4/Mef2c/Tnfrsf1a	4	Macrophage_C3_Cd163-Up
BP	GO:0034637	cellular carbohydrate biosynthetic process	4/439	75/28943	0.0273041	0.0876977	0.0577266	Igf1/B3gnt2/Akr1b3/Enpp1	4	Macrophage_C3_Cd163-Up
BP	GO:0043954	cellular component maintenance	4/439	75/28943	0.0273041	0.0876977	0.0577266	Apoe/Csf1r/Mtss1/Fcgr2b	4	Macrophage_C3_Cd163-Up
BP	GO:0050818	regulation of coagulation	4/439	75/28943	0.0273041	0.0876977	0.0577266	Apoe/Procr/Pros1/Hpse	4	Macrophage_C3_Cd163-Up
BP	GO:1903578	regulation of ATP metabolic process	4/439	75/28943	0.0273041	0.0876977	0.0577266	Igf1/Slc2a6/Ndufc2/P2rx7	4	Macrophage_C3_Cd163-Up
BP	GO:1905897	regulation of response to endoplasmic reticulum stress	4/439	75/28943	0.0273041	0.0876977	0.0577266	Serinc3/Tmbim6/Fcgr2b/Alox5	4	Macrophage_C3_Cd163-Up
BP	GO:0002021	response to dietary excess	3/439	43/28943	0.0273352	0.0876977	0.0577266	Cfh/Apoe/Enpp1	3	Macrophage_C3_Cd163-Up
BP	GO:0009124	nucleoside monophosphate biosynthetic process	3/439	43/28943	0.0273352	0.0876977	0.0577266	Pnp/Upp1/Hprt	3	Macrophage_C3_Cd163-Up
BP	GO:0032735	positive regulation of interleukin-12 production	3/439	43/28943	0.0273352	0.0876977	0.0577266	Unc93b1/Cd40/Irf1	3	Macrophage_C3_Cd163-Up
BP	GO:0045066	regulatory T cell differentiation	3/439	43/28943	0.0273352	0.0876977	0.0577266	Pla2g2d/Il2rg/Irf1	3	Macrophage_C3_Cd163-Up
BP	GO:0048873	homeostasis of number of cells within a tissue	3/439	43/28943	0.0273352	0.0876977	0.0577266	Prdx5/Fh1/P2rx7	3	Macrophage_C3_Cd163-Up
BP	GO:1901568	fatty acid derivative metabolic process	3/439	43/28943	0.0273352	0.0876977	0.0577266	Acsl1/Alox5/Oxct1	3	Macrophage_C3_Cd163-Up
BP	GO:0030301	cholesterol transport	5/439	112/28943	0.0281488	0.090098	0.0593066	Pltp/Apoe/Lrp6/Lima1/Stard3nl	5	Macrophage_C3_Cd163-Up
BP	GO:1901343	negative regulation of vasculature development	5/439	112/28943	0.0281488	0.090098	0.0593066	Stat1/Stab1/Sema4a/Spred1/Alox5	5	Macrophage_C3_Cd163-Up
BP	GO:1905037	autophagosome organization	5/439	112/28943	0.0281488	0.090098	0.0593066	Igtp/Irgm1/Atp13a2/Fez2/Tbc1d14	5	Macrophage_C3_Cd163-Up
BP	GO:0006900	vesicle budding from membrane	4/439	76/28943	0.0284875	0.0909704	0.0598809	Ap2m1/Snx3/Ap1s2/P2rx7	4	Macrophage_C3_Cd163-Up
BP	GO:0046847	filopodium assembly	4/439	76/28943	0.0284875	0.0909704	0.0598809	Nrp1/Arap1/Srgap2/Fgd2	4	Macrophage_C3_Cd163-Up
BP	GO:0051453	regulation of intracellular pH	4/439	76/28943	0.0284875	0.0909704	0.0598809	Slamf8/Grn/Slc9a9/Atp6ap2	4	Macrophage_C3_Cd163-Up
BP	GO:0010508	positive regulation of autophagy	6/439	152/28943	0.0287875	0.0918575	0.0604648	Igtp/Hpse/Irgm1/Trim30a/Tmem59/Sesn1	6	Macrophage_C3_Cd163-Up
BP	GO:0001782	B cell homeostasis	3/439	44/28943	0.0290141	0.0919693	0.0605383	Pirb/Mef2c/Enpp1	3	Macrophage_C3_Cd163-Up
BP	GO:0034314	Arp2/3 complex-mediated actin nucleation	3/439	44/28943	0.0290141	0.0919693	0.0605383	Gmfg/Iqgap2/Fchsd2	3	Macrophage_C3_Cd163-Up
BP	GO:0035886	vascular associated smooth muscle cell differentiation	3/439	44/28943	0.0290141	0.0919693	0.0605383	Cfh/Sod2/C3	3	Macrophage_C3_Cd163-Up
BP	GO:0050918	positive chemotaxis	3/439	44/28943	0.0290141	0.0919693	0.0605383	Nrp1/Ptprj/Fpr2	3	Macrophage_C3_Cd163-Up
BP	GO:0098927	vesicle-mediated transport between endosomal compartments	3/439	44/28943	0.0290141	0.0919693	0.0605383	Ighm/Dab2/Snx3	3	Macrophage_C3_Cd163-Up
BP	GO:1901998	toxin transport	3/439	44/28943	0.0290141	0.0919693	0.0605383	Nrp1/Casp1/Cd274	3	Macrophage_C3_Cd163-Up
BP	GO:1902991	regulation of amyloid precursor protein catabolic process	3/439	44/28943	0.0290141	0.0919693	0.0605383	Igf1/Apoe/Bin1	3	Macrophage_C3_Cd163-Up
BP	GO:0046879	hormone secretion	11/439	375/28943	0.0290451	0.0919693	0.0605383	Ccl5/Cd38/Itsn1/Fgfr1/Vamp8/Dab2/Rab11fip5/Stxbp3/Nadk/Alox5/Oxct1	11	Macrophage_C3_Cd163-Up
BP	GO:0005976	polysaccharide metabolic process	5/439	113/28943	0.0290991	0.0919693	0.0605383	Igf1/Aoah/Cltc/B3gnt2/Enpp1	5	Macrophage_C3_Cd163-Up
BP	GO:0030004	cellular monovalent inorganic cation homeostasis	5/439	113/28943	0.0290991	0.0919693	0.0605383	Slamf8/Lacc1/Grn/Slc9a9/Atp6ap2	5	Macrophage_C3_Cd163-Up
BP	GO:0031532	actin cytoskeleton reorganization	5/439	113/28943	0.0290991	0.0919693	0.0605383	Gmfg/Nrp1/Csf1r/Cd2ap/Iqgap2	5	Macrophage_C3_Cd163-Up
BP	GO:0046939	nucleotide phosphorylation	5/439	113/28943	0.0290991	0.0919693	0.0605383	Igf1/Hk3/Slc2a6/Enpp1/P2rx7	5	Macrophage_C3_Cd163-Up
BP	GO:0031644	regulation of nervous system process	7/439	194/28943	0.0291121	0.0919693	0.0605383	Ednrb/Trf/Igf1/Fcgr4/Fgfr1/Ctsc/Comt	7	Macrophage_C3_Cd163-Up
BP	GO:0043010	camera-type eye development	11/439	376/28943	0.0295309	0.0932211	0.0613624	Cfh/Maf/Grn/Nrp1/Ninj1/Plaat3/Mertk/Tgfbr2/C3/Lrp6/Spred1	11	Macrophage_C3_Cd163-Up
BP	GO:0071333	cellular response to glucose stimulus	6/439	153/28943	0.0295949	0.0933516	0.0614482	Gas6/Igf1/Rab11fip5/Nadk/Slc12a7/Oxct1	6	Macrophage_C3_Cd163-Up
BP	GO:1903317	regulation of protein maturation	4/439	77/28943	0.0297009	0.0934404	0.0615067	Ctsz/Hpse/Tmem59/Ctnnd1	4	Macrophage_C3_Cd163-Up
BP	GO:0001991	regulation of systemic arterial blood pressure by circulatory renin-angiotensin	2/439	18/28943	0.0299172	0.0934404	0.0615067	Ednrb/Atp6ap2	2	Macrophage_C3_Cd163-Up
BP	GO:0019430	removal of superoxide radicals	2/439	18/28943	0.0299172	0.0934404	0.0615067	Sod2/Prdx1	2	Macrophage_C3_Cd163-Up
BP	GO:0032261	purine nucleotide salvage	2/439	18/28943	0.0299172	0.0934404	0.0615067	Pnp/Hprt	2	Macrophage_C3_Cd163-Up
BP	GO:0035751	regulation of lysosomal lumen pH	2/439	18/28943	0.0299172	0.0934404	0.0615067	Grn/Atp6ap2	2	Macrophage_C3_Cd163-Up
BP	GO:0045579	positive regulation of B cell differentiation	2/439	18/28943	0.0299172	0.0934404	0.0615067	Pnp/Il2rg	2	Macrophage_C3_Cd163-Up
BP	GO:0050855	regulation of B cell receptor signaling pathway	2/439	18/28943	0.0299172	0.0934404	0.0615067	Cd81/Cmtm3	2	Macrophage_C3_Cd163-Up
BP	GO:0070254	mucus secretion	2/439	18/28943	0.0299172	0.0934404	0.0615067	Vamp8/Enpp1	2	Macrophage_C3_Cd163-Up
BP	GO:0070486	leukocyte aggregation	2/439	18/28943	0.0299172	0.0934404	0.0615067	Cfh/Rac2	2	Macrophage_C3_Cd163-Up
BP	GO:0140131	positive regulation of lymphocyte chemotaxis	2/439	18/28943	0.0299172	0.0934404	0.0615067	Ccl5/Ccl7	2	Macrophage_C3_Cd163-Up
BP	GO:1901570	fatty acid derivative biosynthetic process	2/439	18/28943	0.0299172	0.0934404	0.0615067	Acsl1/Alox5	2	Macrophage_C3_Cd163-Up
BP	GO:1905244	regulation of modification of synaptic structure	2/439	18/28943	0.0299172	0.0934404	0.0615067	Itsn1/Marcks	2	Macrophage_C3_Cd163-Up
BP	GO:2000641	regulation of early endosome to late endosome transport	2/439	18/28943	0.0299172	0.0934404	0.0615067	Dab2/Snx3	2	Macrophage_C3_Cd163-Up
BP	GO:0043254	regulation of protein-containing complex assembly	12/439	425/28943	0.0300032	0.0936381	0.0616368	Apoe/Igtp/Bin1/Irgm1/Ccl24/Lamp2/Dbnl/Trim30a/Pycard/Fchsd2/Evl/Snx9	12	Macrophage_C3_Cd163-Up
BP	GO:0050886	endocrine process	5/439	114/28943	0.0300695	0.0937035	0.0616799	Ednrb/Fgfr1/Dab2/Rab11fip5/Atp6ap2	5	Macrophage_C3_Cd163-Up
BP	GO:1903076	regulation of protein localization to plasma membrane	5/439	114/28943	0.0300695	0.0937035	0.0616799	Vamp8/Cltc/Dab2/Ap2m1/Tmem59	5	Macrophage_C3_Cd163-Up
BP	GO:0006040	amino sugar metabolic process	3/439	45/28943	0.0307464	0.0953809	0.0627841	Npl/Gnpda1/Mgat1	3	Macrophage_C3_Cd163-Up
BP	GO:0010935	regulation of macrophage cytokine production	3/439	45/28943	0.0307464	0.0953809	0.0627841	Casp1/Pycard/P2rx7	3	Macrophage_C3_Cd163-Up
BP	GO:0044088	regulation of vacuole organization	3/439	45/28943	0.0307464	0.0953809	0.0627841	Grn/Fez2/Tbc1d14	3	Macrophage_C3_Cd163-Up
BP	GO:0045940	positive regulation of steroid metabolic process	3/439	45/28943	0.0307464	0.0953809	0.0627841	Igf1/Apoe/Dab2	3	Macrophage_C3_Cd163-Up
BP	GO:0046636	negative regulation of alpha-beta T cell activation	3/439	45/28943	0.0307464	0.0953809	0.0627841	Il4ra/Cd274/Irf1	3	Macrophage_C3_Cd163-Up
BP	GO:0097178	ruffle assembly	3/439	45/28943	0.0307464	0.0953809	0.0627841	Aif1/Dbnl/Evl	3	Macrophage_C3_Cd163-Up
BP	GO:0150063	visual system development	12/439	427/28943	0.030939	0.0957793	0.0630462	C1qa/Cfh/Maf/Grn/Nrp1/Ninj1/Plaat3/Mertk/Tgfbr2/C3/Lrp6/Spred1	12	Macrophage_C3_Cd163-Up
BP	GO:0014743	regulation of muscle hypertrophy	4/439	78/28943	0.0309444	0.0957793	0.0630462	Igf1/P2rx4/Mef2c/Tnfrsf1a	4	Macrophage_C3_Cd163-Up
BP	GO:1901657	glycosyl compound metabolic process	4/439	78/28943	0.0309444	0.0957793	0.0630462	Pnp/Upp1/Akr1b3/Hprt	4	Macrophage_C3_Cd163-Up
BP	GO:0032231	regulation of actin filament bundle assembly	5/439	115/28943	0.0310601	0.0960652	0.0632345	Nrp1/Mtss1/Sdc4/Arap1/Evl	5	Macrophage_C3_Cd163-Up
BP	GO:0001837	epithelial to mesenchymal transition	6/439	155/28943	0.0312538	0.0965198	0.0635337	Fgfr1/Tgfbr2/Dab2/Adam15/Lrp6/Spred1	6	Macrophage_C3_Cd163-Up
BP	GO:0071331	cellular response to hexose stimulus	6/439	155/28943	0.0312538	0.0965198	0.0635337	Gas6/Igf1/Rab11fip5/Nadk/Slc12a7/Oxct1	6	Macrophage_C3_Cd163-Up
BP	GO:0071241	cellular response to inorganic substance	8/439	241/28943	0.0314568	0.0970742	0.0638986	Trf/B2m/P2rx4/Lgmn/Atp13a2/Chp2/Mef2c/Mt1	8	Macrophage_C3_Cd163-Up
BP	GO:0043405	regulation of MAP kinase activity	7/439	198/28943	0.0320085	0.098629	0.0649221	Apoe/Fgfr1/Ptprj/Cd40/Pdgfc/Fgd2/P2rx7	7	Macrophage_C3_Cd163-Up
BP	GO:0098739	import across plasma membrane	7/439	198/28943	0.0320085	0.098629	0.0649221	Folr2/Acsl1/Slc9a9/Lrrc8c/Slc12a7/Arl6ip1/Slc31a1	7	Macrophage_C3_Cd163-Up
BP	GO:0015918	sterol transport	5/439	116/28943	0.0320709	0.0986339	0.0649253	Pltp/Apoe/Lrp6/Lima1/Stard3nl	5	Macrophage_C3_Cd163-Up
BP	GO:1904659	glucose transmembrane transport	5/439	116/28943	0.0320709	0.0986339	0.0649253	Igf1/C3/Rnasel/Stxbp3/Enpp1	5	Macrophage_C3_Cd163-Up
BP	GO:0008643	carbohydrate transport	6/439	156/28943	0.0321056	0.0986339	0.0649253	Igf1/C3/Slc2a6/Rnasel/Stxbp3/Enpp1	6	Macrophage_C3_Cd163-Up
BP	GO:0071326	cellular response to monosaccharide stimulus	6/439	156/28943	0.0321056	0.0986339	0.0649253	Gas6/Igf1/Rab11fip5/Nadk/Slc12a7/Oxct1	6	Macrophage_C3_Cd163-Up
BP	GO:0033143	regulation of intracellular steroid hormone receptor signaling pathway	4/439	79/28943	0.0322182	0.0989064	0.0651047	Igf1/Dab2/Calr/Lbh	4	Macrophage_C3_Cd163-Up
BP	GO:0001822	kidney development	10/439	334/28943	0.0322918	0.0990587	0.0652049	Ednrb/Cfh/Nrp1/Fgfr1/Ap1b1/Mtss1/Mef2c/Akr1b3/Ctnnd1/Enpp1	10	Macrophage_C3_Cd163-Up
BP	GO:0030517	negative regulation of axon extension	3/439	46/28943	0.032532	0.0995735	0.0655438	Nrp1/Sema4a/Ccr5	3	Macrophage_C3_Cd163-Up
BP	GO:0032881	regulation of polysaccharide metabolic process	3/439	46/28943	0.032532	0.0995735	0.0655438	Igf1/Cltc/Enpp1	3	Macrophage_C3_Cd163-Up
BP	GO:0055023	positive regulation of cardiac muscle tissue growth	3/439	46/28943	0.032532	0.0995735	0.0655438	Igf1/Fgfr1/Mef2c	3	Macrophage_C3_Cd163-Up
BP	GO:0046486	glycerolipid metabolic process	11/439	382/28943	0.0325687	0.0996121	0.0655692	Apoe/Serinc3/Naaa/Plaat3/Csf1r/Acsl1/Pla2g7/C3/Pla2g2d/Cept1/Pla2g15	11	Macrophage_C3_Cd163-Up
BP	GO:0003205	cardiac chamber development	7/439	199/28943	0.0327616	0.0997805	0.06568	Ly6e/Nrp1/Tgfbr2/Lrp6/Mef2c/Nrp2/Dhrs3	7	Macrophage_C3_Cd163-Up
BP	GO:0048880	sensory system development	12/439	431/28943	0.0328734	0.0997805	0.06568	C1qa/Cfh/Maf/Grn/Nrp1/Ninj1/Plaat3/Mertk/Tgfbr2/C3/Lrp6/Spred1	12	Macrophage_C3_Cd163-Up
BP	GO:0009914	hormone transport	11/439	383/28943	0.0330958	0.0997805	0.06568	Ccl5/Cd38/Itsn1/Fgfr1/Vamp8/Dab2/Rab11fip5/Stxbp3/Nadk/Alox5/Oxct1	11	Macrophage_C3_Cd163-Up
BP	GO:0008645	hexose transmembrane transport	5/439	117/28943	0.033102	0.0997805	0.06568	Igf1/C3/Rnasel/Stxbp3/Enpp1	5	Macrophage_C3_Cd163-Up
BP	GO:0009185	ribonucleoside diphosphate metabolic process	5/439	117/28943	0.033102	0.0997805	0.06568	Igf1/Hk3/Slc2a6/Enpp1/P2rx7	5	Macrophage_C3_Cd163-Up
BP	GO:0016241	regulation of macroautophagy	5/439	117/28943	0.033102	0.0997805	0.06568	Igtp/Irgm1/Atp13a2/Fez2/Sesn1	5	Macrophage_C3_Cd163-Up
BP	GO:0002689	negative regulation of leukocyte chemotaxis	2/439	19/28943	0.0331071	0.0997805	0.06568	Ccl12/Slamf8	2	Macrophage_C3_Cd163-Up
BP	GO:0006590	thyroid hormone generation	2/439	19/28943	0.0331071	0.0997805	0.06568	Ctsb/Cpq	2	Macrophage_C3_Cd163-Up
BP	GO:0021783	preganglionic parasympathetic fiber development	2/439	19/28943	0.0331071	0.0997805	0.06568	Nrp1/Nrp2	2	Macrophage_C3_Cd163-Up
BP	GO:0032823	regulation of natural killer cell differentiation	2/439	19/28943	0.0331071	0.0997805	0.06568	Gas6/Irf1	2	Macrophage_C3_Cd163-Up
BP	GO:0035461	vitamin transmembrane transport	2/439	19/28943	0.0331071	0.0997805	0.06568	Folr2/Abcc5	2	Macrophage_C3_Cd163-Up
BP	GO:0035641	locomotory exploration behavior	2/439	19/28943	0.0331071	0.0997805	0.06568	Apoe/Grn	2	Macrophage_C3_Cd163-Up
BP	GO:0038093	Fc receptor signaling pathway	2/439	19/28943	0.0331071	0.0997805	0.06568	Ptprj/Fcer1g	2	Macrophage_C3_Cd163-Up
BP	GO:0042415	norepinephrine metabolic process	2/439	19/28943	0.0331071	0.0997805	0.06568	Ly6e/Akr1b3	2	Macrophage_C3_Cd163-Up
BP	GO:0044827	modulation by host of viral genome replication	2/439	19/28943	0.0331071	0.0997805	0.06568	Ccl8/Ccl12	2	Macrophage_C3_Cd163-Up
BP	GO:0045779	negative regulation of bone resorption	2/439	19/28943	0.0331071	0.0997805	0.06568	Cd38/P2rx7	2	Macrophage_C3_Cd163-Up
BP	GO:0046485	ether lipid metabolic process	2/439	19/28943	0.0331071	0.0997805	0.06568	Plaat3/Pla2g7	2	Macrophage_C3_Cd163-Up
BP	GO:0046827	positive regulation of protein export from nucleus	2/439	19/28943	0.0331071	0.0997805	0.06568	Gas6/Camk1	2	Macrophage_C3_Cd163-Up
BP	GO:0060081	membrane hyperpolarization	2/439	19/28943	0.0331071	0.0997805	0.06568	Sod2/Casp1	2	Macrophage_C3_Cd163-Up
BP	GO:0060340	positive regulation of type I interferon-mediated signaling pathway	2/439	19/28943	0.0331071	0.0997805	0.06568	Zbp1/Irf7	2	Macrophage_C3_Cd163-Up
BP	GO:0032456	endocytic recycling	4/439	80/28943	0.0335224	0.100604	0.0662219	Ehd4/Snx3/Fcgr2b/Cmtm6	4	Macrophage_C3_Cd163-Up
BP	GO:0051149	positive regulation of muscle cell differentiation	4/439	80/28943	0.0335224	0.100604	0.0662219	Igf1/Sod2/Camk1/Mef2c	4	Macrophage_C3_Cd163-Up
BP	GO:0051865	protein autoubiquitination	4/439	80/28943	0.0335224	0.100604	0.0662219	Rnf213/Trim30a/Dtx3l/Rnf141	4	Macrophage_C3_Cd163-Up
BP	GO:0001764	neuron migration	7/439	200/28943	0.0335264	0.100604	0.0662219	Gas6/Nrp1/Tubb2a/Srgap2/Mef2c/Nrp2/Plxnb2	7	Macrophage_C3_Cd163-Up
BP	GO:0034284	response to monosaccharide	7/439	200/28943	0.0335264	0.100604	0.0662219	Gas6/Igf1/Rab11fip5/Nadk/Slc12a7/Enpp1/Oxct1	7	Macrophage_C3_Cd163-Up
BP	GO:1990138	neuron projection extension	7/439	200/28943	0.0335264	0.100604	0.0662219	Apoe/Nrp1/Csf1r/Dbnl/Sema4a/Nrp2/Ccr5	7	Macrophage_C3_Cd163-Up
BP	GO:0006739	NADP metabolic process	3/439	47/28943	0.0343706	0.102319	0.0673508	Prdx5/Idh2/Nadk	3	Macrophage_C3_Cd163-Up
BP	GO:0007628	adult walking behavior	3/439	47/28943	0.0343706	0.102319	0.0673508	Hexa/Pmp22/Enpp1	3	Macrophage_C3_Cd163-Up
BP	GO:0009268	response to pH	3/439	47/28943	0.0343706	0.102319	0.0673508	Rab11fip5/Lgmn/Clcn7	3	Macrophage_C3_Cd163-Up
BP	GO:0009394	2'-deoxyribonucleotide metabolic process	3/439	47/28943	0.0343706	0.102319	0.0673508	Pnp/Upp1/Samhd1	3	Macrophage_C3_Cd163-Up
BP	GO:0017158	regulation of calcium ion-dependent exocytosis	3/439	47/28943	0.0343706	0.102319	0.0673508	Stxbp3/Scamp5/P2rx7	3	Macrophage_C3_Cd163-Up
BP	GO:0019692	deoxyribose phosphate metabolic process	3/439	47/28943	0.0343706	0.102319	0.0673508	Pnp/Upp1/Samhd1	3	Macrophage_C3_Cd163-Up
BP	GO:0034205	amyloid-beta formation	3/439	47/28943	0.0343706	0.102319	0.0673508	Igf1/Apoe/Bin1	3	Macrophage_C3_Cd163-Up
BP	GO:0042417	dopamine metabolic process	3/439	47/28943	0.0343706	0.102319	0.0673508	Aldh2/Comt/Hprt	3	Macrophage_C3_Cd163-Up
BP	GO:0043114	regulation of vascular permeability	3/439	47/28943	0.0343706	0.102319	0.0673508	Apoe/Il18/Ptprj	3	Macrophage_C3_Cd163-Up
BP	GO:0060323	head morphogenesis	3/439	47/28943	0.0343706	0.102319	0.0673508	Lrp6/Rras/Atp6ap2	3	Macrophage_C3_Cd163-Up
BP	GO:0061462	protein localization to lysosome	3/439	47/28943	0.0343706	0.102319	0.0673508	Cd81/Atp13a2/Lamp2	3	Macrophage_C3_Cd163-Up
BP	GO:0045055	regulated exocytosis	9/439	291/28943	0.0344496	0.10248	0.067457	Lamp1/Il4ra/Vamp8/Rab11fip5/Fcer1g/Stxbp3/Rac2/Scamp5/P2rx7	9	Macrophage_C3_Cd163-Up
BP	GO:0016042	lipid catabolic process	10/439	338/28943	0.0345894	0.102822	0.0676821	Apoe/Naaa/Aoah/Plaat3/Hexa/Pla2g7/Pla2g2d/Pla2g15/Smpdl3b/Oxct1	10	Macrophage_C3_Cd163-Up
BP	GO:0046626	regulation of insulin receptor signaling pathway	4/439	81/28943	0.0348569	0.103543	0.0681564	Ptprj/Marcks/Snx5/Enpp1	4	Macrophage_C3_Cd163-Up
BP	GO:0098656	anion transmembrane transport	7/439	202/28943	0.0350917	0.104165	0.0685661	Folr2/Slc13a3/Lrrc8c/Abcc5/Slc12a7/Arl6ip1/Pcyox1	7	Macrophage_C3_Cd163-Up
BP	GO:0032386	regulation of intracellular transport	10/439	339/28943	0.0351812	0.104337	0.0686796	Gas6/Cd81/Gbp4/Lamp1/Camk1/Dab2/Atp13a2/Chp2/Snx3/Tnfrsf1a	10	Macrophage_C3_Cd163-Up
BP	GO:0008637	apoptotic mitochondrial changes	5/439	119/28943	0.0352256	0.104337	0.0686796	Igf1/Pnp/Sod2/Casp1/Pycard	5	Macrophage_C3_Cd163-Up
BP	GO:0045445	myoblast differentiation	5/439	119/28943	0.0352256	0.104337	0.0686796	Ccl8/Igf1/Cxcl9/Il18/Mef2c	5	Macrophage_C3_Cd163-Up
BP	GO:0046700	heterocycle catabolic process	12/439	436/28943	0.0354112	0.104812	0.0689921	Blvrb/Pnp/Upp1/Rnaset2b/Rnaset2a/Samhd1/Rnasel/Mgat1/Tent5a/Hprt/Hint1/Enpp1	12	Macrophage_C3_Cd163-Up
BP	GO:0002347	response to tumor cell	3/439	48/28943	0.0362619	0.106209	0.0699116	Txnip/Adam15/Cd274	3	Macrophage_C3_Cd163-Up
BP	GO:0002701	negative regulation of production of molecular mediator of immune response	3/439	48/28943	0.0362619	0.106209	0.0699116	Bst2/Tmbim6/Fcgr2b	3	Macrophage_C3_Cd163-Up
BP	GO:0032728	positive regulation of interferon-beta production	3/439	48/28943	0.0362619	0.106209	0.0699116	Irf7/Dhx58/Irf1	3	Macrophage_C3_Cd163-Up
BP	GO:0002062	chondrocyte differentiation	5/439	120/28943	0.0363182	0.106209	0.0699116	Maf/Fgfr1/Tgfbr2/Anxa6/Mef2c	5	Macrophage_C3_Cd163-Up
BP	GO:0015749	monosaccharide transmembrane transport	5/439	120/28943	0.0363182	0.106209	0.0699116	Igf1/C3/Rnasel/Stxbp3/Enpp1	5	Macrophage_C3_Cd163-Up
BP	GO:0051702	biological process involved in interaction with symbiont	5/439	120/28943	0.0363182	0.106209	0.0699116	Ccl8/Ccl12/Ccl5/Apoe/Csf1r	5	Macrophage_C3_Cd163-Up
BP	GO:0051235	maintenance of location	10/439	341/28943	0.0363859	0.106209	0.0699116	Cxcl9/Apoe/Hexa/C3/Rnf213/Anxa6/Nrros/Enpp1/P2rx7/Ccr5	10	Macrophage_C3_Cd163-Up
BP	GO:0015850	organic hydroxy compound transport	9/439	294/28943	0.0363982	0.106209	0.0699116	Pltp/Ly6e/Apoe/Fcgr3/Dab2/Lrp6/Fcer1g/Lima1/Stard3nl	9	Macrophage_C3_Cd163-Up
BP	GO:0002643	regulation of tolerance induction	2/439	20/28943	0.0364233	0.106209	0.0699116	Tgfbr2/Cd274	2	Macrophage_C3_Cd163-Up
BP	GO:0002755	MyD88-dependent toll-like receptor signaling pathway	2/439	20/28943	0.0364233	0.106209	0.0699116	Irf7/Irf1	2	Macrophage_C3_Cd163-Up
BP	GO:0006670	sphingosine metabolic process	2/439	20/28943	0.0364233	0.106209	0.0699116	Naaa/Sgpp1	2	Macrophage_C3_Cd163-Up
BP	GO:0009159	deoxyribonucleoside monophosphate catabolic process	2/439	20/28943	0.0364233	0.106209	0.0699116	Pnp/Upp1	2	Macrophage_C3_Cd163-Up
BP	GO:0019065	receptor-mediated endocytosis of virus by host cell	2/439	20/28943	0.0364233	0.106209	0.0699116	Siglec1/Eps15	2	Macrophage_C3_Cd163-Up
BP	GO:0043116	negative regulation of vascular permeability	2/439	20/28943	0.0364233	0.106209	0.0699116	Apoe/Ptprj	2	Macrophage_C3_Cd163-Up
BP	GO:0045623	negative regulation of T-helper cell differentiation	2/439	20/28943	0.0364233	0.106209	0.0699116	Il4ra/Irf1	2	Macrophage_C3_Cd163-Up
BP	GO:0060155	platelet dense granule organization	2/439	20/28943	0.0364233	0.106209	0.0699116	Ap1b1/Ap1s2	2	Macrophage_C3_Cd163-Up
BP	GO:0071450	cellular response to oxygen radical	2/439	20/28943	0.0364233	0.106209	0.0699116	Sod2/Prdx1	2	Macrophage_C3_Cd163-Up
BP	GO:0071451	cellular response to superoxide	2/439	20/28943	0.0364233	0.106209	0.0699116	Sod2/Prdx1	2	Macrophage_C3_Cd163-Up
BP	GO:0090030	regulation of steroid hormone biosynthetic process	2/439	20/28943	0.0364233	0.106209	0.0699116	Igf1/Dab2	2	Macrophage_C3_Cd163-Up
BP	GO:1903232	melanosome assembly	2/439	20/28943	0.0364233	0.106209	0.0699116	Ap1b1/Ap1s2	2	Macrophage_C3_Cd163-Up
BP	GO:1905564	positive regulation of vascular endothelial cell proliferation	2/439	20/28943	0.0364233	0.106209	0.0699116	Igf1/Fgfr1	2	Macrophage_C3_Cd163-Up
BP	GO:0022411	cellular component disassembly	12/439	439/28943	0.0369991	0.107812	0.0709667	C1qa/C1qc/C1qb/Igtp/Plaat3/Vamp8/Hpse/Irgm1/C3/Lamp2/Lima1/Evl	12	Macrophage_C3_Cd163-Up
BP	GO:0006090	pyruvate metabolic process	5/439	121/28943	0.0374315	0.108995	0.0717453	Igf1/Hk3/Slc2a6/Enpp1/P2rx7	5	Macrophage_C3_Cd163-Up
BP	GO:0055021	regulation of cardiac muscle tissue growth	4/439	83/28943	0.0376173	0.109386	0.0720029	Igf1/Fgfr1/Tgfbr2/Mef2c	4	Macrophage_C3_Cd163-Up
BP	GO:0043270	positive regulation of ion transport	10/439	343/28943	0.0376189	0.109386	0.0720029	Ccl12/Ccl5/Cxcl9/P2rx4/Scn1b/Vamp8/Chp2/Alox5/Arl6ip1/P2rx7	10	Macrophage_C3_Cd163-Up
BP	GO:0006814	sodium ion transport	8/439	250/28943	0.0377781	0.109772	0.0722568	Fxyd2/Ednrb/Slc13a3/P2rx4/Scn1b/Slc9a9/Chp2/P2rx7	8	Macrophage_C3_Cd163-Up
BP	GO:0006110	regulation of glycolytic process	3/439	49/28943	0.0382056	0.110315	0.0726146	Igf1/Slc2a6/P2rx7	3	Macrophage_C3_Cd163-Up
BP	GO:0009262	deoxyribonucleotide metabolic process	3/439	49/28943	0.0382056	0.110315	0.0726146	Pnp/Upp1/Samhd1	3	Macrophage_C3_Cd163-Up
BP	GO:0010543	regulation of platelet activation	3/439	49/28943	0.0382056	0.110315	0.0726146	Apoe/Ptprj/Fcer1g	3	Macrophage_C3_Cd163-Up
BP	GO:0010762	regulation of fibroblast migration	3/439	49/28943	0.0382056	0.110315	0.0726146	Fgfr1/Sdc4/Gna12	3	Macrophage_C3_Cd163-Up
BP	GO:0010799	regulation of peptidyl-threonine phosphorylation	3/439	49/28943	0.0382056	0.110315	0.0726146	Igtp/Irgm1/Spred1	3	Macrophage_C3_Cd163-Up
BP	GO:0016601	Rac protein signal transduction	3/439	49/28943	0.0382056	0.110315	0.0726146	Aif1/Dbnl/Rac2	3	Macrophage_C3_Cd163-Up
BP	GO:0030901	midbrain development	3/439	49/28943	0.0382056	0.110315	0.0726146	Fgfr1/Lrp6/Aplp2	3	Macrophage_C3_Cd163-Up
BP	GO:0060421	positive regulation of heart growth	3/439	49/28943	0.0382056	0.110315	0.0726146	Igf1/Fgfr1/Mef2c	3	Macrophage_C3_Cd163-Up
BP	GO:2000404	regulation of T cell migration	3/439	49/28943	0.0382056	0.110315	0.0726146	Ccl5/Aif1/Pycard	3	Macrophage_C3_Cd163-Up
BP	GO:0032271	regulation of protein polymerization	7/439	206/28943	0.0383656	0.110623	0.0728168	Bin1/Ccl24/Dbnl/Pycard/Fchsd2/Evl/Snx9	7	Macrophage_C3_Cd163-Up
BP	GO:0051048	negative regulation of secretion	7/439	206/28943	0.0383656	0.110623	0.0728168	Apoe/Vamp8/Rab11fip5/Stxbp3/Idh2/Comt/Tnfrsf1a	7	Macrophage_C3_Cd163-Up
BP	GO:0009205	purine ribonucleoside triphosphate metabolic process	8/439	251/28943	0.0385293	0.111017	0.0730765	Cfh/Igf1/Pnp/Hk3/Slc2a6/Ndufc2/Enpp1/P2rx7	8	Macrophage_C3_Cd163-Up
BP	GO:0034109	homotypic cell-cell adhesion	4/439	84/28943	0.0390433	0.112263	0.0738966	Cfh/Ccl5/Stxbp3/Tspan32	4	Macrophage_C3_Cd163-Up
BP	GO:0043154	negative regulation of cysteine-type endopeptidase activity involved in apoptotic process	4/439	84/28943	0.0390433	0.112263	0.0738966	Gas6/Igf1/Arl6ip1/Hspa1b	4	Macrophage_C3_Cd163-Up
BP	GO:1900076	regulation of cellular response to insulin stimulus	4/439	84/28943	0.0390433	0.112263	0.0738966	Ptprj/Marcks/Snx5/Enpp1	4	Macrophage_C3_Cd163-Up
BP	GO:0044270	cellular nitrogen compound catabolic process	12/439	443/28943	0.0391938	0.112618	0.0741299	Blvrb/Pnp/Upp1/Rnaset2b/Rnaset2a/Samhd1/Rnasel/Mgat1/Tent5a/Hprt/Hint1/Enpp1	12	Macrophage_C3_Cd163-Up
BP	GO:0071322	cellular response to carbohydrate stimulus	6/439	164/28943	0.0394647	0.113274	0.0745623	Gas6/Igf1/Rab11fip5/Nadk/Slc12a7/Oxct1	6	Macrophage_C3_Cd163-Up
BP	GO:0002923	regulation of humoral immune response mediated by circulating immunoglobulin	2/439	21/28943	0.0398614	0.113274	0.0745623	Cd55/Fcgr2b	2	Macrophage_C3_Cd163-Up
BP	GO:0006662	glycerol ether metabolic process	2/439	21/28943	0.0398614	0.113274	0.0745623	Plaat3/Pla2g7	2	Macrophage_C3_Cd163-Up
BP	GO:0021854	hypothalamus development	2/439	21/28943	0.0398614	0.113274	0.0745623	Nrp1/Nrp2	2	Macrophage_C3_Cd163-Up
BP	GO:0043101	purine-containing compound salvage	2/439	21/28943	0.0398614	0.113274	0.0745623	Pnp/Hprt	2	Macrophage_C3_Cd163-Up
BP	GO:0043117	positive regulation of vascular permeability	2/439	21/28943	0.0398614	0.113274	0.0745623	Apoe/Il18	2	Macrophage_C3_Cd163-Up
BP	GO:0045821	positive regulation of glycolytic process	2/439	21/28943	0.0398614	0.113274	0.0745623	Igf1/P2rx7	2	Macrophage_C3_Cd163-Up
BP	GO:0046325	negative regulation of glucose import	2/439	21/28943	0.0398614	0.113274	0.0745623	Stxbp3/Enpp1	2	Macrophage_C3_Cd163-Up
BP	GO:0046851	negative regulation of bone remodeling	2/439	21/28943	0.0398614	0.113274	0.0745623	Cd38/P2rx7	2	Macrophage_C3_Cd163-Up
BP	GO:0050665	hydrogen peroxide biosynthetic process	2/439	21/28943	0.0398614	0.113274	0.0745623	Sod2/Cybb	2	Macrophage_C3_Cd163-Up
BP	GO:0070886	positive regulation of calcineurin-NFAT signaling cascade	2/439	21/28943	0.0398614	0.113274	0.0745623	Igf1/Chp2	2	Macrophage_C3_Cd163-Up
BP	GO:0071676	negative regulation of mononuclear cell migration	2/439	21/28943	0.0398614	0.113274	0.0745623	Ccl12/Slamf8	2	Macrophage_C3_Cd163-Up
BP	GO:0075509	endocytosis involved in viral entry into host cell	2/439	21/28943	0.0398614	0.113274	0.0745623	Siglec1/Eps15	2	Macrophage_C3_Cd163-Up
BP	GO:0106058	positive regulation of calcineurin-mediated signaling	2/439	21/28943	0.0398614	0.113274	0.0745623	Igf1/Chp2	2	Macrophage_C3_Cd163-Up
BP	GO:1990182	exosomal secretion	2/439	21/28943	0.0398614	0.113274	0.0745623	Atp13a2/Sdc4	2	Macrophage_C3_Cd163-Up
BP	GO:2000353	positive regulation of endothelial cell apoptotic process	2/439	21/28943	0.0398614	0.113274	0.0745623	Ccl12/Cd40	2	Macrophage_C3_Cd163-Up
BP	GO:0019318	hexose metabolic process	8/439	253/28943	0.0400616	0.113693	0.074838	Cbr2/Igf1/Igfbp4/Hk3/Gnpda1/Akr1b3/Man2b1/Man1c1	8	Macrophage_C3_Cd163-Up
BP	GO:0099173	postsynapse organization	7/439	208/28943	0.0400752	0.113693	0.074838	Apoe/Nrp1/Marcks/Lgmn/Dbnl/Fcgr2b/Nrp2	7	Macrophage_C3_Cd163-Up
BP	GO:0003254	regulation of membrane depolarization	3/439	50/28943	0.0402015	0.113693	0.074838	B2m/Scn1b/P2rx7	3	Macrophage_C3_Cd163-Up
BP	GO:0030574	collagen catabolic process	3/439	50/28943	0.0402015	0.113693	0.074838	Ctsb/Pepd/Adam15	3	Macrophage_C3_Cd163-Up
BP	GO:0045429	positive regulation of nitric oxide biosynthetic process	3/439	50/28943	0.0402015	0.113693	0.074838	Aif1/Sod2/H2-M3	3	Macrophage_C3_Cd163-Up
BP	GO:0045663	positive regulation of myoblast differentiation	3/439	50/28943	0.0402015	0.113693	0.074838	Ccl8/Cxcl9/Mef2c	3	Macrophage_C3_Cd163-Up
BP	GO:0090659	walking behavior	3/439	50/28943	0.0402015	0.113693	0.074838	Hexa/Pmp22/Enpp1	3	Macrophage_C3_Cd163-Up
BP	GO:0009259	ribonucleotide metabolic process	12/439	445/28943	0.0403248	0.113964	0.0750162	Cfh/Igf1/Pnp/Upp1/Acsl1/Hk3/Slc2a6/Hprt/Hint1/Ndufc2/Enpp1/P2rx7	12	Macrophage_C3_Cd163-Up
BP	GO:1990845	adaptive thermogenesis	6/439	165/28943	0.0404537	0.11425	0.0752044	Il18/Acsl1/Il4ra/Pdgfc/Fh1/Cmklr1	6	Macrophage_C3_Cd163-Up
BP	GO:0046323	glucose import	4/439	85/28943	0.0404998	0.114302	0.0752386	Igf1/Rnasel/Stxbp3/Enpp1	4	Macrophage_C3_Cd163-Up
BP	GO:0061387	regulation of extent of cell growth	5/439	124/28943	0.040896	0.115341	0.0759228	Apoe/Nrp1/Dbnl/Sema4a/Ccr5	5	Macrophage_C3_Cd163-Up
BP	GO:0021953	central nervous system neuron differentiation	7/439	210/28943	0.0418338	0.117906	0.0776109	B2m/Nrp1/Csf1r/Fgfr1/Scn1b/Nrp2/Hprt	7	Macrophage_C3_Cd163-Up
BP	GO:0010921	regulation of phosphatase activity	4/439	86/28943	0.0419868	0.118175	0.0777884	Hsp90b1/Chp2/Mef2c/Gna12	4	Macrophage_C3_Cd163-Up
BP	GO:0045661	regulation of myoblast differentiation	4/439	86/28943	0.0419868	0.118175	0.0777884	Ccl8/Cxcl9/Il18/Mef2c	4	Macrophage_C3_Cd163-Up
BP	GO:0015748	organophosphate ester transport	5/439	125/28943	0.0420925	0.118312	0.0778782	Pltp/Apoe/Lrrc8c/Abcc5/P2rx7	5	Macrophage_C3_Cd163-Up
BP	GO:0032649	regulation of interferon-gamma production	5/439	125/28943	0.0420925	0.118312	0.0778782	Gas6/Il18/H2-M3/Cd274/Pycard	5	Macrophage_C3_Cd163-Up
BP	GO:0010518	positive regulation of phospholipase activity	3/439	51/28943	0.0422492	0.118591	0.0780617	Ccl5/Fgfr1/Marcks	3	Macrophage_C3_Cd163-Up
BP	GO:0045646	regulation of erythrocyte differentiation	3/439	51/28943	0.0422492	0.118591	0.0780617	Stat1/B2m/Lmo2	3	Macrophage_C3_Cd163-Up
BP	GO:0008361	regulation of cell size	7/439	211/28943	0.0427316	0.119671	0.0787732	Apoe/Nrp1/Dbnl/Sema4a/Slc12a7/P2rx7/Ccr5	7	Macrophage_C3_Cd163-Up
BP	GO:0010721	negative regulation of cell development	7/439	211/28943	0.0427316	0.119671	0.0787732	Ednrb/Igf1/B2m/Nrp1/Sema4a/Idh2/Ccr5	7	Macrophage_C3_Cd163-Up
BP	GO:0043281	regulation of cysteine-type endopeptidase activity involved in apoptotic process	7/439	211/28943	0.0427316	0.119671	0.0787732	Gas6/Igf1/Stat1/Casp1/Pycard/Arl6ip1/Hspa1b	7	Macrophage_C3_Cd163-Up
BP	GO:0009199	ribonucleoside triphosphate metabolic process	8/439	257/28943	0.043247	0.119671	0.0787732	Cfh/Igf1/Pnp/Hk3/Slc2a6/Ndufc2/Enpp1/P2rx7	8	Macrophage_C3_Cd163-Up
BP	GO:0048640	negative regulation of developmental growth	5/439	126/28943	0.04331	0.119671	0.0787732	Nrp1/Tgfbr2/Lgmn/Sema4a/Ccr5	5	Macrophage_C3_Cd163-Up
BP	GO:0006144	purine nucleobase metabolic process	2/439	22/28943	0.0434168	0.119671	0.0787732	Pnp/Hprt	2	Macrophage_C3_Cd163-Up
BP	GO:0006658	phosphatidylserine metabolic process	2/439	22/28943	0.0434168	0.119671	0.0787732	Serinc3/Pla2g15	2	Macrophage_C3_Cd163-Up
BP	GO:0009164	nucleoside catabolic process	2/439	22/28943	0.0434168	0.119671	0.0787732	Pnp/Upp1	2	Macrophage_C3_Cd163-Up
BP	GO:0010039	response to iron ion	2/439	22/28943	0.0434168	0.119671	0.0787732	Trf/B2m	2	Macrophage_C3_Cd163-Up
BP	GO:0030810	positive regulation of nucleotide biosynthetic process	2/439	22/28943	0.0434168	0.119671	0.0787732	Guca1a/Ndufc2	2	Macrophage_C3_Cd163-Up
BP	GO:0031579	membrane raft organization	2/439	22/28943	0.0434168	0.119671	0.0787732	Pmp22/Colec12	2	Macrophage_C3_Cd163-Up
BP	GO:0032693	negative regulation of interleukin-10 production	2/439	22/28943	0.0434168	0.119671	0.0787732	Fcgr2b/Cd274	2	Macrophage_C3_Cd163-Up
BP	GO:0034143	regulation of toll-like receptor 4 signaling pathway	2/439	22/28943	0.0434168	0.119671	0.0787732	Ninj1/Acod1	2	Macrophage_C3_Cd163-Up
BP	GO:0035561	regulation of chromatin binding	2/439	22/28943	0.0434168	0.119671	0.0787732	Parp9/Dtx3l	2	Macrophage_C3_Cd163-Up
BP	GO:0035634	response to stilbenoid	2/439	22/28943	0.0434168	0.119671	0.0787732	Saa3/Ifit3	2	Macrophage_C3_Cd163-Up
BP	GO:0042759	long-chain fatty acid biosynthetic process	2/439	22/28943	0.0434168	0.119671	0.0787732	Ltc4s/Alox5	2	Macrophage_C3_Cd163-Up
BP	GO:0045217	cell-cell junction maintenance	2/439	22/28943	0.0434168	0.119671	0.0787732	Csf1r/Mtss1	2	Macrophage_C3_Cd163-Up
BP	GO:0046519	sphingoid metabolic process	2/439	22/28943	0.0434168	0.119671	0.0787732	Naaa/Sgpp1	2	Macrophage_C3_Cd163-Up
BP	GO:0048486	parasympathetic nervous system development	2/439	22/28943	0.0434168	0.119671	0.0787732	Nrp1/Nrp2	2	Macrophage_C3_Cd163-Up
BP	GO:0048532	anatomical structure arrangement	2/439	22/28943	0.0434168	0.119671	0.0787732	Nrp1/Nrp2	2	Macrophage_C3_Cd163-Up
BP	GO:0060055	angiogenesis involved in wound healing	2/439	22/28943	0.0434168	0.119671	0.0787732	Hpse/Alox5	2	Macrophage_C3_Cd163-Up
BP	GO:0060438	trachea development	2/439	22/28943	0.0434168	0.119671	0.0787732	Tgfbr2/Lrp6	2	Macrophage_C3_Cd163-Up
BP	GO:0061760	antifungal innate immune response	2/439	22/28943	0.0434168	0.119671	0.0787732	Clec4a3/Clec4a1	2	Macrophage_C3_Cd163-Up
BP	GO:0071404	cellular response to low-density lipoprotein particle stimulus	2/439	22/28943	0.0434168	0.119671	0.0787732	Cd81/Fcer1g	2	Macrophage_C3_Cd163-Up
BP	GO:0097734	extracellular exosome biogenesis	2/439	22/28943	0.0434168	0.119671	0.0787732	Atp13a2/Sdc4	2	Macrophage_C3_Cd163-Up
BP	GO:1900242	regulation of synaptic vesicle endocytosis	2/439	22/28943	0.0434168	0.119671	0.0787732	Ap2m1/Scamp5	2	Macrophage_C3_Cd163-Up
BP	GO:1900373	positive regulation of purine nucleotide biosynthetic process	2/439	22/28943	0.0434168	0.119671	0.0787732	Guca1a/Ndufc2	2	Macrophage_C3_Cd163-Up
BP	GO:0007588	excretion	3/439	52/28943	0.0443483	0.12159	0.0800358	Ednrb/Snx5/Comt	3	Macrophage_C3_Cd163-Up
BP	GO:0045581	negative regulation of T cell differentiation	3/439	52/28943	0.0443483	0.12159	0.0800358	Fgl2/Il4ra/Irf1	3	Macrophage_C3_Cd163-Up
BP	GO:0045773	positive regulation of axon extension	3/439	52/28943	0.0443483	0.12159	0.0800358	Apoe/Nrp1/Dbnl	3	Macrophage_C3_Cd163-Up
BP	GO:0060043	regulation of cardiac muscle cell proliferation	3/439	52/28943	0.0443483	0.12159	0.0800358	Fgfr1/Tgfbr2/Mef2c	3	Macrophage_C3_Cd163-Up
BP	GO:0060251	regulation of glial cell proliferation	3/439	52/28943	0.0443483	0.12159	0.0800358	Igf1/Pmp22/Idh2	3	Macrophage_C3_Cd163-Up
BP	GO:0061005	cell differentiation involved in kidney development	3/439	52/28943	0.0443483	0.12159	0.0800358	Ednrb/Mtss1/Mef2c	3	Macrophage_C3_Cd163-Up
BP	GO:0061028	establishment of endothelial barrier	3/439	52/28943	0.0443483	0.12159	0.0800358	Ednrb/Hpse/Tnfrsf1a	3	Macrophage_C3_Cd163-Up
BP	GO:1903426	regulation of reactive oxygen species biosynthetic process	3/439	52/28943	0.0443483	0.12159	0.0800358	Sod2/Alox5/Ndufc2	3	Macrophage_C3_Cd163-Up
BP	GO:0034219	carbohydrate transmembrane transport	5/439	127/28943	0.0445485	0.122058	0.0803438	Igf1/C3/Rnasel/Stxbp3/Enpp1	5	Macrophage_C3_Cd163-Up
BP	GO:0051881	regulation of mitochondrial membrane potential	4/439	88/28943	0.0450523	0.123262	0.0811366	Sod2/Casp1/Ndufc2/P2rx7	4	Macrophage_C3_Cd163-Up
BP	GO:0010563	negative regulation of phosphorus metabolic process	12/439	453/28943	0.0450776	0.123262	0.0811366	Igf1/Apoe/Il18/Gbp4/Ptprj/Lrp6/Parp14/Spred1/Gfra2/Pycard/Irf1/Enpp1	12	Macrophage_C3_Cd163-Up
BP	GO:0045936	negative regulation of phosphate metabolic process	12/439	453/28943	0.0450776	0.123262	0.0811366	Igf1/Apoe/Il18/Gbp4/Ptprj/Lrp6/Parp14/Spred1/Gfra2/Pycard/Irf1/Enpp1	12	Macrophage_C3_Cd163-Up
BP	GO:0009743	response to carbohydrate	7/439	214/28943	0.0454994	0.124333	0.0818416	Gas6/Igf1/Rab11fip5/Nadk/Slc12a7/Enpp1/Oxct1	7	Macrophage_C3_Cd163-Up
BP	GO:0021700	developmental maturation	10/439	355/28943	0.0456269	0.124599	0.0820167	C1qa/Ednrb/Igf1/Fgfr1/C3/Pmp22/Scarf1/Akr1b3/Atp6ap2/Enpp1	10	Macrophage_C3_Cd163-Up
BP	GO:0003279	cardiac septum development	5/439	128/28943	0.045808	0.124846	0.082179	Nrp1/Tgfbr2/Lrp6/Nrp2/Dhrs3	5	Macrophage_C3_Cd163-Up
BP	GO:0043123	positive regulation of I-kappaB kinase/NF-kappaB signaling	5/439	128/28943	0.045808	0.124846	0.082179	Tmem106a/Casp1/Cd40/Trim30a/Tifa	5	Macrophage_C3_Cd163-Up
BP	GO:0043500	muscle adaptation	5/439	128/28943	0.045808	0.124846	0.082179	Igf1/Aif1/P2rx4/Mef2c/Tnfrsf1a	5	Macrophage_C3_Cd163-Up
BP	GO:0034655	nucleobase-containing compound catabolic process	11/439	405/28943	0.0462664	0.125979	0.082925	Pnp/Upp1/Rnaset2b/Rnaset2a/Samhd1/Rnasel/Mgat1/Tent5a/Hprt/Hint1/Enpp1	11	Macrophage_C3_Cd163-Up
BP	GO:0010828	positive regulation of glucose transmembrane transport	3/439	53/28943	0.0464984	0.125979	0.082925	Igf1/C3/Rnasel	3	Macrophage_C3_Cd163-Up
BP	GO:0031103	axon regeneration	3/439	53/28943	0.0464984	0.125979	0.082925	Grn/Scarf1/Enpp1	3	Macrophage_C3_Cd163-Up
BP	GO:0043392	negative regulation of DNA binding	3/439	53/28943	0.0464984	0.125979	0.082925	Ifi206/Ifi204/Ifi207	3	Macrophage_C3_Cd163-Up
BP	GO:0045907	positive regulation of vasoconstriction	3/439	53/28943	0.0464984	0.125979	0.082925	Cd38/Tbxas1/Alox5	3	Macrophage_C3_Cd163-Up
BP	GO:0046460	neutral lipid biosynthetic process	3/439	53/28943	0.0464984	0.125979	0.082925	Acsl1/C3/Pla2g15	3	Macrophage_C3_Cd163-Up
BP	GO:0046463	acylglycerol biosynthetic process	3/439	53/28943	0.0464984	0.125979	0.082925	Acsl1/C3/Pla2g15	3	Macrophage_C3_Cd163-Up
BP	GO:0050819	negative regulation of coagulation	3/439	53/28943	0.0464984	0.125979	0.082925	Apoe/Procr/Pros1	3	Macrophage_C3_Cd163-Up
BP	GO:0090199	regulation of release of cytochrome c from mitochondria	3/439	53/28943	0.0464984	0.125979	0.082925	Igf1/Casp1/Pycard	3	Macrophage_C3_Cd163-Up
BP	GO:0002260	lymphocyte homeostasis	4/439	89/28943	0.0466308	0.126255	0.0831067	Pirb/Mef2c/Enpp1/P2rx7	4	Macrophage_C3_Cd163-Up
BP	GO:0019693	ribose phosphate metabolic process	12/439	456/28943	0.0469559	0.126903	0.083533	Cfh/Igf1/Pnp/Upp1/Acsl1/Hk3/Slc2a6/Hprt/Hint1/Ndufc2/Enpp1/P2rx7	12	Macrophage_C3_Cd163-Up
BP	GO:0000303	response to superoxide	2/439	23/28943	0.0470852	0.126903	0.083533	Sod2/Prdx1	2	Macrophage_C3_Cd163-Up
BP	GO:0009151	purine deoxyribonucleotide metabolic process	2/439	23/28943	0.0470852	0.126903	0.083533	Pnp/Samhd1	2	Macrophage_C3_Cd163-Up
BP	GO:0009168	purine ribonucleoside monophosphate biosynthetic process	2/439	23/28943	0.0470852	0.126903	0.083533	Pnp/Hprt	2	Macrophage_C3_Cd163-Up
BP	GO:0031643	positive regulation of myelination	2/439	23/28943	0.0470852	0.126903	0.083533	Trf/Igf1	2	Macrophage_C3_Cd163-Up
BP	GO:0046426	negative regulation of receptor signaling pathway via JAK-STAT	2/439	23/28943	0.0470852	0.126903	0.083533	Parp14/Irf1	2	Macrophage_C3_Cd163-Up
BP	GO:1900120	regulation of receptor binding	2/439	23/28943	0.0470852	0.126903	0.083533	B2m/Adam15	2	Macrophage_C3_Cd163-Up
BP	GO:0050890	cognition	10/439	358/28943	0.0477961	0.128618	0.0846624	Igf1/Apoe/B2m/Pirb/Lgmn/Casp1/Mef2c/Comt/Man2b1/Ap1s2	10	Macrophage_C3_Cd163-Up
BP	GO:0062013	positive regulation of small molecule metabolic process	6/439	172/28943	0.0478152	0.128618	0.0846624	Igf1/Dab2/Guca1a/Comt/Ndufc2/P2rx7	6	Macrophage_C3_Cd163-Up
BP	GO:2001022	positive regulation of response to DNA damage stimulus	6/439	172/28943	0.0478152	0.128618	0.0846624	Pnp/Nacc2/Parp9/Spred1/Dtx3l/Fh1	6	Macrophage_C3_Cd163-Up
BP	GO:0002088	lens development in camera-type eye	4/439	90/28943	0.0482398	0.129676	0.0853585	Maf/Plaat3/Tgfbr2/Spred1	4	Macrophage_C3_Cd163-Up
BP	GO:0043406	positive regulation of MAP kinase activity	5/439	130/28943	0.0483901	0.129995	0.0855687	Fgfr1/Cd40/Pdgfc/Fgd2/P2rx7	5	Macrophage_C3_Cd163-Up
BP	GO:0007617	mating behavior	3/439	54/28943	0.0486991	0.130317	0.0857803	Ednrb/Grn/Aplp2	3	Macrophage_C3_Cd163-Up
BP	GO:0009161	ribonucleoside monophosphate metabolic process	3/439	54/28943	0.0486991	0.130317	0.0857803	Pnp/Upp1/Hprt	3	Macrophage_C3_Cd163-Up
BP	GO:0021795	cerebral cortex cell migration	3/439	54/28943	0.0486991	0.130317	0.0857803	Fgfr1/Lrp6/Srgap2	3	Macrophage_C3_Cd163-Up
BP	GO:0032715	negative regulation of interleukin-6 production	3/439	54/28943	0.0486991	0.130317	0.0857803	Gas6/Trim30a/Tnfrsf1a	3	Macrophage_C3_Cd163-Up
BP	GO:0048483	autonomic nervous system development	3/439	54/28943	0.0486991	0.130317	0.0857803	Ednrb/Nrp1/Nrp2	3	Macrophage_C3_Cd163-Up
BP	GO:2000351	regulation of endothelial cell apoptotic process	3/439	54/28943	0.0486991	0.130317	0.0857803	Gas6/Ccl12/Cd40	3	Macrophage_C3_Cd163-Up
BP	GO:0035265	organ growth	7/439	218/28943	0.0493651	0.131928	0.0868409	Ly6e/Igf1/Fgfr1/Tgfbr2/Anxa6/Mef2c/Enpp1	7	Macrophage_C3_Cd163-Up
BP	GO:0048639	positive regulation of developmental growth	7/439	218/28943	0.0493651	0.131928	0.0868409	Igf1/Apoe/Nrp1/Fgfr1/C3/Dbnl/Mef2c	7	Macrophage_C3_Cd163-Up
BP	GO:0035023	regulation of Rho protein signal transduction	4/439	91/28943	0.0498791	0.133129	0.0876317	Apoe/Stard8/Nrp1/Arhgef3	4	Macrophage_C3_Cd163-Up
BP	GO:0060420	regulation of heart growth	4/439	91/28943	0.0498791	0.133129	0.0876317	Igf1/Fgfr1/Tgfbr2/Mef2c	4	Macrophage_C3_Cd163-Up
CC	GO:0030139	endocytic vesicle	31/445	211/28804	2.69313e-21	1.05301e-18	7.17223e-19	Trf/Unc93b1/H2-K1/H2-T23/B2m/H2-D1/Ap2a2/Itsn1/Tap1/Lamp1/Tapbp/Ehd4/Vamp8/Pld4/Cybb/Cltc/Irgm1/Rab11fip5/Ap2m1/Calr/Eps15/Stxbp3/Lamp2/Snx3/Cd2ap/Srgap2/Csf3r/Plekhg5/Ap2s1/Rin2/Evl	31	Macrophage_C3_Cd163-Up
CC	GO:0010008	endosome membrane	29/445	291/28804	2.2607e-15	4.41966e-13	3.0103e-13	Mrc1/Ifitm3/H2-K1/H2-T23/Snx2/H2-D1/Ifitm2/Lamp1/Ehd4/Vamp8/Snx6/Snx5/Laptm4a/H2-DMa/Atp13a2/Scamp2/H2-T22/Lamp2/H2-M3/Snx3/Anxa6/Scamp5/Sppl2a/Cd274/Stard3nl/Snx8/Pld3/Atp6ap2/Cmtm6	29	Macrophage_C3_Cd163-Up
CC	GO:0045335	phagocytic vesicle	19/445	113/28804	1.17956e-14	1.53736e-12	1.04712e-12	Unc93b1/H2-K1/H2-T23/B2m/H2-D1/Tap1/Lamp1/Tapbp/Vamp8/Pld4/Cybb/Irgm1/Rab11fip5/Calr/Stxbp3/Lamp2/Snx3/Srgap2/Evl	19	Macrophage_C3_Cd163-Up
CC	GO:0030666	endocytic vesicle membrane	13/445	45/28804	1.11845e-13	9.8494e-12	6.70857e-12	H2-K1/H2-T23/B2m/H2-D1/Ap2a2/Tap1/Lamp1/Tapbp/Ap2m1/Eps15/Lamp2/Csf3r/Ap2s1	13	Macrophage_C3_Cd163-Up
CC	GO:0005765	lysosomal membrane	23/445	205/28804	1.51142e-13	9.8494e-12	6.70857e-12	Ifitm3/H2-K1/H2-T23/H2-D1/Grn/Ifitm2/Lamp1/Vamp8/Ap1b1/Hgsnat/Laptm4a/Slc2a6/H2-DMa/Atp13a2/H2-T22/Lamp2/H2-M3/Anxa6/Sppl2a/Clcn7/Pld3/Ap1s2/Atp6ap2	23	Macrophage_C3_Cd163-Up
CC	GO:0098852	lytic vacuole membrane	23/445	205/28804	1.51142e-13	9.8494e-12	6.70857e-12	Ifitm3/H2-K1/H2-T23/H2-D1/Grn/Ifitm2/Lamp1/Vamp8/Ap1b1/Hgsnat/Laptm4a/Slc2a6/H2-DMa/Atp13a2/H2-T22/Lamp2/H2-M3/Anxa6/Sppl2a/Clcn7/Pld3/Ap1s2/Atp6ap2	23	Macrophage_C3_Cd163-Up
CC	GO:0042824	MHC class I peptide loading complex	8/445	11/28804	4.83048e-13	2.69817e-11	1.83776e-11	H2-K1/B2m/H2-D1/Tap1/Tapbp/Calr/Tap2/Pdia3	8	Macrophage_C3_Cd163-Up
CC	GO:0005770	late endosome	23/445	247/28804	7.59303e-12	3.71109e-10	2.52768e-10	Trf/Bst2/Apoe/Grn/Ifitm2/Lamp1/Vamp8/Vamp5/Slc31a2/Siglec1/Irgm1/Lgmn/Laptm4a/H2-DMa/Atp13a2/Cst3/Lamp2/Anxa6/Sppl2a/Stard3nl/Tmem59/Pld3/Slc31a1	23	Macrophage_C3_Cd163-Up
CC	GO:0005774	vacuolar membrane	23/445	252/28804	1.14612e-11	4.97926e-10	3.39144e-10	Ifitm3/H2-K1/H2-T23/H2-D1/Grn/Ifitm2/Lamp1/Vamp8/Ap1b1/Hgsnat/Laptm4a/Slc2a6/H2-DMa/Atp13a2/H2-T22/Lamp2/H2-M3/Anxa6/Sppl2a/Clcn7/Pld3/Ap1s2/Atp6ap2	23	Macrophage_C3_Cd163-Up
CC	GO:0005769	early endosome	26/445	348/28804	4.72516e-11	1.84754e-09	1.25839e-09	Trf/Apoe/Ifitm3/H2-K1/H2-T23/H2-D1/Nrp1/Ehd4/Vamp8/Pld4/Siglec1/Ap1b1/Snx6/Snx5/Rab11fip5/Lrp6/H2-T22/H2-M3/Snx3/Dtx3l/Cd274/Snx8/Fgd2/Pld3/Ap1s2/Cmtm6	26	Macrophage_C3_Cd163-Up
CC	GO:0030125	clathrin vesicle coat	9/445	32/28804	9.4705e-10	3.36633e-08	2.29286e-08	Ap2a2/Ap1b1/Cltc/Ap2m1/Eps15/Necap2/Ap2s1/Clta/Ap1s2	9	Macrophage_C3_Cd163-Up
CC	GO:0055037	recycling endosome	16/445	156/28804	2.96418e-09	9.38607e-08	6.39299e-08	Trf/Ehd4/Vamp8/Slc31a2/Rab11fip5/Slc9a9/Scamp2/Scamp5/Fcgr2b/Mcoln2/Cd274/Tbc1d14/Tpp1/Fchsd2/Cmtm6/Slc31a1	16	Macrophage_C3_Cd163-Up
CC	GO:0030118	clathrin coat	10/445	49/28804	3.36074e-09	9.38607e-08	6.39299e-08	Ap2a2/Ap1b1/Cltc/Dab2/Ap2m1/Eps15/Necap2/Ap2s1/Clta/Ap1s2	10	Macrophage_C3_Cd163-Up
CC	GO:0030665	clathrin-coated vesicle membrane	10/445	49/28804	3.36074e-09	9.38607e-08	6.39299e-08	Ap2a2/Ap1b1/Cltc/Dab2/Ap2m1/Eps15/Necap2/Ap2s1/Clta/Ap1s2	10	Macrophage_C3_Cd163-Up
CC	GO:0030136	clathrin-coated vesicle	14/445	117/28804	3.8963e-09	1.01564e-07	6.91764e-08	Lyz1/Lyz2/Ap2a2/Ap1b1/Cltc/Dab2/Ap2m1/Eps15/Snx3/Necap2/Ap2s1/Clta/Ap1s2/Snx9	14	Macrophage_C3_Cd163-Up
CC	GO:0030670	phagocytic vesicle membrane	8/445	27/28804	5.2317e-09	1.26651e-07	8.62638e-08	H2-K1/H2-T23/B2m/H2-D1/Tap1/Lamp1/Tapbp/Lamp2	8	Macrophage_C3_Cd163-Up
CC	GO:0030132	clathrin coat of coated pit	7/445	18/28804	5.50656e-09	1.26651e-07	8.62638e-08	Ap2a2/Cltc/Dab2/Ap2m1/Eps15/Ap2s1/Clta	7	Macrophage_C3_Cd163-Up
CC	GO:0005905	clathrin-coated pit	11/445	70/28804	1.0096e-08	2.13683e-07	1.45543e-07	Trf/Ap2a2/Itsn1/Cltc/Dab2/Ap2m1/Eps15/Ap2s1/Clta/Ap1s2/Fchsd2	11	Macrophage_C3_Cd163-Up
CC	GO:0031901	early endosome membrane	13/445	106/28804	1.03836e-08	2.13683e-07	1.45543e-07	Ifitm3/H2-K1/H2-T23/H2-D1/Snx6/Snx5/H2-T22/H2-M3/Snx3/Cd274/Snx8/Pld3/Cmtm6	13	Macrophage_C3_Cd163-Up
CC	GO:0030120	vesicle coat	10/445	59/28804	2.23878e-08	4.37681e-07	2.98111e-07	Trf/Ap2a2/Ap1b1/Cltc/Ap2m1/Eps15/Necap2/Ap2s1/Clta/Ap1s2	10	Macrophage_C3_Cd163-Up
CC	GO:0031902	late endosome membrane	11/445	84/28804	7.13909e-08	1.32923e-06	9.05359e-07	Ifitm2/Lamp1/Vamp8/Laptm4a/H2-DMa/Atp13a2/Lamp2/Anxa6/Sppl2a/Stard3nl/Pld3	11	Macrophage_C3_Cd163-Up
CC	GO:0098791	Golgi apparatus subcompartment	20/445	311/28804	1.00485e-07	1.78589e-06	1.2164e-06	Lyz1/Lyz2/H2-K1/H2-D1/Grn/Ms4a7/Pld4/Vamp5/Ap1b1/Ms4a6d/Scamp2/Lamp2/Arap1/Scamp5/Ms4a6b/Ms4a6c/Tmem59/Tmbim4/Ap1s2/Snx9	20	Macrophage_C3_Cd163-Up
CC	GO:0030135	coated vesicle	16/445	203/28804	1.24984e-07	2.12472e-06	1.44718e-06	Lyz1/Trf/Lyz2/Ap2a2/Slc28a2/Ap1b1/Cltc/Dab2/Ap2m1/Eps15/Snx3/Necap2/Ap2s1/Clta/Ap1s2/Snx9	16	Macrophage_C3_Cd163-Up
CC	GO:0030662	coated vesicle membrane	11/445	89/28804	1.30983e-07	2.13394e-06	1.45345e-06	Trf/Ap2a2/Ap1b1/Cltc/Dab2/Ap2m1/Eps15/Necap2/Ap2s1/Clta/Ap1s2	11	Macrophage_C3_Cd163-Up
CC	GO:0030117	membrane coat	11/445	97/28804	3.19396e-07	4.80322e-06	3.27154e-06	Trf/Ap2a2/Ap1b1/Cltc/Dab2/Ap2m1/Eps15/Necap2/Ap2s1/Clta/Ap1s2	11	Macrophage_C3_Cd163-Up
CC	GO:0048475	coated membrane	11/445	97/28804	3.19396e-07	4.80322e-06	3.27154e-06	Trf/Ap2a2/Ap1b1/Cltc/Dab2/Ap2m1/Eps15/Necap2/Ap2s1/Clta/Ap1s2	11	Macrophage_C3_Cd163-Up
CC	GO:0043202	lysosomal lumen	6/445	20/28804	4.24145e-07	6.14225e-06	4.18358e-06	Hexa/Hpse/Hgsnat/Lamp2/Man2b1/Pld3	6	Macrophage_C3_Cd163-Up
CC	GO:0140534	endoplasmic reticulum protein-containing complex	12/445	131/28804	9.64611e-07	1.34701e-05	9.17468e-06	H2-K1/B2m/H2-D1/Tap1/Tapbp/Calr/Hsp90b1/Tap2/Pdia3/Sdf2l1/Spcs2/Arl6ip1	12	Macrophage_C3_Cd163-Up
CC	GO:0005775	vacuolar lumen	6/445	24/28804	1.39767e-06	1.88444e-05	1.28352e-05	Hexa/Hpse/Hgsnat/Lamp2/Man2b1/Pld3	6	Macrophage_C3_Cd163-Up
CC	GO:0042611	MHC protein complex	7/445	38/28804	1.67214e-06	2.17936e-05	1.4844e-05	H2-K1/H2-T23/B2m/H2-D1/H2-DMa/H2-T22/H2-M3	7	Macrophage_C3_Cd163-Up
CC	GO:0031301	integral component of organelle membrane	20/445	378/28804	2.16066e-06	2.72522e-05	1.85619e-05	Itm2b/H2-K1/H2-T23/B2m/H2-D1/Tap1/Lamp1/Tapbp/P2rx4/Vamp5/Calr/Atp13a2/Lamp2/Tap2/Pdia3/Scamp5/Sppl2a/Rrbp1/Arl6ip1/P2rx7	20	Macrophage_C3_Cd163-Up
CC	GO:0030131	clathrin adaptor complex	6/445	26/28804	2.32897e-06	2.75947e-05	1.87952e-05	Ap2a2/Ap1b1/Ap2m1/Eps15/Ap2s1/Ap1s2	6	Macrophage_C3_Cd163-Up
CC	GO:0042612	MHC class I protein complex	6/445	26/28804	2.32897e-06	2.75947e-05	1.87952e-05	H2-K1/H2-T23/B2m/H2-D1/H2-T22/H2-M3	6	Macrophage_C3_Cd163-Up
CC	GO:0030176	integral component of endoplasmic reticulum membrane	12/445	157/28804	6.45157e-06	7.4193e-05	5.05339e-05	H2-K1/H2-T23/B2m/H2-D1/Tap1/Tapbp/Calr/Tap2/Pdia3/Sppl2a/Rrbp1/Arl6ip1	12	Macrophage_C3_Cd163-Up
CC	GO:0031300	intrinsic component of organelle membrane	20/445	408/28804	6.77151e-06	7.56474e-05	5.15246e-05	Itm2b/H2-K1/H2-T23/B2m/H2-D1/Tap1/Lamp1/Tapbp/P2rx4/Vamp5/Calr/Atp13a2/Lamp2/Tap2/Pdia3/Scamp5/Sppl2a/Rrbp1/Arl6ip1/P2rx7	20	Macrophage_C3_Cd163-Up
CC	GO:0031227	intrinsic component of endoplasmic reticulum membrane	12/445	165/28804	1.07121e-05	0.000116345	7.92444e-05	H2-K1/H2-T23/B2m/H2-D1/Tap1/Tapbp/Calr/Tap2/Pdia3/Sppl2a/Rrbp1/Arl6ip1	12	Macrophage_C3_Cd163-Up
CC	GO:0032994	protein-lipid complex	7/445	50/28804	1.12817e-05	0.00011922	8.12025e-05	Saa3/Pltp/Apoe/Bin1/Pla2g7/Saa1/Pcyox1	7	Macrophage_C3_Cd163-Up
CC	GO:0030904	retromer complex	5/445	21/28804	1.42768e-05	0.000146346	9.96786e-05	Snx2/Snx6/Snx5/Snx3/Snx8	5	Macrophage_C3_Cd163-Up
CC	GO:0030140	trans-Golgi network transport vesicle	6/445	35/28804	1.45972e-05	0.000146346	9.96786e-05	Lyz1/Lyz2/Ap1b1/Cltc/Clta/Ap1s2	6	Macrophage_C3_Cd163-Up
CC	GO:0019774	proteasome core complex, beta-subunit complex	4/445	11/28804	1.70195e-05	0.000162308	0.00011055	Psmb10/Psmb9/Psmb8/Psmb2	4	Macrophage_C3_Cd163-Up
CC	GO:0030122	AP-2 adaptor complex	4/445	11/28804	1.70195e-05	0.000162308	0.00011055	Ap2a2/Ap2m1/Eps15/Ap2s1	4	Macrophage_C3_Cd163-Up
CC	GO:0030128	clathrin coat of endocytic vesicle	4/445	12/28804	2.52176e-05	0.000231176	0.000157458	Ap2a2/Ap2m1/Eps15/Ap2s1	4	Macrophage_C3_Cd163-Up
CC	GO:1905369	endopeptidase complex	9/445	100/28804	2.54235e-05	0.000231176	0.000157458	Fcna/Cfh/Psmb10/Psmb9/Psmb8/C3/Psme1/Casp1/Psmb2	9	Macrophage_C3_Cd163-Up
CC	GO:0043230	extracellular organelle	10/445	126/28804	2.73788e-05	0.000237891	0.000162031	Iigp1/Gbp2/Gbp7/Cd81/Gbp6/Gbp3/Adam15/Lamp2/Gbp2b/Cd274	10	Macrophage_C3_Cd163-Up
CC	GO:0065010	extracellular membrane-bounded organelle	10/445	126/28804	2.73788e-05	0.000237891	0.000162031	Iigp1/Gbp2/Gbp7/Cd81/Gbp6/Gbp3/Adam15/Lamp2/Gbp2b/Cd274	10	Macrophage_C3_Cd163-Up
CC	GO:0032398	MHC class Ib protein complex	5/445	24/28804	2.87026e-05	0.000243972	0.000166173	H2-K1/H2-T23/H2-D1/H2-T22/H2-M3	5	Macrophage_C3_Cd163-Up
CC	GO:0045334	clathrin-coated endocytic vesicle	5/445	25/28804	3.54244e-05	0.000293095	0.000199631	Ap2a2/Cltc/Ap2m1/Eps15/Ap2s1	5	Macrophage_C3_Cd163-Up
CC	GO:0030669	clathrin-coated endocytic vesicle membrane	4/445	13/28804	3.5981e-05	0.000293095	0.000199631	Ap2a2/Ap2m1/Eps15/Ap2s1	4	Macrophage_C3_Cd163-Up
CC	GO:0005802	trans-Golgi network	14/445	250/28804	3.89749e-05	0.000311004	0.000211829	Grn/Ms4a7/Pld4/Vamp5/Ap1b1/Ms4a6d/Scamp2/Lamp2/Arap1/Scamp5/Ms4a6b/Ms4a6c/Ap1s2/Snx9	14	Macrophage_C3_Cd163-Up
CC	GO:0000139	Golgi membrane	15/445	284/28804	4.08546e-05	0.000319483	0.000217604	H2-K1/H2-T23/Igtp/H2-D1/Tapbp/Irgm1/H2-T22/H2-M3/B3gnt2/Scamp5/Mgat1/Pycard/Tnfrsf1a/Pld3/Man1c1	15	Macrophage_C3_Cd163-Up
CC	GO:0005788	endoplasmic reticulum lumen	8/445	85/28804	5.18806e-05	0.00038874	0.000264776	Lyz1/Lyz2/Rnaset2b/Rnaset2a/Calr/Hsp90b1/Pdia3/Tor3a	8	Macrophage_C3_Cd163-Up
CC	GO:0062023	collagen-containing extracellular matrix	18/445	396/28804	5.20606e-05	0.00038874	0.000264776	Fcna/Timp2/Trf/Igf1/Serpinb6a/F13a1/Ctsb/Ctsc/Cela1/Fgl2/Ctsz/Pmp22/Calr/Cst3/Anxa6/Colec12/Plxnb2/Plod1	18	Macrophage_C3_Cd163-Up
CC	GO:1905368	peptidase complex	10/445	136/28804	5.26936e-05	0.00038874	0.000264776	Fcna/Cfh/Psmb10/Psmb9/Psmb8/C3/Psme1/Casp1/Spcs2/Psmb2	10	Macrophage_C3_Cd163-Up
CC	GO:0030119	AP-type membrane coat adaptor complex	6/445	44/28804	5.64528e-05	0.00040876	0.000278413	Ap2a2/Ap1b1/Ap2m1/Eps15/Ap2s1/Ap1s2	6	Macrophage_C3_Cd163-Up
CC	GO:0030660	Golgi-associated vesicle membrane	6/445	45/28804	6.42951e-05	0.00045312	0.000308627	Itm2b/Ap1b1/Cltc/Sppl2a/Clta/Ap1s2	6	Macrophage_C3_Cd163-Up
CC	GO:0031225	anchored component of membrane	12/445	198/28804	6.4897e-05	0.00045312	0.000308627	Folr2/Ly6a/Cp/Ly6e/Bst2/Ly6i/Bst1/Ly6c2/Cd55/Marcks/Gfra2/Smpdl3b	12	Macrophage_C3_Cd163-Up
CC	GO:0030130	clathrin coat of trans-Golgi network vesicle	4/445	15/28804	6.70261e-05	0.000459776	0.00031316	Ap1b1/Cltc/Clta/Ap1s2	4	Macrophage_C3_Cd163-Up
CC	GO:0033106	cis-Golgi network membrane	5/445	29/28804	7.5253e-05	0.000507309	0.000345535	H2-K1/H2-T23/H2-D1/H2-T22/H2-M3	5	Macrophage_C3_Cd163-Up
CC	GO:0034358	plasma lipoprotein particle	6/445	47/28804	8.25817e-05	0.000538157	0.000366547	Saa3/Pltp/Apoe/Pla2g7/Saa1/Pcyox1	6	Macrophage_C3_Cd163-Up
CC	GO:1990777	lipoprotein particle	6/445	47/28804	8.25817e-05	0.000538157	0.000366547	Saa3/Pltp/Apoe/Pla2g7/Saa1/Pcyox1	6	Macrophage_C3_Cd163-Up
CC	GO:0071556	integral component of lumenal side of endoplasmic reticulum membrane	4/445	16/28804	8.82794e-05	0.00055673	0.000379197	H2-K1/H2-T23/H2-D1/Sppl2a	4	Macrophage_C3_Cd163-Up
CC	GO:0098553	lumenal side of endoplasmic reticulum membrane	4/445	16/28804	8.82794e-05	0.00055673	0.000379197	H2-K1/H2-T23/H2-D1/Sppl2a	4	Macrophage_C3_Cd163-Up
CC	GO:0005798	Golgi-associated vesicle	8/445	94/28804	0.000106362	0.00066012	0.000449617	Lyz1/Itm2b/Lyz2/Ap1b1/Cltc/Sppl2a/Clta/Ap1s2	8	Macrophage_C3_Cd163-Up
CC	GO:0012510	trans-Golgi network transport vesicle membrane	4/445	18/28804	0.000144834	0.000884844	0.00060268	Ap1b1/Cltc/Clta/Ap1s2	4	Macrophage_C3_Cd163-Up
CC	GO:0005635	nuclear envelope	18/445	435/28804	0.000169281	0.00101829	0.000693572	Ednrb/Apoe/Plaat3/Itsn1/Bin1/P2rx4/Ltc4s/Calr/Cmtm3/Agpat3/Cst3/Rac2/Tor3a/Alox5/P2rx7/Gpx4/Phf11b/Phf11d	18	Macrophage_C3_Cd163-Up
CC	GO:0005839	proteasome core complex	4/445	19/28804	0.000181225	0.00107362	0.000731257	Psmb10/Psmb9/Psmb8/Psmb2	4	Macrophage_C3_Cd163-Up
CC	GO:0098576	lumenal side of membrane	4/445	21/28804	0.00027307	0.00159359	0.00108542	H2-K1/H2-T23/H2-D1/Sppl2a	4	Macrophage_C3_Cd163-Up
CC	GO:0034364	high-density lipoprotein particle	5/445	38/28804	0.000283752	0.00163157	0.00111129	Saa3/Pltp/Apoe/Pla2g7/Saa1	5	Macrophage_C3_Cd163-Up
CC	GO:0043235	receptor complex	17/445	430/28804	0.000429652	0.00243469	0.0016583	Trf/B2m/Csf1r/Ighm/Fgfr1/Il4ra/Mertk/Tgfbr2/Lifr/Pmp22/Il2rg/Cd40/Csf3r/Gfra2/Tnfrsf1a/Plxnb2/Tspan32	17	Macrophage_C3_Cd163-Up
CC	GO:0045121	membrane raft	16/445	394/28804	0.000470784	0.00262966	0.0017911	Ednrb/H2-D1/Ctsb/Hpse/Tgfbr2/Cd55/Lrp6/Sdc4/Fcer1g/Lamp2/Fcgr2b/Tnfrsf1a/Ctnnd1/Tpp1/P2rx7/Hspa1b	16	Macrophage_C3_Cd163-Up
CC	GO:0098857	membrane microdomain	16/445	395/28804	0.00048387	0.00266469	0.00181496	Ednrb/H2-D1/Ctsb/Hpse/Tgfbr2/Cd55/Lrp6/Sdc4/Fcer1g/Lamp2/Fcgr2b/Tnfrsf1a/Ctnnd1/Tpp1/P2rx7/Hspa1b	16	Macrophage_C3_Cd163-Up
CC	GO:0032588	trans-Golgi network membrane	5/445	46/28804	0.000700341	0.00380324	0.00259044	Pld4/Ap1b1/Scamp2/Scamp5/Ap1s2	5	Macrophage_C3_Cd163-Up
CC	GO:0000137	Golgi cis cisterna	3/445	13/28804	0.000933456	0.00493218	0.00335938	Lyz1/Lyz2/Tmem59	3	Macrophage_C3_Cd163-Up
CC	GO:0098833	presynaptic endocytic zone	3/445	13/28804	0.000933456	0.00493218	0.00335938	Itsn1/Cltc/Clta	3	Macrophage_C3_Cd163-Up
CC	GO:0030133	transport vesicle	14/445	346/28804	0.00108057	0.00563335	0.00383696	Lyz1/Igf1/Lyz2/Ap2a2/Lamp1/Bin1/Ap1b1/Cltc/Atp13a2/Rab3il1/Scamp2/Scamp5/Clta/Ap1s2	14	Macrophage_C3_Cd163-Up
CC	GO:0044754	autolysosome	3/445	14/28804	0.00117446	0.00604231	0.00411551	Lamp1/Irgm1/Lamp2	3	Macrophage_C3_Cd163-Up
CC	GO:0055038	recycling endosome membrane	5/445	54/28804	0.00146077	0.0074177	0.0050523	Ehd4/Scamp2/Scamp5/Cd274/Cmtm6	5	Macrophage_C3_Cd163-Up
CC	GO:0005581	collagen trimer	6/445	81/28804	0.0016071	0.00805608	0.00548712	Marco/C1qa/C1qc/C1qb/Fcna/Colec12	6	Macrophage_C3_Cd163-Up
CC	GO:0030027	lamellipodium	9/445	175/28804	0.00167233	0.00827698	0.00563757	Aif1/Itsn1/Dbnl/Rac2/Srgap2/Iqgap2/Plekhg5/Ctnnd1/Evl	9	Macrophage_C3_Cd163-Up
CC	GO:0031252	cell leading edge	15/445	409/28804	0.00191927	0.00938044	0.00638915	Aif1/Frmd4b/Itsn1/Ptprj/Gas7/Dbnl/Rac2/Cd2ap/Srgap2/Iqgap2/Plekhg5/Lima1/Ctnnd1/Fgd2/Evl	15	Macrophage_C3_Cd163-Up
CC	GO:0005795	Golgi stack	6/445	86/28804	0.00218304	0.0105379	0.00717751	Lyz1/Lyz2/H2-K1/H2-D1/Tmem59/Tmbim4	6	Macrophage_C3_Cd163-Up
CC	GO:0001726	ruffle	8/445	151/28804	0.00248198	0.0117137	0.00797837	Aif1/Frmd4b/Ptprj/Gas7/Dbnl/Cd2ap/Lima1/Fgd2	8	Macrophage_C3_Cd163-Up
CC	GO:0005767	secondary lysosome	3/445	18/28804	0.00251484	0.0117137	0.00797837	Lamp1/Irgm1/Lamp2	3	Macrophage_C3_Cd163-Up
CC	GO:0031985	Golgi cisterna	5/445	61/28804	0.0025165	0.0117137	0.00797837	Lyz1/Lyz2/H2-K1/H2-D1/Tmem59	5	Macrophage_C3_Cd163-Up
CC	GO:0005776	autophagosome	6/445	89/28804	0.00259613	0.0119422	0.008134	Lamp1/Hpse/Irgm1/Atp13a2/Lamp2/Tbc1d14	6	Macrophage_C3_Cd163-Up
CC	GO:1905286	serine-type peptidase complex	3/445	19/28804	0.00295239	0.0132688	0.00903757	Fcna/Cfh/C3	3	Macrophage_C3_Cd163-Up
CC	GO:1905370	serine-type endopeptidase complex	3/445	19/28804	0.00295239	0.0132688	0.00903757	Fcna/Cfh/C3	3	Macrophage_C3_Cd163-Up
CC	GO:0000502	proteasome complex	5/445	64/28804	0.00310607	0.0138008	0.00939995	Psmb10/Psmb9/Psmb8/Psme1/Psmb2	5	Macrophage_C3_Cd163-Up
CC	GO:0005797	Golgi medial cisterna	3/445	20/28804	0.00343391	0.0150861	0.0102753	H2-K1/H2-D1/Tmem59	3	Macrophage_C3_Cd163-Up
CC	GO:0005771	multivesicular body	5/445	66/28804	0.00355062	0.0154255	0.0105065	Bst2/Lamp1/H2-DMa/Atp13a2/Cst3	5	Macrophage_C3_Cd163-Up
CC	GO:0030141	secretory granule	15/445	440/28804	0.00381087	0.0163742	0.0111527	Lyz1/Igf1/Cd38/Lyz2/Cfp/Ap2a2/Lamp1/Hexa/Vamp8/Rab11fip5/Ap2m1/Calr/Stxbp3/Lamp2/Pdia3	15	Macrophage_C3_Cd163-Up
CC	GO:0045177	apical part of cell	16/445	488/28804	0.0041558	0.0176622	0.0120299	Trf/Bst2/Ifitm3/Cd81/Mgst1/Il18/Ctsb/P2rx4/Cd55/Dab2/Lgmn/Stxbp3/Abcc5/Pdia3/Anxa6/Atp6ap2	16	Macrophage_C3_Cd163-Up
CC	GO:0098562	cytoplasmic side of membrane	9/445	207/28804	0.00510692	0.0214426	0.0146049	Ap2a2/Snx5/Ap2m1/Mtss1/Gng12/Sppl2a/Gna12/Ap2s1/Snx9	9	Macrophage_C3_Cd163-Up
CC	GO:1904090	peptidase inhibitor complex	3/445	23/28804	0.005155	0.0214426	0.0146049	Serpinb6a/Ctsb/Casp1	3	Macrophage_C3_Cd163-Up
CC	GO:0005801	cis-Golgi network	5/445	73/28804	0.00546731	0.0225023	0.0153267	H2-K1/H2-T23/H2-D1/H2-T22/H2-M3	5	Macrophage_C3_Cd163-Up
CC	GO:0019898	extrinsic component of membrane	12/445	337/28804	0.00657956	0.026798	0.0182525	Fcna/Trf/Apoe/Naaa/Bin1/Bst1/Cltc/Snx5/Gng12/Gna12/Ctnnd1/Snx9	12	Macrophage_C3_Cd163-Up
CC	GO:0009898	cytoplasmic side of plasma membrane	8/445	182/28804	0.0075851	0.030575	0.0208251	Ap2a2/Snx5/Ap2m1/Mtss1/Gng12/Gna12/Ap2s1/Snx9	8	Macrophage_C3_Cd163-Up
CC	GO:0005938	cell cortex	11/445	306/28804	0.00847943	0.0337346	0.0229771	Agtrap/Cd302/Ctsz/Marcks/Dbnl/Rac2/Cd2ap/Mpp1/Ctnnd1/Clta/Snx9	11	Macrophage_C3_Cd163-Up
CC	GO:0005777	peroxisome	7/445	149/28804	0.00862776	0.0337346	0.0229771	Lacc1/Plaat3/Mgst1/Acsl1/Prdx1/Prdx5/Idh2	7	Macrophage_C3_Cd163-Up
CC	GO:0042579	microbody	7/445	149/28804	0.00862776	0.0337346	0.0229771	Lacc1/Plaat3/Mgst1/Acsl1/Prdx1/Prdx5/Idh2	7	Macrophage_C3_Cd163-Up
CC	GO:0030658	transport vesicle membrane	7/445	151/28804	0.00924713	0.0357983	0.0243827	Lamp1/Bin1/Ap1b1/Cltc/Scamp5/Clta/Ap1s2	7	Macrophage_C3_Cd163-Up
CC	GO:0019897	extrinsic component of plasma membrane	8/445	190/28804	0.00969721	0.0371726	0.0253188	Fcna/Trf/Apoe/Snx5/Gng12/Gna12/Ctnnd1/Snx9	8	Macrophage_C3_Cd163-Up
CC	GO:0097197	tetraspanin-enriched microdomain	2/445	10/28804	0.00987224	0.0374762	0.0255256	Cd81/Samhd1	2	Macrophage_C3_Cd163-Up
CC	GO:0030121	AP-1 adaptor complex	2/445	11/28804	0.0119436	0.0444758	0.0302931	Ap1b1/Ap1s2	2	Macrophage_C3_Cd163-Up
CC	GO:0097179	protease inhibitor complex	2/445	11/28804	0.0119436	0.0444758	0.0302931	Serpinb6a/Casp1	2	Macrophage_C3_Cd163-Up
CC	GO:0016324	apical plasma membrane	12/445	370/28804	0.0131353	0.0484521	0.0330014	Trf/Bst2/Cd81/Il18/Ctsb/Cd55/Dab2/Stxbp3/Abcc5/Pdia3/Anxa6/Atp6ap2	12	Macrophage_C3_Cd163-Up
CC	GO:0031166	integral component of vacuolar membrane	2/445	12/28804	0.0141871	0.0504286	0.0343476	Atp13a2/Lamp2	2	Macrophage_C3_Cd163-Up
CC	GO:0031310	intrinsic component of vacuolar membrane	2/445	12/28804	0.0141871	0.0504286	0.0343476	Atp13a2/Lamp2	2	Macrophage_C3_Cd163-Up
CC	GO:0034663	endoplasmic reticulum chaperone complex	2/445	12/28804	0.0141871	0.0504286	0.0343476	Hsp90b1/Sdf2l1	2	Macrophage_C3_Cd163-Up
CC	GO:0042613	MHC class II protein complex	2/445	12/28804	0.0141871	0.0504286	0.0343476	B2m/H2-DMa	2	Macrophage_C3_Cd163-Up
CC	GO:0031965	nuclear membrane	9/445	246/28804	0.0147995	0.0521314	0.0355075	Ednrb/P2rx4/Ltc4s/Cmtm3/Cst3/Alox5/P2rx7/Phf11b/Phf11d	9	Macrophage_C3_Cd163-Up
CC	GO:0042383	sarcolemma	7/445	166/28804	0.0149722	0.0522689	0.0356011	Ctsb/Lamp1/Bin1/Scn1b/Cltc/Anxa6/Alox5	7	Macrophage_C3_Cd163-Up
CC	GO:0032009	early phagosome	2/445	13/28804	0.0165968	0.0574279	0.039115	Unc93b1/Snx3	2	Macrophage_C3_Cd163-Up
CC	GO:0005790	smooth endoplasmic reticulum	3/445	36/28804	0.0179338	0.0614185	0.041833	Calr/Hsp90b1/Pdia3	3	Macrophage_C3_Cd163-Up
CC	GO:0005884	actin filament	6/445	134/28804	0.0180643	0.0614185	0.041833	Aif1/Gas7/Gng12/Dbnl/Rac2/Cd2ap	6	Macrophage_C3_Cd163-Up
CC	GO:0043209	myelin sheath	8/445	215/28804	0.0191263	0.062978	0.0428952	Sod2/Prxl2b/Prdx1/Cltc/Pmp22/Cox5a/Pdia3/Akr1b3	8	Macrophage_C3_Cd163-Up
CC	GO:0005639	integral component of nuclear inner membrane	2/445	14/28804	0.0191672	0.062978	0.0428952	P2rx4/P2rx7	2	Macrophage_C3_Cd163-Up
CC	GO:0031229	intrinsic component of nuclear inner membrane	2/445	14/28804	0.0191672	0.062978	0.0428952	P2rx4/P2rx7	2	Macrophage_C3_Cd163-Up
CC	GO:0034362	low-density lipoprotein particle	2/445	14/28804	0.0191672	0.062978	0.0428952	Apoe/Pla2g7	2	Macrophage_C3_Cd163-Up
CC	GO:0014704	intercalated disc	4/445	67/28804	0.0200706	0.0653967	0.0445426	Scn1b/Vamp5/Anxa6/Slc31a1	4	Macrophage_C3_Cd163-Up
CC	GO:0043196	varicosity	2/445	15/28804	0.0218927	0.0707443	0.048185	Bin1/Cd40	2	Macrophage_C3_Cd163-Up
CC	GO:0034451	centriolar satellite	5/445	108/28804	0.0262953	0.0842743	0.0574005	Tap1/Il4ra/Rab11fip5/Cd2ap/Mpp1	5	Macrophage_C3_Cd163-Up
CC	GO:0044232	organelle membrane contact site	3/445	42/28804	0.0269523	0.0856777	0.0583563	Tmcc1/Stard3nl/Mospd2	3	Macrophage_C3_Cd163-Up
CC	GO:0030672	synaptic vesicle membrane	5/445	111/28804	0.0291398	0.0911492	0.062083	Lamp1/Bin1/Cltc/Scamp5/Clta	5	Macrophage_C3_Cd163-Up
CC	GO:0099501	exocytic vesicle membrane	5/445	111/28804	0.0291398	0.0911492	0.062083	Lamp1/Bin1/Cltc/Scamp5/Clta	5	Macrophage_C3_Cd163-Up
CC	GO:0099571	postsynaptic cytoskeleton	2/445	19/28804	0.0342403	0.106254	0.072371	Itsn1/Marcks	2	Macrophage_C3_Cd163-Up
CC	GO:0098802	plasma membrane signaling receptor complex	7/445	199/28804	0.0356304	0.109697	0.074716	Trf/B2m/Ighm/Tgfbr2/Pmp22/Cd40/Tspan32	7	Macrophage_C3_Cd163-Up
CC	GO:0043197	dendritic spine	7/445	200/28804	0.0364542	0.111356	0.0758462	Itsn1/P2rx4/Marcks/Srgap2/Fcgr2b/Comt/Ctnnd1	7	Macrophage_C3_Cd163-Up
CC	GO:0005796	Golgi lumen	2/445	20/28804	0.0376633	0.112415	0.0765674	Sdc3/Sdc4	2	Macrophage_C3_Cd163-Up
CC	GO:0033268	node of Ranvier	2/445	20/28804	0.0376633	0.112415	0.0765674	Bin1/Scn1b	2	Macrophage_C3_Cd163-Up
CC	GO:0043218	compact myelin	2/445	20/28804	0.0376633	0.112415	0.0765674	Pmp22/Akr1b3	2	Macrophage_C3_Cd163-Up
CC	GO:0044309	neuron spine	7/445	205/28804	0.0407613	0.119359	0.0812972	Itsn1/P2rx4/Marcks/Srgap2/Fcgr2b/Comt/Ctnnd1	7	Macrophage_C3_Cd163-Up
CC	GO:0005766	primary lysosome	2/445	21/28804	0.0412109	0.119359	0.0812972	Hexa/Vamp8	2	Macrophage_C3_Cd163-Up
CC	GO:0031091	platelet alpha granule	2/445	21/28804	0.0412109	0.119359	0.0812972	Igf1/Stxbp3	2	Macrophage_C3_Cd163-Up
CC	GO:0042582	azurophil granule	2/445	21/28804	0.0412109	0.119359	0.0812972	Hexa/Vamp8	2	Macrophage_C3_Cd163-Up
CC	GO:0061702	inflammasome complex	2/445	22/28804	0.0448786	0.129026	0.0878815	Casp1/Pycard	2	Macrophage_C3_Cd163-Up
CC	GO:0070382	exocytic vesicle	8/445	257/28804	0.0472443	0.134836	0.0918386	Igf1/Ap2a2/Lamp1/Bin1/Cltc/Rab3il1/Scamp5/Clta	8	Macrophage_C3_Cd163-Up
CC	GO:0005791	rough endoplasmic reticulum	4/445	89/28804	0.0492831	0.139635	0.0951077	Lyz1/Lyz2/Tmcc1/Arl6ip1	4	Macrophage_C3_Cd163-Up
MF	GO:0038024	cargo receptor activity	14/431	83/28404	2.83972e-11	1.74359e-08	1.22257e-08	Marco/Folr2/Cd163/Mrc1/Lyve1/Lgals3bp/Stab1/Dab2/Lrp6/Scarf1/Fpr2/Colec12/Enpp1/Cd5l	14	Macrophage_C3_Cd163-Up
MF	GO:0033218	amide binding	28/431	452/28404	4.223e-10	1.29646e-07	9.09056e-08	Folr2/Pltp/Ednrb/Itm2b/Apoe/H2-K1/H2-T23/H2-D1/Mgst1/Tap1/Ctsb/Ltc4s/Itm2c/Cltc/Pirb/Ap2m1/Calr/Cst3/H2-T22/H2-M3/Tap2/Fpr2/Fcgr2b/Gltp/Clta/Tpp1/Plod1/Cmklr1	28	Macrophage_C3_Cd163-Up
MF	GO:0042277	peptide binding	25/431	377/28404	9.26856e-10	1.89697e-07	1.33012e-07	Ednrb/Itm2b/Apoe/H2-K1/H2-T23/H2-D1/Mgst1/Tap1/Ctsb/Ltc4s/Itm2c/Cltc/Pirb/Ap2m1/Calr/Cst3/H2-T22/H2-M3/Tap2/Fpr2/Fcgr2b/Clta/Tpp1/Plod1/Cmklr1	25	Macrophage_C3_Cd163-Up
MF	GO:0005543	phospholipid binding	27/431	460/28404	2.79484e-09	3.97839e-07	2.78958e-07	Gas6/Pltp/Fcgr4/Apoe/Snx2/Ap2a2/Ighm/Bin1/Pla2g7/Snx6/Marcks/Snx5/Dab2/Pla2g2d/Mtss1/Atp13a2/Snx3/Anxa6/Arap1/Iqgap2/Gltp/Timd4/Snx8/Fgd2/Tpp1/Fchsd2/Snx9	27	Macrophage_C3_Cd163-Up
MF	GO:0046979	TAP2 binding	8/431	26/28404	3.23973e-09	3.97839e-07	2.78958e-07	H2-K1/H2-T23/H2-D1/Tap1/Tapbp/H2-T22/H2-M3/Tap2	8	Macrophage_C3_Cd163-Up
MF	GO:0046977	TAP binding	8/431	27/28404	4.54302e-09	3.98488e-07	2.79413e-07	H2-K1/H2-T23/H2-D1/Tap1/Tapbp/H2-T22/H2-M3/Tap2	8	Macrophage_C3_Cd163-Up
MF	GO:0046978	TAP1 binding	8/431	27/28404	4.54302e-09	3.98488e-07	2.79413e-07	H2-K1/H2-T23/H2-D1/Tap1/Tapbp/H2-T22/H2-M3/Tap2	8	Macrophage_C3_Cd163-Up
MF	GO:0030246	carbohydrate binding	20/431	277/28404	1.09466e-08	8.40155e-07	5.89102e-07	Cd209f/Clec10a/Mrc1/C4b/Cd209g/Fcna/Cd209d/Cd302/Cd209b/Mgl2/Clec4a3/Hk3/Clec4a1/Siglec1/Calr/Clec12a/Man2b1/Colec12/Enpp1/Plod1	20	Macrophage_C3_Cd163-Up
MF	GO:0042288	MHC class I protein binding	9/431	43/28404	1.4017e-08	9.56268e-07	6.70519e-07	H2-K1/H2-T23/H2-D1/Tap1/Pirb/H2-T22/H2-M3/Tap2/Pdia3	9	Macrophage_C3_Cd163-Up
MF	GO:0140375	immune receptor activity	14/431	136/28404	2.201e-08	1.35141e-06	9.47588e-07	Fcgr4/Fpr1/Il4ra/Fcgr3/Lifr/Pirb/Il2rg/Fcer1g/Fpr2/Fcgr2b/Csf3r/Gfra2/Cmklr1/Ccr5	14	Macrophage_C3_Cd163-Up
MF	GO:0042287	MHC protein binding	10/431	61/28404	2.63723e-08	1.47205e-06	1.03218e-06	H2-K1/Cd81/H2-T23/H2-D1/Tap1/Pirb/H2-T22/H2-M3/Tap2/Pdia3	10	Macrophage_C3_Cd163-Up
MF	GO:0005539	glycosaminoglycan binding	17/431	233/28404	1.19459e-07	6.11233e-06	4.28586e-06	Ccl8/Cfh/Ccl5/Lyve1/Apoe/Stab1/Nrp1/Ighm/Fgfr1/Tgfbr2/Gns/Pla2g2d/Anxa6/Aplp2/Nrp2/Saa1/Ccl7	17	Macrophage_C3_Cd163-Up
MF	GO:0005044	scavenger receptor activity	8/431	43/28404	2.39936e-07	1.13324e-05	7.94606e-06	Marco/Cd163/Lgals3bp/Stab1/Scarf1/Colec12/Enpp1/Cd5l	8	Macrophage_C3_Cd163-Up
MF	GO:0005537	mannose binding	7/431	30/28404	2.65691e-07	1.16525e-05	8.17051e-06	Cd209f/Mrc1/Cd209d/Cd209b/Clec4a3/Clec4a1/Man2b1	7	Macrophage_C3_Cd163-Up
MF	GO:0003924	GTPase activity	18/431	296/28404	7.59493e-07	2.97987e-05	2.08944e-05	Iigp1/Gbp2/Gbp7/Ifi47/Igtp/Gm4951/Gbp4/Gbp6/Gbp3/Irgm1/Tubb2a/Rras/Irgm2/Rac2/Gbp2b/F830016B08Rik/Gbp8/Gna12	18	Macrophage_C3_Cd163-Up
MF	GO:0061134	peptidase regulator activity	17/431	266/28404	7.76514e-07	2.97987e-05	2.08944e-05	Wfdc17/Gas6/Timp2/Bst2/Serpinb6a/Wfdc21/Psme2/Bin1/Ctsc/Serpina3g/Prdx5/C3/Psme1/Ctla2b/Cst3/Aplp2/Pycard	17	Macrophage_C3_Cd163-Up
MF	GO:0019865	immunoglobulin binding	6/431	25/28404	1.63514e-06	5.90575e-05	4.14101e-05	Fcgrt/Fcgr4/Fcgr3/Pirb/Fcer1g/Fcgr2b	6	Macrophage_C3_Cd163-Up
MF	GO:0030881	beta-2-microglobulin binding	6/431	26/28404	2.09854e-06	7.15837e-05	5.01932e-05	Fcgrt/H2-K1/H2-T23/H2-D1/H2-T22/H2-M3	6	Macrophage_C3_Cd163-Up
MF	GO:0001664	G protein-coupled receptor binding	18/431	320/28404	2.30905e-06	7.46188e-05	5.23214e-05	Ccl8/Marco/Ccl12/Fcna/Ccl6/Ednrb/Ccl5/Cxcl9/Fpr1/Rtp4/C3/Snx5/Ccl24/Lrp6/Arap1/Gna12/Ccl7/Hspa1b	18	Macrophage_C3_Cd163-Up
MF	GO:0008009	chemokine activity	7/431	41/28404	2.54086e-06	7.80044e-05	5.46953e-05	Ccl8/Ccl12/Ccl6/Ccl5/Cxcl9/Ccl24/Ccl7	7	Macrophage_C3_Cd163-Up
MF	GO:0061135	endopeptidase regulator activity	15/431	232/28404	2.99567e-06	8.75878e-05	6.14151e-05	Wfdc17/Gas6/Timp2/Bst2/Serpinb6a/Wfdc21/Psme2/Bin1/Serpina3g/Prdx5/C3/Psme1/Ctla2b/Cst3/Aplp2	15	Macrophage_C3_Cd163-Up
MF	GO:0016209	antioxidant activity	9/431	86/28404	6.42942e-06	0.000177708	0.000124606	Apoe/Sod2/Prxl2b/Mgst1/Prdx1/Prdx5/Ltc4s/Selenow/Gpx4	9	Macrophage_C3_Cd163-Up
MF	GO:0004857	enzyme inhibitor activity	20/431	415/28404	6.65683e-06	0.000177708	0.000124606	Wfdc17/Gas6/Timp2/Bst2/Serpinb6a/Wfdc21/Txnip/Bin1/Serpina3g/Prdx5/Cd55/C3/Ctla2b/Lrp6/Cst3/Tmbim6/Aplp2/Parp9/Spred1/Dtx3l	20	Macrophage_C3_Cd163-Up
MF	GO:1901681	sulfur compound binding	16/431	284/28404	8.22111e-06	0.000210324	0.000147475	Ccl8/Cfh/Ccl5/Apoe/Nrp1/Mgst1/Fgfr1/Ltc4s/Gns/Pla2g2d/Anxa6/Aplp2/Sult1a1/Nrp2/Saa1/Ccl7	16	Macrophage_C3_Cd163-Up
MF	GO:0048029	monosaccharide binding	9/431	91/28404	1.02511e-05	0.000251766	0.000176534	Cd209f/Mrc1/Cd209d/Cd209b/Clec4a3/Hk3/Clec4a1/Man2b1/Plod1	9	Macrophage_C3_Cd163-Up
MF	GO:0016763	pentosyltransferase activity	7/431	52/28404	1.30977e-05	0.000309307	0.00021688	Pnp/Lacc1/Upp1/Nampt/Parp14/Parp9/Hprt	7	Macrophage_C3_Cd163-Up
MF	GO:0004866	endopeptidase inhibitor activity	13/431	216/28404	2.89762e-05	0.000641116	0.00044954	Wfdc17/Gas6/Timp2/Bst2/Serpinb6a/Wfdc21/Bin1/Serpina3g/Prdx5/C3/Ctla2b/Cst3/Aplp2	13	Macrophage_C3_Cd163-Up
MF	GO:0001618	virus receptor activity	6/431	40/28404	2.92366e-05	0.000641116	0.00044954	Cd209g/Cd209d/Cd81/Cd209b/Cd55/Cd300ld	6	Macrophage_C3_Cd163-Up
MF	GO:0042610	CD8 receptor binding	5/431	25/28404	3.25058e-05	0.000688226	0.000482572	H2-K1/H2-T23/H2-D1/H2-T22/H2-M3	5	Macrophage_C3_Cd163-Up
MF	GO:0140272	exogenous protein binding	6/431	41/28404	3.3813e-05	0.000692039	0.000485246	Cd209g/Cd209d/Cd81/Cd209b/Cd55/Cd300ld	6	Macrophage_C3_Cd163-Up
MF	GO:0016684	oxidoreductase activity, acting on peroxide as acceptor	7/431	61/28404	3.79864e-05	0.000752375	0.000527553	Prxl2b/Mgst1/Prdx1/Prdx5/Ltc4s/Gpx4/Sesn1	7	Macrophage_C3_Cd163-Up
MF	GO:0030414	peptidase inhibitor activity	13/431	224/28404	4.22563e-05	0.000810793	0.000568514	Wfdc17/Gas6/Timp2/Bst2/Serpinb6a/Wfdc21/Bin1/Serpina3g/Prdx5/C3/Ctla2b/Cst3/Aplp2	13	Macrophage_C3_Cd163-Up
MF	GO:0004298	threonine-type endopeptidase activity	4/431	14/28404	4.6389e-05	0.000863116	0.000605202	Psmb10/Psmb9/Psmb8/Psmb2	4	Macrophage_C3_Cd163-Up
MF	GO:0016798	hydrolase activity, acting on glycosyl bonds	10/431	139/28404	5.45361e-05	0.000951549	0.00066721	Lyz1/Cd38/Lyz2/Bst1/Hexa/Hpse/Man2b1/Smpdl3b/Man1c1/Cemip2	10	Macrophage_C3_Cd163-Up
MF	GO:0030276	clathrin binding	7/431	65/28404	5.75442e-05	0.000951549	0.00066721	Ap2a2/Ap1b1/Cltc/Dab2/Ap2m1/Ap2s1/Clta	7	Macrophage_C3_Cd163-Up
MF	GO:0071813	lipoprotein particle binding	5/431	28/28404	5.79182e-05	0.000951549	0.00066721	Pltp/Apoe/Stab1/Scarf1/Colec12	5	Macrophage_C3_Cd163-Up
MF	GO:0071814	protein-lipid complex binding	5/431	28/28404	5.79182e-05	0.000951549	0.00066721	Pltp/Apoe/Stab1/Scarf1/Colec12	5	Macrophage_C3_Cd163-Up
MF	GO:0008201	heparin binding	11/431	170/28404	6.16834e-05	0.000951549	0.00066721	Ccl8/Cfh/Ccl5/Apoe/Nrp1/Fgfr1/Pla2g2d/Aplp2/Nrp2/Saa1/Ccl7	11	Macrophage_C3_Cd163-Up
MF	GO:0030550	acetylcholine receptor inhibitor activity	4/431	15/28404	6.25005e-05	0.000951549	0.00066721	Ly6a/Ly6e/Ly6i/Ly6c2	4	Macrophage_C3_Cd163-Up
MF	GO:1904680	peptide transmembrane transporter activity	4/431	15/28404	6.25005e-05	0.000951549	0.00066721	Tap1/Slc13a3/Abcc5/Tap2	4	Macrophage_C3_Cd163-Up
MF	GO:0001540	amyloid-beta binding	7/431	66/28404	6.35399e-05	0.000951549	0.00066721	Itm2b/Apoe/Itm2c/Pirb/Cst3/Fpr2/Fcgr2b	7	Macrophage_C3_Cd163-Up
MF	GO:0050750	low-density lipoprotein particle receptor binding	5/431	29/28404	6.91165e-05	0.00101042	0.000708488	Apoe/Cltc/Dab2/Ap2m1/Hsp90b1	5	Macrophage_C3_Cd163-Up
MF	GO:0004175	endopeptidase activity	19/431	453/28404	7.44262e-05	0.00106258	0.000745063	Cfb/Psmb10/Psmb9/Ctsb/Ctsc/Cela1/Psmb8/Ctsz/Lgmn/Adam15/Ctla2b/Casp1/Sppl2a/C1ra/Pycard/Tmem59/Tpp1/Cd5l/Psmb2	19	Macrophage_C3_Cd163-Up
MF	GO:0042605	peptide antigen binding	7/431	68/28404	7.70654e-05	0.00106258	0.000745063	H2-K1/H2-T23/H2-D1/Tap1/H2-T22/H2-M3/Tap2	7	Macrophage_C3_Cd163-Up
MF	GO:0019955	cytokine binding	10/431	145/28404	7.78764e-05	0.00106258	0.000745063	Gbp2/Il18bp/Csf1r/Tgfbr2/Lifr/Il2rg/Nrros/Csf3r/Tnfrsf1a/Ccr5	10	Macrophage_C3_Cd163-Up
MF	GO:0035091	phosphatidylinositol binding	14/431	272/28404	7.96238e-05	0.0010628	0.00074522	Fcgr4/Snx2/Ap2a2/Snx6/Snx5/Dab2/Atp13a2/Snx3/Arap1/Iqgap2/Snx8/Fgd2/Fchsd2/Snx9	14	Macrophage_C3_Cd163-Up
MF	GO:0035615	clathrin adaptor activity	4/431	17/28404	0.000106384	0.00136592	0.000957758	Ap2a2/Dab2/Ap2m1/Ap2s1	4	Macrophage_C3_Cd163-Up
MF	GO:0005126	cytokine receptor binding	15/431	315/28404	0.000106782	0.00136592	0.000957758	Ccl8/Ccl12/Ccl6/Ccl5/Cxcl9/Stat1/Il18/Tgfbr2/Snx6/Lifr/Ccl24/Cd2ap/Spred1/Pycard/Ccl7	15	Macrophage_C3_Cd163-Up
MF	GO:0042608	T cell receptor binding	5/431	32/28404	0.000112899	0.00141469	0.000991959	H2-K1/H2-T23/H2-D1/H2-T22/H2-M3	5	Macrophage_C3_Cd163-Up
MF	GO:0004620	phospholipase activity	8/431	98/28404	0.000125946	0.00154662	0.00108446	Ccl5/Plaat3/Pla2g7/Pld4/Pla2g2d/Pla2g15/Smpdl3b/Pld3	8	Macrophage_C3_Cd163-Up
MF	GO:0070325	lipoprotein particle receptor binding	5/431	33/28404	0.000131412	0.00156564	0.0010978	Apoe/Cltc/Dab2/Ap2m1/Hsp90b1	5	Macrophage_C3_Cd163-Up
MF	GO:0030169	low-density lipoprotein particle binding	4/431	18/28404	0.000135145	0.00156564	0.0010978	Pltp/Stab1/Scarf1/Colec12	4	Macrophage_C3_Cd163-Up
MF	GO:0140312	cargo adaptor activity	4/431	18/28404	0.000135145	0.00156564	0.0010978	Ap2a2/Dab2/Ap2m1/Ap2s1	4	Macrophage_C3_Cd163-Up
MF	GO:0005525	GTP binding	16/431	361/28404	0.000145642	0.001656	0.00116116	Iigp1/Gbp2/Gbp7/Gbp4/Gbp6/Ehd4/Samhd1/Gbp3/Irgm1/Tubb2a/Rras/Anxa6/Rac2/Gbp2b/Gbp8/Gna12	16	Macrophage_C3_Cd163-Up
MF	GO:0070003	threonine-type peptidase activity	4/431	19/28404	0.000169138	0.0018649	0.00130764	Psmb10/Psmb9/Psmb8/Psmb2	4	Macrophage_C3_Cd163-Up
MF	GO:0042379	chemokine receptor binding	7/431	77/28404	0.000170088	0.0018649	0.00130764	Ccl8/Ccl12/Ccl6/Ccl5/Cxcl9/Ccl24/Ccl7	7	Macrophage_C3_Cd163-Up
MF	GO:0043394	proteoglycan binding	6/431	55/28404	0.000182305	0.00196377	0.00137697	Fcna/Cfh/Apoe/Ctsb/Hpse/Pla2g2d	6	Macrophage_C3_Cd163-Up
MF	GO:0048020	CCR chemokine receptor binding	6/431	56/28404	0.000201595	0.00213413	0.00149641	Ccl8/Ccl12/Ccl6/Ccl5/Ccl24/Ccl7	6	Macrophage_C3_Cd163-Up
MF	GO:0030547	signaling receptor inhibitor activity	5/431	37/28404	0.000229629	0.00238969	0.00167561	Ly6a/Ly6e/Ccl5/Ly6i/Ly6c2	5	Macrophage_C3_Cd163-Up
MF	GO:0004601	peroxidase activity	6/431	58/28404	0.000244987	0.00250703	0.00175789	Prxl2b/Mgst1/Prdx1/Prdx5/Ltc4s/Gpx4	6	Macrophage_C3_Cd163-Up
MF	GO:0033130	acetylcholine receptor binding	4/431	21/28404	0.000254971	0.00256643	0.00179954	Ly6a/Ly6e/Ly6i/Ly6c2	4	Macrophage_C3_Cd163-Up
MF	GO:0019001	guanyl nucleotide binding	16/431	384/28404	0.000291451	0.00284049	0.0019917	Iigp1/Gbp2/Gbp7/Gbp4/Gbp6/Ehd4/Samhd1/Gbp3/Irgm1/Tubb2a/Rras/Anxa6/Rac2/Gbp2b/Gbp8/Gna12	16	Macrophage_C3_Cd163-Up
MF	GO:0032561	guanyl ribonucleotide binding	16/431	384/28404	0.000291451	0.00284049	0.0019917	Iigp1/Gbp2/Gbp7/Gbp4/Gbp6/Ehd4/Samhd1/Gbp3/Irgm1/Tubb2a/Rras/Anxa6/Rac2/Gbp2b/Gbp8/Gna12	16	Macrophage_C3_Cd163-Up
MF	GO:0046703	natural killer cell lectin-like receptor binding	5/431	41/28404	0.000375628	0.00360368	0.00252684	H2-K1/H2-T23/H2-D1/H2-T22/H2-M3	5	Macrophage_C3_Cd163-Up
MF	GO:0030548	acetylcholine receptor regulator activity	4/431	25/28404	0.000513674	0.00477872	0.00335076	Ly6a/Ly6e/Ly6i/Ly6c2	4	Macrophage_C3_Cd163-Up
MF	GO:0099602	neurotransmitter receptor regulator activity	4/431	25/28404	0.000513674	0.00477872	0.00335076	Ly6a/Ly6e/Ly6i/Ly6c2	4	Macrophage_C3_Cd163-Up
MF	GO:1990459	transferrin receptor binding	3/431	11/28404	0.000522883	0.0047918	0.00335993	Trf/Cd81/Snx2	3	Macrophage_C3_Cd163-Up
MF	GO:0016298	lipase activity	8/431	123/28404	0.000593839	0.00536202	0.00375975	Ccl5/Plaat3/Pla2g7/Pld4/Pla2g2d/Pla2g15/Smpdl3b/Pld3	8	Macrophage_C3_Cd163-Up
MF	GO:0017154	semaphorin receptor activity	3/431	12/28404	0.000689345	0.00613417	0.00430117	Nrp1/Nrp2/Plxnb2	3	Macrophage_C3_Cd163-Up
MF	GO:0019209	kinase activator activity	8/431	127/28404	0.000733469	0.00643357	0.00451111	Gas6/Igf1/Ccl5/Igtp/Itsn1/Irgm1/Rplp1/P2rx7	8	Macrophage_C3_Cd163-Up
MF	GO:0004553	hydrolase activity, hydrolyzing O-glycosyl compounds	7/431	98/28404	0.000745682	0.00644857	0.00452163	Lyz1/Lyz2/Hexa/Hpse/Man2b1/Man1c1/Cemip2	7	Macrophage_C3_Cd163-Up
MF	GO:0005125	cytokine activity	11/431	228/28404	0.000778327	0.0066374	0.00465403	Ccl8/Ccl12/Ccl6/Ccl5/Cxcl9/Grn/Il18/Nampt/Ccl24/Cmtm3/Ccl7	11	Macrophage_C3_Cd163-Up
MF	GO:0140359	ABC-type transporter activity	4/431	28/28404	0.000802096	0.0067464	0.00473046	Tap1/Atp13a2/Abcc5/Tap2	4	Macrophage_C3_Cd163-Up
MF	GO:0050700	CARD domain binding	3/431	13/28404	0.000886087	0.00735213	0.00515519	Igtp/Irgm1/Casp1	3	Macrophage_C3_Cd163-Up
MF	GO:0003823	antigen binding	11/431	233/28404	0.000929055	0.00756762	0.00530629	Fcna/H2-K1/H2-T23/H2-D1/Tap1/Ighm/Tapbp/Cd40/H2-T22/H2-M3/Tap2	11	Macrophage_C3_Cd163-Up
MF	GO:0050839	cell adhesion molecule binding	13/431	308/28404	0.000936709	0.00756762	0.00530629	Timp2/Igf1/Cd81/Ninj1/Fgfr1/P2rx4/Ptprj/Dab2/Pirb/Adam15/Calr/Cd2ap/Ctnnd1	13	Macrophage_C3_Cd163-Up
MF	GO:0004875	complement receptor activity	3/431	14/28404	0.0011151	0.00876175	0.00614359	Fpr1/Fpr2/Cmklr1	3	Macrophage_C3_Cd163-Up
MF	GO:0004197	cysteine-type endopeptidase activity	7/431	105/28404	0.00112092	0.00876175	0.00614359	Ctsb/Ctsc/Ctsz/Lgmn/Ctla2b/Casp1/Pycard	7	Macrophage_C3_Cd163-Up
MF	GO:0019199	transmembrane receptor protein kinase activity	6/431	77/28404	0.00112733	0.00876175	0.00614359	Nrp1/Csf1r/Fgfr1/Mertk/Tgfbr2/Nrp2	6	Macrophage_C3_Cd163-Up
MF	GO:0072341	modified amino acid binding	7/431	108/28404	0.00132114	0.0101397	0.00710979	Folr2/Gas6/Mgst1/Ltc4s/Marcks/Anxa6/Timd4	7	Macrophage_C3_Cd163-Up
MF	GO:0042887	amide transmembrane transporter activity	4/431	32/28404	0.00134297	0.0101801	0.0071381	Tap1/Slc13a3/Abcc5/Tap2	4	Macrophage_C3_Cd163-Up
MF	GO:0051087	chaperone binding	7/431	109/28404	0.00139374	0.0104361	0.00731759	Cp/H2-K1/H2-D1/Grn/Bin1/Ctsc/Sdf2l1	7	Macrophage_C3_Cd163-Up
MF	GO:0019207	kinase regulator activity	11/431	246/28404	0.00143712	0.0106312	0.00745441	Gas6/Igf1/Ccl5/Igtp/Itsn1/Irgm1/Lrp6/Rac2/Rplp1/Spred1/P2rx7	11	Macrophage_C3_Cd163-Up
MF	GO:0071889	14-3-3 protein binding	5/431	55/28404	0.00146602	0.0107159	0.00751381	H2-K1/H2-T23/H2-D1/H2-T22/H2-M3	5	Macrophage_C3_Cd163-Up
MF	GO:0004623	phospholipase A2 activity	4/431	34/28404	0.00169114	0.012216	0.00856566	Plaat3/Pla2g7/Pla2g2d/Pla2g15	4	Macrophage_C3_Cd163-Up
MF	GO:0003725	double-stranded RNA binding	6/431	85/28404	0.00187933	0.0134176	0.00940816	Zbp1/Ddx60/Cltc/Oasl2/Dhx58/Oasl1	6	Macrophage_C3_Cd163-Up
MF	GO:0004714	transmembrane receptor protein tyrosine kinase activity	5/431	59/28404	0.00200813	0.0138938	0.00974211	Nrp1/Csf1r/Fgfr1/Mertk/Nrp2	5	Macrophage_C3_Cd163-Up
MF	GO:0016004	phospholipase activator activity	3/431	17/28404	0.00201392	0.0138938	0.00974211	Ccl8/Ccl12/Ccl5	3	Macrophage_C3_Cd163-Up
MF	GO:0071933	Arp2/3 complex binding	3/431	17/28404	0.00201392	0.0138938	0.00974211	Gmfg/Iqgap2/Snx9	3	Macrophage_C3_Cd163-Up
MF	GO:0030695	GTPase regulator activity	15/431	424/28404	0.00227753	0.0153671	0.0107751	Stard8/Nrp1/Itsn1/Rgl1/Rab3il1/Arap1/Ralgds/Srgap2/Agfg1/Iqgap2/Plekhg5/Tbc1d14/Fgd2/Arhgef3/Rin2	15	Macrophage_C3_Cd163-Up
MF	GO:0060589	nucleoside-triphosphatase regulator activity	15/431	424/28404	0.00227753	0.0153671	0.0107751	Stard8/Nrp1/Itsn1/Rgl1/Rab3il1/Arap1/Ralgds/Srgap2/Agfg1/Iqgap2/Plekhg5/Tbc1d14/Fgd2/Arhgef3/Rin2	15	Macrophage_C3_Cd163-Up
MF	GO:0016805	dipeptidase activity	3/431	18/28404	0.00238968	0.0159481	0.0111826	Pepd/Cpq/Cndp2	3	Macrophage_C3_Cd163-Up
MF	GO:0030295	protein kinase activator activity	7/431	120/28404	0.0024156	0.0159481	0.0111826	Gas6/Igf1/Ccl5/Igtp/Irgm1/Rplp1/P2rx7	7	Macrophage_C3_Cd163-Up
MF	GO:0016757	glycosyltransferase activity	11/431	270/28404	0.00296494	0.0193668	0.0135796	Pnp/Lacc1/Upp1/Nampt/Hexa/Parp14/B3gnt2/Parp9/Mgat1/Hprt/St6galnac4	11	Macrophage_C3_Cd163-Up
MF	GO:0019902	phosphatase binding	10/431	234/28404	0.00322512	0.0208444	0.0146158	Fcrls/Csf1r/Ctsc/Pirb/Hsp90b1/Snx3/Spred1/Gna12/Clec12a/Ctnnd1	10	Macrophage_C3_Cd163-Up
MF	GO:0060229	lipase activator activity	3/431	20/28404	0.00326435	0.0208782	0.0146395	Ccl8/Ccl12/Ccl5	3	Macrophage_C3_Cd163-Up
MF	GO:0008238	exopeptidase activity	6/431	96/28404	0.00346742	0.0219484	0.0153898	Ctsc/Ctsz/Pepd/Cpq/Tpp1/Cndp2	6	Macrophage_C3_Cd163-Up
MF	GO:0004896	cytokine receptor activity	6/431	97/28404	0.00364979	0.0228671	0.016034	Il4ra/Lifr/Il2rg/Csf3r/Gfra2/Ccr5	6	Macrophage_C3_Cd163-Up
MF	GO:0005507	copper ion binding	5/431	68/28404	0.0037426	0.0231227	0.0162132	Cp/Lacc1/P2rx4/Mt1/P2rx7	5	Macrophage_C3_Cd163-Up
MF	GO:0001846	opsonin binding	3/431	21/28404	0.00376591	0.0231227	0.0162132	C4b/Cfh/Vsig4	3	Macrophage_C3_Cd163-Up
MF	GO:0016504	peptidase activator activity	4/431	43/28404	0.00404343	0.0245808	0.0172357	Psme2/Ctsc/Psme1/Pycard	4	Macrophage_C3_Cd163-Up
MF	GO:0023023	MHC protein complex binding	3/431	23/28404	0.00490346	0.0295169	0.0206967	B2m/Pirb/H2-DMa	3	Macrophage_C3_Cd163-Up
MF	GO:0043395	heparan sulfate proteoglycan binding	3/431	24/28404	0.00554157	0.0329359	0.0230941	Cfh/Apoe/Pla2g2d	3	Macrophage_C3_Cd163-Up
MF	GO:0008234	cysteine-type peptidase activity	8/431	176/28404	0.00562103	0.0329359	0.0230941	Ctsb/Ctsc/Ctsz/Lgmn/Ctla2b/Casp1/Pycard/Hint1	8	Macrophage_C3_Cd163-Up
MF	GO:0019887	protein kinase regulator activity	9/431	214/28404	0.00563236	0.0329359	0.0230941	Gas6/Igf1/Ccl5/Igtp/Irgm1/Rac2/Rplp1/Spred1/P2rx7	9	Macrophage_C3_Cd163-Up
MF	GO:0004869	cysteine-type endopeptidase inhibitor activity	5/431	78/28404	0.00670454	0.0388357	0.027231	Gas6/Serpina3g/Prdx5/Ctla2b/Cst3	5	Macrophage_C3_Cd163-Up
MF	GO:0016887	ATP hydrolysis activity	10/431	261/28404	0.00686912	0.0394172	0.0276387	Tap1/Atp13a2/Rnf213/Abcc5/Hsp90b1/Tap2/Abca9/Dhx58/Tor3a/Hspa1b	10	Macrophage_C3_Cd163-Up
MF	GO:0019239	deaminase activity	3/431	26/28404	0.00696119	0.0395756	0.0277498	Lacc1/Apobec3/Gnpda1	3	Macrophage_C3_Cd163-Up
MF	GO:0051015	actin filament binding	9/431	222/28404	0.00710317	0.0400123	0.028056	Aif1/Bin1/Marcks/Mtss1/Gas7/Dbnl/Anxa6/Iqgap2/Lima1	9	Macrophage_C3_Cd163-Up
MF	GO:0019903	protein phosphatase binding	8/431	185/28404	0.00751648	0.0419556	0.0294186	Fcrls/Csf1r/Pirb/Hsp90b1/Snx3/Gna12/Clec12a/Ctnnd1	8	Macrophage_C3_Cd163-Up
MF	GO:0001848	complement binding	3/431	27/28404	0.00774436	0.0424557	0.0297692	C4b/Cfh/Vsig4	3	Macrophage_C3_Cd163-Up
MF	GO:0004602	glutathione peroxidase activity	3/431	27/28404	0.00774436	0.0424557	0.0297692	Mgst1/Ltc4s/Gpx4	3	Macrophage_C3_Cd163-Up
MF	GO:1901981	phosphatidylinositol phosphate binding	8/431	187/28404	0.00799615	0.0434481	0.0304651	Snx5/Dab2/Atp13a2/Snx3/Arap1/Iqgap2/Fgd2/Fchsd2	8	Macrophage_C3_Cd163-Up
MF	GO:0005158	insulin receptor binding	3/431	28/28404	0.00857744	0.045796	0.0321114	Igf1/Snx2/Enpp1	3	Macrophage_C3_Cd163-Up
MF	GO:0030247	polysaccharide binding	3/431	28/28404	0.00857744	0.045796	0.0321114	Fcna/Cd209b/Enpp1	3	Macrophage_C3_Cd163-Up
MF	GO:0019838	growth factor binding	7/431	152/28404	0.0087201	0.0461564	0.0323641	Nrp1/Fgfr1/Igfbp4/Tgfbr2/Lifr/Il2rg/Nrros	7	Macrophage_C3_Cd163-Up
MF	GO:0003779	actin binding	14/431	447/28404	0.00891287	0.0464733	0.0325863	Gbp2/Aif1/Gmfg/Tns1/Bin1/Marcks/Mtss1/Gas7/Dbnl/Anxa6/Iqgap2/Lima1/Evl/Ccr5	14	Macrophage_C3_Cd163-Up
MF	GO:0022804	active transmembrane transporter activity	13/431	403/28404	0.00914082	0.0464733	0.0325863	Tap1/Slc28a2/Slc13a3/Cox5a/Atp13a2/Slc9a9/Abcc5/Slco3a1/Tap2/Abca9/Clcn7/Slc12a7/Ndufc2	13	Macrophage_C3_Cd163-Up
MF	GO:0015399	primary active transmembrane transporter activity	7/431	154/28404	0.00933275	0.0464733	0.0325863	Tap1/Cox5a/Atp13a2/Abcc5/Tap2/Abca9/Ndufc2	7	Macrophage_C3_Cd163-Up
MF	GO:0005041	low-density lipoprotein particle receptor activity	2/431	10/28404	0.00953688	0.0464733	0.0325863	Stab1/Lrp6	2	Macrophage_C3_Cd163-Up
MF	GO:0008970	phospholipase A1 activity	2/431	10/28404	0.00953688	0.0464733	0.0325863	Plaat3/Pla2g15	2	Macrophage_C3_Cd163-Up
MF	GO:0034452	dynactin binding	2/431	10/28404	0.00953688	0.0464733	0.0325863	Snx6/Snx5	2	Macrophage_C3_Cd163-Up
MF	GO:0043878	glyceraldehyde-3-phosphate dehydrogenase (NAD+) (non-phosphorylating) activity	2/431	10/28404	0.00953688	0.0464733	0.0325863	Aldh2/Aldh7a1	2	Macrophage_C3_Cd163-Up
MF	GO:0047499	calcium-independent phospholipase A2 activity	2/431	10/28404	0.00953688	0.0464733	0.0325863	Pla2g7/Pla2g15	2	Macrophage_C3_Cd163-Up
MF	GO:0050786	RAGE receptor binding	2/431	10/28404	0.00953688	0.0464733	0.0325863	Fpr1/Fpr2	2	Macrophage_C3_Cd163-Up
MF	GO:0070573	metallodipeptidase activity	2/431	10/28404	0.00953688	0.0464733	0.0325863	Cpq/Cndp2	2	Macrophage_C3_Cd163-Up
MF	GO:0008081	phosphoric diester hydrolase activity	5/431	86/28404	0.0100301	0.0484921	0.0340018	Ccl5/Pld4/Smpdl3b/Pld3/Enpp1	5	Macrophage_C3_Cd163-Up
MF	GO:0038187	pattern recognition receptor activity	3/431	30/28404	0.0103958	0.0491003	0.0344283	Fcna/Trim30a/Colec12	3	Macrophage_C3_Cd163-Up
MF	GO:0051861	glycolipid binding	3/431	30/28404	0.0103958	0.0491003	0.0344283	Fcgr4/Gltp/Tpp1	3	Macrophage_C3_Cd163-Up
MF	GO:0080025	phosphatidylinositol-3,5-bisphosphate binding	3/431	30/28404	0.0103958	0.0491003	0.0344283	Snx5/Atp13a2/Snx3	3	Macrophage_C3_Cd163-Up
MF	GO:0004364	glutathione transferase activity	3/431	31/28404	0.0113822	0.0528772	0.0370766	Mgst1/Ltc4s/Hpgds	3	Macrophage_C3_Cd163-Up
MF	GO:0003796	lysozyme activity	2/431	11/28404	0.01154	0.0528772	0.0370766	Lyz1/Lyz2	2	Macrophage_C3_Cd163-Up
MF	GO:0016670	oxidoreductase activity, acting on a sulfur group of donors, oxygen as acceptor	2/431	11/28404	0.01154	0.0528772	0.0370766	Selenbp1/Pcyox1	2	Macrophage_C3_Cd163-Up
MF	GO:0097677	STAT family protein binding	2/431	11/28404	0.01154	0.0528772	0.0370766	Parp9/Dtx3l	2	Macrophage_C3_Cd163-Up
MF	GO:0032934	sterol binding	4/431	58/28404	0.0116432	0.052955	0.0371311	Cd81/Anxa6/Stard3nl/Osbpl9	4	Macrophage_C3_Cd163-Up
MF	GO:0043539	protein serine/threonine kinase activator activity	4/431	59/28404	0.0123439	0.0552635	0.0387498	Igf1/Igtp/Irgm1/P2rx7	4	Macrophage_C3_Cd163-Up
MF	GO:0005085	guanyl-nucleotide exchange factor activity	8/431	202/28404	0.0123586	0.0552635	0.0387498	Itsn1/Rgl1/Rab3il1/Ralgds/Plekhg5/Fgd2/Arhgef3/Rin2	8	Macrophage_C3_Cd163-Up
MF	GO:0015248	sterol transporter activity	3/431	32/28404	0.0124208	0.0552635	0.0387498	Pltp/Apoe/Osbpl9	3	Macrophage_C3_Cd163-Up
MF	GO:0044389	ubiquitin-like protein ligase binding	11/431	332/28404	0.0131625	0.0581421	0.0407683	Stat1/Txnip/Calr/Mndal/Cd40/Tmbim6/Parp9/Dtx3l/Stat2/Hspa1b/Snx9	11	Macrophage_C3_Cd163-Up
MF	GO:0034713	type I transforming growth factor beta receptor binding	2/431	12/28404	0.0137101	0.0592818	0.0415674	Tgfbr2/Snx6	2	Macrophage_C3_Cd163-Up
MF	GO:0035673	oligopeptide transmembrane transporter activity	2/431	12/28404	0.0137101	0.0592818	0.0415674	Slc13a3/Abcc5	2	Macrophage_C3_Cd163-Up
MF	GO:0070513	death domain binding	2/431	12/28404	0.0137101	0.0592818	0.0415674	Igtp/Irgm1	2	Macrophage_C3_Cd163-Up
MF	GO:0016860	intramolecular oxidoreductase activity	4/431	61/28404	0.013825	0.0593603	0.0416224	Gnpda1/Pdia3/Hpgds/Tbxas1	4	Macrophage_C3_Cd163-Up
MF	GO:0023026	MHC class II protein complex binding	2/431	13/28404	0.0160418	0.0670043	0.0469823	B2m/H2-DMa	2	Macrophage_C3_Cd163-Up
MF	GO:0035325	Toll-like receptor binding	2/431	13/28404	0.0160418	0.0670043	0.0469823	Saa3/Unc93b1	2	Macrophage_C3_Cd163-Up
MF	GO:0051400	BH domain binding	2/431	13/28404	0.0160418	0.0670043	0.0469823	Igtp/Irgm1	2	Macrophage_C3_Cd163-Up
MF	GO:0097153	cysteine-type endopeptidase activity involved in apoptotic process	2/431	13/28404	0.0160418	0.0670043	0.0469823	Casp1/Pycard	2	Macrophage_C3_Cd163-Up
MF	GO:0097718	disordered domain specific binding	3/431	37/28404	0.0184075	0.0738775	0.0518016	Ap2a2/Cltc/Ap2m1	3	Macrophage_C3_Cd163-Up
MF	GO:0004559	alpha-mannosidase activity	2/431	14/28404	0.0185295	0.0738775	0.0518016	Man2b1/Man1c1	2	Macrophage_C3_Cd163-Up
MF	GO:0005161	platelet-derived growth factor receptor binding	2/431	14/28404	0.0185295	0.0738775	0.0518016	Ptprj/Pdgfc	2	Macrophage_C3_Cd163-Up
MF	GO:0008191	metalloendopeptidase inhibitor activity	2/431	14/28404	0.0185295	0.0738775	0.0518016	Timp2/Bst2	2	Macrophage_C3_Cd163-Up
MF	GO:0016505	peptidase activator activity involved in apoptotic process	2/431	14/28404	0.0185295	0.0738775	0.0518016	Ctsc/Pycard	2	Macrophage_C3_Cd163-Up
MF	GO:0042301	phosphate ion binding	2/431	14/28404	0.0185295	0.0738775	0.0518016	Pnp/Gng12	2	Macrophage_C3_Cd163-Up
MF	GO:0052650	NADP-retinol dehydrogenase activity	2/431	14/28404	0.0185295	0.0738775	0.0518016	Akr1b3/Dhrs3	2	Macrophage_C3_Cd163-Up
MF	GO:0001786	phosphatidylserine binding	4/431	67/28404	0.0189262	0.0749722	0.0525692	Gas6/Marcks/Anxa6/Timd4	4	Macrophage_C3_Cd163-Up
MF	GO:0045296	cadherin binding	4/431	69/28404	0.020853	0.0817438	0.0573174	P2rx4/Ptprj/Cd2ap/Ctnnd1	4	Macrophage_C3_Cd163-Up
MF	GO:0015923	mannosidase activity	2/431	15/28404	0.0211682	0.0817438	0.0573174	Man2b1/Man1c1	2	Macrophage_C3_Cd163-Up
MF	GO:0061133	endopeptidase activator activity	2/431	15/28404	0.0211682	0.0817438	0.0573174	Psme2/Psme1	2	Macrophage_C3_Cd163-Up
MF	GO:0061783	peptidoglycan muralytic activity	2/431	15/28404	0.0211682	0.0817438	0.0573174	Lyz1/Lyz2	2	Macrophage_C3_Cd163-Up
MF	GO:0042626	ATPase-coupled transmembrane transporter activity	5/431	105/28404	0.0220775	0.0847224	0.0594059	Tap1/Atp13a2/Abcc5/Tap2/Abca9	5	Macrophage_C3_Cd163-Up
MF	GO:0002020	protease binding	7/431	185/28404	0.0232929	0.0888313	0.062287	Timp2/Serpinb6a/Bin1/Cltc/Cst3/Pycard/Tnfrsf1a	7	Macrophage_C3_Cd163-Up
MF	GO:0030228	lipoprotein particle receptor activity	2/431	16/28404	0.0239526	0.0904588	0.0634282	Stab1/Lrp6	2	Macrophage_C3_Cd163-Up
MF	GO:0004180	carboxypeptidase activity	3/431	41/28404	0.0241616	0.0904588	0.0634282	Ctsz/Cpq/Cndp2	3	Macrophage_C3_Cd163-Up
MF	GO:0042056	chemoattractant activity	3/431	41/28404	0.0241616	0.0904588	0.0634282	Saa3/Ccl6/Ccl5	3	Macrophage_C3_Cd163-Up
MF	GO:0004029	aldehyde dehydrogenase (NAD+) activity	2/431	17/28404	0.0268778	0.0994153	0.0697083	Aldh2/Aldh7a1	2	Macrophage_C3_Cd163-Up
MF	GO:0046624	sphingolipid transporter activity	2/431	17/28404	0.0268778	0.0994153	0.0697083	Pltp/Gltp	2	Macrophage_C3_Cd163-Up
MF	GO:0005096	GTPase activator activity	8/431	237/28404	0.0289443	0.106142	0.0744248	Stard8/Nrp1/Arap1/Srgap2/Agfg1/Iqgap2/Tbc1d14/Rin2	8	Macrophage_C3_Cd163-Up
MF	GO:0005547	phosphatidylinositol-3,4,5-trisphosphate binding	3/431	44/28404	0.0290421	0.106142	0.0744248	Arap1/Iqgap2/Fchsd2	3	Macrophage_C3_Cd163-Up
MF	GO:0008409	5'-3' exonuclease activity	2/431	18/28404	0.0299388	0.106257	0.0745054	Pld4/Pld3	2	Macrophage_C3_Cd163-Up
MF	GO:0015929	hexosaminidase activity	2/431	18/28404	0.0299388	0.106257	0.0745054	Hexa/Cemip2	2	Macrophage_C3_Cd163-Up
MF	GO:0043295	glutathione binding	2/431	18/28404	0.0299388	0.106257	0.0745054	Mgst1/Ltc4s	2	Macrophage_C3_Cd163-Up
MF	GO:0050135	NAD(P)+ nucleosidase activity	2/431	18/28404	0.0299388	0.106257	0.0745054	Cd38/Bst1	2	Macrophage_C3_Cd163-Up
MF	GO:0061809	NAD+ nucleotidase, cyclic ADP-ribose generating	2/431	18/28404	0.0299388	0.106257	0.0745054	Cd38/Bst1	2	Macrophage_C3_Cd163-Up
MF	GO:0005178	integrin binding	6/431	155/28404	0.0312993	0.109875	0.0770427	Timp2/Igf1/Cd81/Dab2/Adam15/Calr	6	Macrophage_C3_Cd163-Up
MF	GO:0016829	lyase activity	7/431	197/28404	0.0313163	0.109875	0.0770427	Cd38/Npl/Bst1/Ltc4s/Acod1/Tbxas1/Fh1	7	Macrophage_C3_Cd163-Up
MF	GO:0120013	lipid transfer activity	3/431	46/28404	0.0325632	0.11116	0.0779437	Pltp/Apoe/Gltp	3	Macrophage_C3_Cd163-Up
MF	GO:0001614	purinergic nucleotide receptor activity	2/431	19/28404	0.0331309	0.11116	0.0779437	P2rx4/P2rx7	2	Macrophage_C3_Cd163-Up
MF	GO:0003953	NAD+ nucleosidase activity	2/431	19/28404	0.0331309	0.11116	0.0779437	Cd38/Bst1	2	Macrophage_C3_Cd163-Up
MF	GO:0004030	aldehyde dehydrogenase [NAD(P)+] activity	2/431	19/28404	0.0331309	0.11116	0.0779437	Aldh2/Aldh7a1	2	Macrophage_C3_Cd163-Up
MF	GO:0016411	acylglycerol O-acyltransferase activity	2/431	19/28404	0.0331309	0.11116	0.0779437	Agpat3/Pla2g15	2	Macrophage_C3_Cd163-Up
MF	GO:0016502	nucleotide receptor activity	2/431	19/28404	0.0331309	0.11116	0.0779437	P2rx4/P2rx7	2	Macrophage_C3_Cd163-Up
MF	GO:0097001	ceramide binding	2/431	19/28404	0.0331309	0.11116	0.0779437	Pltp/Gltp	2	Macrophage_C3_Cd163-Up
MF	GO:1900750	oligopeptide binding	2/431	19/28404	0.0331309	0.11116	0.0779437	Mgst1/Ltc4s	2	Macrophage_C3_Cd163-Up
MF	GO:0043621	protein self-association	4/431	80/28404	0.0335609	0.111446	0.078144	Cbr2/Ccl5/Ctsb/Ctsc	4	Macrophage_C3_Cd163-Up
MF	GO:0004518	nuclease activity	7/431	200/28404	0.033579	0.111446	0.078144	Rnaset2b/Rnaset2a/Pld4/Rnase4/Rnasel/Pld3/Enpp1	7	Macrophage_C3_Cd163-Up
MF	GO:0008375	acetylglucosaminyltransferase activity	3/431	48/28404	0.0362964	0.119679	0.0839166	Hexa/B3gnt2/Mgat1	3	Macrophage_C3_Cd163-Up
MF	GO:0070300	phosphatidic acid binding	2/431	20/28404	0.0364494	0.119679	0.0839166	Pltp/Atp13a2	2	Macrophage_C3_Cd163-Up
MF	GO:0015485	cholesterol binding	3/431	49/28404	0.0382418	0.124896	0.0875751	Cd81/Anxa6/Stard3nl	3	Macrophage_C3_Cd163-Up
MF	GO:0010314	phosphatidylinositol-5-phosphate binding	2/431	21/28404	0.0398897	0.127564	0.0894457	Snx5/Snx3	2	Macrophage_C3_Cd163-Up
MF	GO:0072349	modified amino acid transmembrane transporter activity	2/431	21/28404	0.0398897	0.127564	0.0894457	Slc13a3/Abcc5	2	Macrophage_C3_Cd163-Up
MF	GO:0120020	cholesterol transfer activity	2/431	21/28404	0.0398897	0.127564	0.0894457	Pltp/Apoe	2	Macrophage_C3_Cd163-Up
MF	GO:1990404	NAD+-protein ADP-ribosyltransferase activity	2/431	21/28404	0.0398897	0.127564	0.0894457	Parp14/Parp9	2	Macrophage_C3_Cd163-Up
MF	GO:0005496	steroid binding	5/431	124/28404	0.0409487	0.130272	0.0913446	Igf1/Cd81/Anxa6/Stard3nl/Osbpl9	5	Macrophage_C3_Cd163-Up
MF	GO:0004529	exodeoxyribonuclease activity	2/431	22/28404	0.0434475	0.135059	0.0947012	Pld4/Pld3	2	Macrophage_C3_Cd163-Up
MF	GO:0016895	exodeoxyribonuclease activity, producing 5'-phosphomonoesters	2/431	22/28404	0.0434475	0.135059	0.0947012	Pld4/Pld3	2	Macrophage_C3_Cd163-Up
MF	GO:0048156	tau protein binding	2/431	22/28404	0.0434475	0.135059	0.0947012	Apoe/Bin1	2	Macrophage_C3_Cd163-Up
MF	GO:0120015	sterol transfer activity	2/431	22/28404	0.0434475	0.135059	0.0947012	Pltp/Apoe	2	Macrophage_C3_Cd163-Up
MF	GO:0042562	hormone binding	4/431	87/28404	0.0435533	0.135059	0.0947012	Ednrb/Hk3/Calr/Cmklr1	4	Macrophage_C3_Cd163-Up
MF	GO:0042578	phosphoric ester hydrolase activity	10/431	353/28404	0.0442988	0.136681	0.0958381	Ccl5/Ptpn18/Samhd1/Pld4/Ptprj/Sgpp1/Acp2/Smpdl3b/Pld3/Enpp1	10	Macrophage_C3_Cd163-Up
MF	GO:0052689	carboxylic ester hydrolase activity	6/431	169/28404	0.0446289	0.137011	0.0960697	Aoah/Plaat3/Aldh2/Pla2g7/Pla2g2d/Pla2g15	6	Macrophage_C3_Cd163-Up
MF	GO:0008171	O-methyltransferase activity	2/431	23/28404	0.0471184	0.142516	0.0999295	Comt/Pcmtd1	2	Macrophage_C3_Cd163-Up
MF	GO:0050431	transforming growth factor beta binding	2/431	23/28404	0.0471184	0.142516	0.0999295	Tgfbr2/Nrros	2	Macrophage_C3_Cd163-Up
MF	GO:0120014	phospholipid transfer activity	2/431	23/28404	0.0471184	0.142516	0.0999295	Pltp/Gltp	2	Macrophage_C3_Cd163-Up
BP	GO:0050900	leukocyte migration	50/479	385/28943	1.0192e-29	4.8565e-26	2.53084e-26	F11r/Tnfaip6/Pde4d/Rps19/Itga6/Rabgef1/Stap1/Abr/Gpr35/Pafah1b1/Trem2/B4galt1/Tlr2/Ccl22/Itga1/Itgb7/Il17ra/Msn/Cxcl14/Serpine1/Retnlg/Ccr7/F7/Plec/Pde4b/Cxcl5/Dusp1/Coro1a/Ppbp/Trem1/Ccr1/Anxa1/Vegfa/Ccl4/Cd24a/Adam8/Ccl3/Tnf/Il1a/Ccr2/Lgals3/S100a9/Cxcl2/Cxcl1/S100a8/Cd9/Thbs1/Cxcl3/Il1b/Spp1	50	Macrophage_C3_Cd163-Down
BP	GO:0097529	myeloid leukocyte migration	40/479	243/28943	5.65827e-28	1.34808e-24	7.02518e-25	Tnfaip6/Pde4d/Rps19/Rabgef1/Stap1/Abr/Gpr35/Pafah1b1/Trem2/B4galt1/Tlr2/Ccl22/Itga1/Il17ra/Serpine1/Retnlg/Ccr7/Pde4b/Cxcl5/Dusp1/Ppbp/Trem1/Ccr1/Anxa1/Vegfa/Ccl4/Adam8/Ccl3/Il1a/Ccr2/Lgals3/S100a9/Cxcl2/Cxcl1/S100a8/Cd9/Thbs1/Cxcl3/Il1b/Spp1	40	Macrophage_C3_Cd163-Down
BP	GO:0007159	leukocyte cell-cell adhesion	47/479	411/28943	1.56012e-25	2.35237e-22	1.22588e-22	F11r/Sema4d/H2-Ab1/H2-Eb1/Olr1/Ass1/Cd86/Sox4/Arg2/Nr4a3/Zmiz1/Rps3/Havcr2/Nfkbid/Nt5e/Itgb7/Sirpb1c/Itga5/Msn/Ccr7/Smad7/Cd83/Nfat5/Il6/Lilrb4a/Coro1a/Runx3/Gpnmb/Cav1/Il7r/Anxa1/Nlrp3/Nfkbiz/Malt1/Tnfsf9/Cd24a/Adam8/Tnf/Il1a/Ccr2/Cd44/Lgals3/S100a9/S100a8/Arg1/Thbs1/Il1b	47	Macrophage_C3_Cd163-Down
BP	GO:0022407	regulation of cell-cell adhesion	51/479	497/28943	1.97471e-25	2.35237e-22	1.22588e-22	F11r/H2-Ab1/Pde4d/H2-Eb1/Itga6/Ass1/Cd86/Sox4/Plpp3/Arg2/Nr4a3/Zmiz1/Rps3/Havcr2/Nfkbid/Gcnt2/Sirpb1c/Ccr7/Smad7/Cd83/Nfat5/Il6/Lilrb4a/Cited2/Coro1a/Runx3/Emilin2/Gpnmb/Cav1/Il7r/Anxa1/Nlrp3/Nfkbiz/Plaur/Vegfa/Malt1/Tnfsf9/Cd24a/Tnfaip3/Adam8/Il1rn/Tnf/Rgcc/Il1a/Ccr2/Cd44/Lgals3/Pdpn/Cd9/Arg1/Il1b	51	Macrophage_C3_Cd163-Down
BP	GO:0030595	leukocyte chemotaxis	36/479	228/28943	1.23656e-24	1.01769e-21	5.30345e-22	Tnfaip6/Pde4d/Rps19/Stap1/Gpr35/Ccl22/Itga1/Il17ra/Cxcl14/Serpine1/Retnlg/Ccr7/F7/Plec/Pde4b/Cxcl5/Dusp1/Coro1a/Ppbp/Trem1/Ccr1/Anxa1/Vegfa/Ccl4/Adam8/Ccl3/Ccr2/Lgals3/S100a9/Cxcl2/Cxcl1/S100a8/Thbs1/Cxcl3/Il1b/Spp1	36	Macrophage_C3_Cd163-Down
BP	GO:0060326	cell chemotaxis	41/479	314/28943	1.28146e-24	1.01769e-21	5.30345e-22	Tnfaip6/Pde4d/Rps19/Stap1/Bin2/Gpr35/Met/Ccl22/Itga1/Cxcr4/Il17ra/Cxcl14/Serpine1/Retnlg/Ccr7/F7/Plec/Pde4b/Cxcl5/Dusp1/Coro1a/Ppbp/Trem1/Ccr1/Anxa1/Ccrl2/Vegfa/Ccl4/Adam8/Nr4a1/Ccl3/Ccr2/Lgals3/S100a9/Cxcl2/Cxcl1/S100a8/Thbs1/Cxcl3/Il1b/Spp1	41	Macrophage_C3_Cd163-Down
BP	GO:0042060	wound healing	44/479	380/28943	3.49881e-24	2.38169e-21	1.24116e-21	F11r/Elk3/Gna13/Plpp3/B4galt1/F3/Cflar/Thbd/Cxcr4/Serpine1/F7/Myh9/Plec/Flna/Timp1/Il6/Lilrb4a/Actg1/Serpinb2/Gpx1/Ahnak/Sdc1/Emilin2/Cav1/Cdkn1a/S100a10/Plek/Anxa1/Plaur/Anxa2/Vegfa/Col3a1/Tnf/F10/Il1a/Ccr2/Mmp12/Cd44/Pdpn/S100a9/Slc7a11/Cd9/Fn1/Thbs1	44	Macrophage_C3_Cd163-Down
BP	GO:0022409	positive regulation of cell-cell adhesion	41/479	324/28943	4.35558e-24	2.59429e-21	1.35195e-21	F11r/H2-Ab1/Pde4d/H2-Eb1/Itga6/Cd86/Sox4/Plpp3/Nr4a3/Zmiz1/Rps3/Havcr2/Nfkbid/Gcnt2/Sirpb1c/Ccr7/Smad7/Cd83/Nfat5/Il6/Lilrb4a/Cited2/Coro1a/Runx3/Emilin2/Cav1/Il7r/Anxa1/Nlrp3/Nfkbiz/Plaur/Malt1/Tnfsf9/Cd24a/Adam8/Tnf/Il1a/Ccr2/Cd44/Pdpn/Il1b	41	Macrophage_C3_Cd163-Down
BP	GO:0032103	positive regulation of response to external stimulus	46/479	459/28943	1.36534e-22	7.22872e-20	3.76706e-20	Npy/Klrd1/Rps19/Ldlr/Stap1/Trem2/Ndel1/Pvr/Met/Stk24/Havcr2/Tlr2/Cxcr4/Il17ra/Cxcl14/Serpine1/Ccr7/F7/Flna/Ereg/Il6/Trem1/Emilin2/Lrp1/Clec4n/Ccr1/Mmp8/Nlrp3/Nfkbiz/Vegfa/Cd24a/Adam8/Ccl3/Osm/Tnf/Ccr2/Mmp12/S100a9/Nfkbia/Cxcl1/S100a8/Ptgs2/Arg1/Fn1/Thbs1/Il1b	46	Macrophage_C3_Cd163-Down
BP	GO:0019221	cytokine-mediated signaling pathway	40/479	421/28943	6.06568e-19	2.89029e-16	1.5062e-16	Hipk1/Rabgef1/Stap1/Slc27a1/Gpr35/Pafah1b1/Trem2/Klf6/Il13ra1/Ccl22/Pira2/F3/Cxcr4/Cd300lf/Il17ra/Ereg/Il6/Cxcl5/Il1r2/Ppbp/Cav1/Il7r/Ccr1/Ccl4/Cd24a/Il1rn/Ccl3/Osm/Tnf/Il1a/Ccr2/Mmp12/Traf1/Nfkbia/Cxcl2/Cxcl1/Arg1/Ifitm1/Cxcl3/Il1b	40	Macrophage_C3_Cd163-Down
BP	GO:2001233	regulation of apoptotic signaling pathway	39/479	401/28943	7.51621e-19	3.25589e-16	1.69672e-16	Birc6/Tnfrsf23/Itga6/Trem2/Ybx3/Mdm2/Rps7/Pmaip1/Rps3/Cflar/Prelid1/Tpt1/Nr4a2/Serpine1/G0s2/Itgav/Gpx1/Runx3/Eno1/Lmna/Skil/Mcl1/Cav1/Inhba/Ier3/Plaur/Vegfa/Bcl2l11/Tnfaip3/Osm/Tnf/Cd44/Lgals3/Traf1/S100a9/S100a8/Ptgs2/Thbs1/Il1b	39	Macrophage_C3_Cd163-Down
BP	GO:0050727	regulation of inflammatory response	37/479	367/28943	1.84508e-18	7.32651e-16	3.81802e-16	Npy/Tnfaip6/Rps19/Ldlr/Rabgef1/Stap1/Abr/Trem2/Tlr2/Nt5e/Metrnl/Il17ra/Serpine1/Ccr7/Zfp36/Socs3/Il6/Acp5/Gpx1/Mmp8/Anxa1/Nlrp3/Nfkbiz/Ier3/Cd24a/Tnfaip3/Adam8/Ccl3/Osm/Tnf/Ccr2/Cd44/S100a9/Nfkbia/S100a8/Ptgs2/Il1b	37	Macrophage_C3_Cd163-Down
BP	GO:1903037	regulation of leukocyte cell-cell adhesion	37/479	371/28943	2.64887e-18	9.70913e-16	5.05966e-16	H2-Ab1/H2-Eb1/Ass1/Cd86/Sox4/Arg2/Nr4a3/Zmiz1/Rps3/Havcr2/Nfkbid/Sirpb1c/Ccr7/Smad7/Cd83/Nfat5/Il6/Lilrb4a/Coro1a/Runx3/Gpnmb/Cav1/Il7r/Anxa1/Nlrp3/Nfkbiz/Malt1/Tnfsf9/Cd24a/Adam8/Tnf/Il1a/Ccr2/Cd44/Lgals3/Arg1/Il1b	37	Macrophage_C3_Cd163-Down
BP	GO:0097530	granulocyte migration	26/479	163/28943	3.05227e-18	1.03886e-15	5.41377e-16	Tnfaip6/Pde4d/Tlr2/Ccl22/Itga1/Il17ra/Ccr7/Pde4b/Cxcl5/Ppbp/Trem1/Anxa1/Vegfa/Ccl4/Adam8/Ccl3/Il1a/Lgals3/S100a9/Cxcl2/Cxcl1/S100a8/Thbs1/Cxcl3/Il1b/Spp1	26	Macrophage_C3_Cd163-Down
BP	GO:0052547	regulation of peptidase activity	40/479	445/28943	4.31694e-18	1.37135e-15	7.14644e-16	Asph/Birc6/Tnfrsf23/Dap/Pi16/Cstdc4/Mdm2/Cast/Furin/Pmaip1/Rps3/F3/Ppp2ca/Cflar/Prelid1/Cstb/Serpine1/Csta2/Timp1/Il6/Bcl2a1d/Serpinb2/Gpx1/Gapdh/Gsn/Stfa3/Cav1/Slpi/Nlrp3/Plaur/Vegfa/Malt1/Bcl2l11/Nr4a1/Tnf/Cd44/S100a9/S100a8/Ptgs2/Thbs1	40	Macrophage_C3_Cd163-Down
BP	GO:0001818	negative regulation of cytokine production	33/479	297/28943	7.31706e-18	2.17911e-15	1.13559e-15	Ptprs/Rabgef1/Trem2/Atp2b1/Met/Furin/Arg2/Havcr2/Tlr2/Ccr7/Zfp36/Smad7/Prg4/Cd83/Il6/Lilrb4a/Acp5/Il1r2/Gpnmb/Rel/Mmp8/Anxa1/Nlrp3/Cd24a/Ezr/Tnfaip3/Tnf/Rgcc/Errfi1/Srgn/Arg1/Fn1/Thbs1	33	Macrophage_C3_Cd163-Down
BP	GO:0002237	response to molecule of bacterial origin	38/479	407/28943	8.53819e-18	2.26025e-15	1.17787e-15	Pde4d/Cd86/Stap1/Abr/Trem2/Map2k3/Mtdh/Havcr2/Tlr2/Serpine1/Ccr7/Zfp36/Il6/Lilrb4a/Noct/Pde4b/Cxcl5/Acp5/Trib1/Itgav/Ppbp/Vim/Slpi/Nlrp3/Malt1/Cd24a/Tnfaip3/Tnf/Cd14/Il1a/S100a9/Nfkbia/Cxcl2/Cxcl1/S100a8/Ptgs2/Cxcl3/Il1b	38	Macrophage_C3_Cd163-Down
BP	GO:0032102	negative regulation of response to external stimulus	38/479	407/28943	8.53819e-18	2.26025e-15	1.17787e-15	Npy/Xylt1/Sema4d/Tnfaip6/Klrd1/Ptprs/Rps19/Ldlr/Rabgef1/Stap1/Abr/Trem2/Arg2/Havcr2/Sema3c/Nt5e/Thbd/Metrnl/Serpine1/Zfp36/Socs3/Acp5/Trib1/Dusp1/Gpx1/Ccr1/Nlrp3/Ier3/Plaur/Anxa2/Cd24a/Tnfaip3/Tnf/Mmp12/Cd44/Cd9/Arg1/Thbs1	38	Macrophage_C3_Cd163-Down
BP	GO:0002683	negative regulation of immune system process	40/479	465/28943	2.00782e-17	5.03541e-15	2.62407e-15	Npy/Tnfaip6/Klrd1/Rps19/Ldlr/Rabgef1/Cd86/Stap1/Abr/Nme1/Cdk6/Trem2/Arg2/Havcr2/Nfkbid/Gpr137b/Cd300lf/Smad7/Lilrb4a/Acp5/Trib1/Dusp1/Gpx1/Runx3/Gpnmb/Il7r/Ccr1/Anxa1/Cd24a/Ezr/Tnfaip3/Col3a1/Tnf/Id2/Ccr2/Mmp12/Cd44/Lgals3/Arg1/Thbs1	40	Macrophage_C3_Cd163-Down
BP	GO:0071621	granulocyte chemotaxis	23/479	129/28943	2.12219e-17	5.05611e-15	2.63486e-15	Tnfaip6/Pde4d/Ccl22/Itga1/Il17ra/Ccr7/Pde4b/Cxcl5/Ppbp/Trem1/Anxa1/Vegfa/Ccl4/Ccl3/Lgals3/S100a9/Cxcl2/Cxcl1/S100a8/Thbs1/Cxcl3/Il1b/Spp1	23	Macrophage_C3_Cd163-Down
BP	GO:1903039	positive regulation of leukocyte cell-cell adhesion	31/479	272/28943	3.60617e-17	8.18257e-15	4.26414e-15	H2-Ab1/H2-Eb1/Cd86/Sox4/Nr4a3/Zmiz1/Rps3/Havcr2/Nfkbid/Sirpb1c/Ccr7/Cd83/Nfat5/Il6/Lilrb4a/Coro1a/Runx3/Cav1/Il7r/Anxa1/Nlrp3/Nfkbiz/Malt1/Tnfsf9/Cd24a/Adam8/Tnf/Il1a/Ccr2/Cd44/Il1b	31	Macrophage_C3_Cd163-Down
BP	GO:0031349	positive regulation of defense response	32/479	305/28943	1.25563e-16	2.71958e-14	1.41724e-14	Klrd1/Rps19/Ldlr/Stap1/Trem2/Pvr/Havcr2/Tlr2/Il17ra/Serpine1/Ccr7/Ereg/Il6/Emilin2/Clec4n/Mmp8/Nlrp3/Nfkbiz/Cd24a/Adam8/Ccl3/Osm/Tnf/Ccr2/Mmp12/S100a9/Nfkbia/Cxcl1/S100a8/Ptgs2/Arg1/Il1b	32	Macrophage_C3_Cd163-Down
BP	GO:0050863	regulation of T cell activation	35/479	378/28943	2.27584e-16	4.71495e-14	2.45707e-14	H2-Ab1/H2-Eb1/Cd86/Sox4/Tnfrsf9/Arg2/Zmiz1/Rps3/Havcr2/Nfkbid/Prelid1/Sirpb1c/Ccr7/Smad7/Cd83/Il6/Lilrb4a/Coro1a/Runx3/Gpnmb/Cav1/Il7r/Anxa1/Nlrp3/Nfkbiz/Malt1/Tnfsf9/Cd24a/Adam8/Il1a/Ccr2/Cd44/Lgals3/Arg1/Il1b	35	Macrophage_C3_Cd163-Down
BP	GO:0022604	regulation of cell morphogenesis	33/479	338/28943	3.53324e-16	7.01495e-14	3.65566e-14	F11r/Sema4d/Nedd9/Cdc42ep4/Plxnd1/Myl12a/Fmnl1/Gna13/Aldoa/Pafah1b1/Hexb/Carmil1/Myl12b/Met/Arpc2/Epb41l2/Cxcr4/Cux1/Msn/Diaph1/Myh9/Flna/Il6/Coro1a/S100a10/Anxa1/Vegfa/Ezr/Ccl3/Cd44/Sgk1/Pdpn/Fn1	33	Macrophage_C3_Cd163-Down
BP	GO:0032496	response to lipopolysaccharide	35/479	386/28943	4.3444e-16	8.28043e-14	4.31514e-14	Pde4d/Cd86/Stap1/Abr/Trem2/Map2k3/Mtdh/Havcr2/Serpine1/Ccr7/Zfp36/Il6/Lilrb4a/Noct/Pde4b/Cxcl5/Acp5/Trib1/Ppbp/Vim/Slpi/Nlrp3/Malt1/Tnfaip3/Tnf/Cd14/Il1a/S100a9/Nfkbia/Cxcl2/Cxcl1/S100a8/Ptgs2/Cxcl3/Il1b	35	Macrophage_C3_Cd163-Down
BP	GO:1903706	regulation of hemopoiesis	37/479	435/28943	4.81138e-16	8.77325e-14	4.57196e-14	Tnfaip6/Klf13/Sox4/Nme1/Cdk6/Trem2/Lif/Zmiz1/Zfp36l1/Nfkbid/Prelid1/Gpr137b/Ccr7/Zfp36/Smad7/Cd83/Fos/Il6/Lilrb4a/Trib1/Runx3/Il7r/Ccr1/Anxa1/Nlrp3/Inhba/Nfkbiz/Malt1/Tnfsf9/Cd24a/Adam8/Ccl3/Tnf/Id2/Ccr2/Cd44/Nfkbia	37	Macrophage_C3_Cd163-Down
BP	GO:0050729	positive regulation of inflammatory response	23/479	148/28943	4.9712e-16	8.77325e-14	4.57196e-14	Rps19/Ldlr/Stap1/Trem2/Tlr2/Il17ra/Serpine1/Ccr7/Il6/Mmp8/Nlrp3/Nfkbiz/Cd24a/Adam8/Ccl3/Osm/Tnf/Ccr2/S100a9/Nfkbia/S100a8/Ptgs2/Il1b	23	Macrophage_C3_Cd163-Down
BP	GO:1990266	neutrophil migration	22/479	133/28943	5.56328e-16	9.46751e-14	4.93375e-14	Tnfaip6/Pde4d/Tlr2/Ccl22/Itga1/Ccr7/Pde4b/Cxcl5/Ppbp/Trem1/Ccl4/Adam8/Ccl3/Il1a/Lgals3/S100a9/Cxcl2/Cxcl1/S100a8/Cxcl3/Il1b/Spp1	22	Macrophage_C3_Cd163-Down
BP	GO:1902105	regulation of leukocyte differentiation	33/479	349/28943	9.06796e-16	1.48996e-13	7.76455e-14	Tnfaip6/Sox4/Nme1/Cdk6/Trem2/Lif/Zmiz1/Zfp36l1/Nfkbid/Prelid1/Gpr137b/Ccr7/Smad7/Cd83/Fos/Il6/Lilrb4a/Trib1/Runx3/Il7r/Ccr1/Anxa1/Nlrp3/Nfkbiz/Malt1/Tnfsf9/Cd24a/Adam8/Ccl3/Tnf/Id2/Ccr2/Cd44	33	Macrophage_C3_Cd163-Down
BP	GO:0097191	extrinsic apoptotic signaling pathway	27/479	238/28943	4.56789e-15	7.25533e-13	3.78093e-13	Birc6/Tnfrsf23/Hipk1/Itga6/Pmaip1/Cflar/Serpine1/G0s2/Bcl2a1d/Itgav/Gpx1/Runx3/Lmna/Skil/Mcl1/Cav1/Bcl2a1b/Inhba/Vegfa/Bcl2l11/Tnfaip3/Tnf/Il1a/Lgals3/Traf1/Thbs1/Il1b	27	Macrophage_C3_Cd163-Down
BP	GO:0031589	cell-substrate adhesion	33/479	371/28943	5.37129e-15	8.25619e-13	4.3025e-13	Npy/Nedd9/Tiam1/Itga6/Cdk6/Carmil1/Actn1/Arpc2/Gcnt2/Itga1/Itgb7/Slk/Itga5/Serpine1/Itgb5/Flna/Actg1/Itgav/Coro1a/Trem1/Lrp1/S100a10/Iqgap1/Vegfa/Bcl2l11/Map4k4/Adam8/Col3a1/Mmp12/Pdpn/Fn1/Thbs1/Spp1	33	Macrophage_C3_Cd163-Down
BP	GO:0030099	myeloid cell differentiation	36/479	445/28943	5.73426e-15	8.53868e-13	4.44971e-13	Rps14/Ncor1/Tnfaip6/Klf13/Rps19/Stap1/Nme1/Cdk6/Pafah1b1/Trem2/Lif/Ptbp3/Zfp36l1/Tlr2/Actn1/Gpr137b/Fam20c/Cd300lf/Ccr7/Zfp36/Myh9/Flna/Fos/Lilrb4a/Cited2/Trib1/Junb/Ccr1/Inhba/Vegfa/Tnfsf9/Adam8/Ccl3/Tnf/Id2/Nfkbia	36	Macrophage_C3_Cd163-Down
BP	GO:0030098	lymphocyte differentiation	37/479	471/28943	5.9849e-15	8.64183e-13	4.50347e-13	Ncor1/H2-Ab1/Pbx1/Sox4/Cdk6/Gadd45g/Tnfrsf9/Zmiz1/Zfp36l1/Clec4d/Nfkbid/Prelid1/Dock10/Tpd52/Ccr7/Smad7/Cd83/Nfil3/Il6/Lilrb4a/Bcl2a1d/Runx3/Il7r/Anxa1/Nlrp3/Nfkbiz/Malt1/Tnfsf9/Cd24a/Tnfaip3/Adam8/Chd7/Id2/Il1a/Ccr2/Cd44/Il1b	37	Macrophage_C3_Cd163-Down
BP	GO:0030593	neutrophil chemotaxis	19/479	103/28943	6.88034e-15	9.6426e-13	5.02499e-13	Tnfaip6/Pde4d/Ccl22/Itga1/Ccr7/Pde4b/Cxcl5/Ppbp/Trem1/Ccl4/Ccl3/Lgals3/S100a9/Cxcl2/Cxcl1/S100a8/Cxcl3/Il1b/Spp1	19	Macrophage_C3_Cd163-Down
BP	GO:0050870	positive regulation of T cell activation	27/479	246/28943	1.03986e-14	1.4157e-12	7.37753e-13	H2-Ab1/H2-Eb1/Cd86/Sox4/Zmiz1/Rps3/Havcr2/Nfkbid/Sirpb1c/Ccr7/Cd83/Il6/Lilrb4a/Coro1a/Runx3/Cav1/Il7r/Anxa1/Nlrp3/Nfkbiz/Malt1/Tnfsf9/Cd24a/Adam8/Il1a/Ccr2/Il1b	27	Macrophage_C3_Cd163-Down
BP	GO:0052548	regulation of endopeptidase activity	32/479	361/28943	1.54606e-14	1.95653e-12	1.01959e-12	Asph/Tnfrsf23/Dap/Mdm2/Cast/Furin/Pmaip1/Rps3/F3/Ppp2ca/Cflar/Prelid1/Serpine1/Timp1/Il6/Bcl2a1d/Serpinb2/Gpx1/Gapdh/Gsn/Nlrp3/Plaur/Vegfa/Malt1/Bcl2l11/Nr4a1/Tnf/Cd44/S100a9/S100a8/Ptgs2/Thbs1	32	Macrophage_C3_Cd163-Down
BP	GO:1902107	positive regulation of leukocyte differentiation	25/479	210/28943	1.5603e-14	1.95653e-12	1.01959e-12	Sox4/Trem2/Lif/Zmiz1/Zfp36l1/Nfkbid/Ccr7/Cd83/Fos/Il6/Lilrb4a/Trib1/Runx3/Il7r/Ccr1/Anxa1/Nlrp3/Nfkbiz/Malt1/Tnfsf9/Adam8/Ccl3/Tnf/Id2/Ccr2	25	Macrophage_C3_Cd163-Down
BP	GO:1903708	positive regulation of hemopoiesis	25/479	210/28943	1.5603e-14	1.95653e-12	1.01959e-12	Sox4/Trem2/Lif/Zmiz1/Zfp36l1/Nfkbid/Ccr7/Cd83/Fos/Il6/Lilrb4a/Trib1/Runx3/Il7r/Ccr1/Anxa1/Nlrp3/Nfkbiz/Malt1/Tnfsf9/Adam8/Ccl3/Tnf/Id2/Ccr2	25	Macrophage_C3_Cd163-Down
BP	GO:0008360	regulation of cell shape	22/479	159/28943	2.6087e-14	3.17872e-12	1.65651e-12	F11r/Sema4d/Cdc42ep4/Plxnd1/Myl12a/Fmnl1/Gna13/Aldoa/Hexb/Myl12b/Epb41l2/Msn/Diaph1/Myh9/Il6/Coro1a/Anxa1/Vegfa/Ezr/Ccl3/Pdpn/Fn1	22	Macrophage_C3_Cd163-Down
BP	GO:1903034	regulation of response to wounding	23/479	177/28943	2.66839e-14	3.17872e-12	1.65651e-12	Xylt1/Ptprs/Ndel1/Stk24/Plpp3/F3/Thbd/Cxcr4/Serpine1/F7/Flna/Actg1/Emilin2/Lrp1/Cav1/Anxa1/Plaur/Anxa2/Cd24a/Tnf/S100a9/Cd9/Thbs1	23	Macrophage_C3_Cd163-Down
BP	GO:2001236	regulation of extrinsic apoptotic signaling pathway	22/479	164/28943	5.01545e-14	5.82893e-12	3.0376e-12	Birc6/Tnfrsf23/Itga6/Pmaip1/Cflar/Serpine1/G0s2/Itgav/Gpx1/Runx3/Lmna/Skil/Mcl1/Cav1/Inhba/Vegfa/Tnfaip3/Tnf/Lgals3/Traf1/Thbs1/Il1b	22	Macrophage_C3_Cd163-Down
BP	GO:0010563	negative regulation of phosphorus metabolic process	35/479	453/28943	5.42653e-14	6.01336e-12	3.13371e-12	Sema4d/Ncor1/Pde4d/Rabgef1/Dusp16/Stap1/Slc27a1/Cdkn1b/Met/Plpp3/Gadd45g/Ppp2ca/Ddit4/Pmepa1/Irs2/Smad7/Plec/Socs3/Il6/Lilrb4a/Trib1/Dusp1/Gadd45a/Lrp1/Cav1/Cdkn1a/Iqgap1/Plek/Ier3/Rgs2/Tnfaip3/Gadd45b/Tnf/Errfi1/Il1b	35	Macrophage_C3_Cd163-Down
BP	GO:0045936	negative regulation of phosphate metabolic process	35/479	453/28943	5.42653e-14	6.01336e-12	3.13371e-12	Sema4d/Ncor1/Pde4d/Rabgef1/Dusp16/Stap1/Slc27a1/Cdkn1b/Met/Plpp3/Gadd45g/Ppp2ca/Ddit4/Pmepa1/Irs2/Smad7/Plec/Socs3/Il6/Lilrb4a/Trib1/Dusp1/Gadd45a/Lrp1/Cav1/Cdkn1a/Iqgap1/Plek/Ier3/Rgs2/Tnfaip3/Gadd45b/Tnf/Errfi1/Il1b	35	Macrophage_C3_Cd163-Down
BP	GO:2000116	regulation of cysteine-type endopeptidase activity	26/479	243/28943	5.98603e-14	6.48259e-12	3.37824e-12	Asph/Tnfrsf23/Dap/Mdm2/Cast/Pmaip1/Rps3/F3/Ppp2ca/Cflar/Il6/Bcl2a1d/Gpx1/Gsn/Nlrp3/Plaur/Vegfa/Malt1/Bcl2l11/Nr4a1/Tnf/Cd44/S100a9/S100a8/Ptgs2/Thbs1	26	Macrophage_C3_Cd163-Down
BP	GO:0048771	tissue remodeling	24/479	203/28943	6.15712e-14	6.51971e-12	3.39758e-12	Abr/Cthrc1/Klf6/Mdm2/Lif/Sema3c/Gpr137b/Tmem119/Flna/Timp1/Il6/Acp5/Itgav/Lrp1/Gpnmb/Cav1/Ctsk/Vegfa/Cd24a/Adam8/Chd7/Il1a/Ccr2/Spp1	24	Macrophage_C3_Cd163-Down
BP	GO:0007162	negative regulation of cell adhesion	29/479	313/28943	8.80653e-14	9.12241e-12	4.75391e-12	Sema4d/Plxnd1/Ass1/Cd86/Arg2/Havcr2/Nfkbid/Gcnt2/Serpine1/Smad7/Lilrb4a/Acp5/Dusp1/Runx3/Lrp1/Gpnmb/Anxa1/Vegfa/Cd24a/Tnfaip3/Adam8/Il1rn/Rgcc/Mmp12/Cd44/Lgals3/Cd9/Arg1/Thbs1	29	Macrophage_C3_Cd163-Down
BP	GO:0043281	regulation of cysteine-type endopeptidase activity involved in apoptotic process	24/479	211/28943	1.45734e-13	1.47749e-11	7.69957e-12	Tnfrsf23/Dap/Mdm2/Pmaip1/Rps3/F3/Ppp2ca/Cflar/Il6/Bcl2a1d/Gpx1/Gsn/Nlrp3/Plaur/Vegfa/Malt1/Bcl2l11/Nr4a1/Tnf/Cd44/S100a9/S100a8/Ptgs2/Thbs1	24	Macrophage_C3_Cd163-Down
BP	GO:0031098	stress-activated protein kinase signaling cascade	26/479	254/28943	1.70336e-13	1.69094e-11	8.81188e-12	Tnfrsf23/Ncor1/Igfbp6/Dusp16/Pafah1b1/Trem2/Met/Map2k3/Gadd45g/Zfp36l1/Zfp36/Trib1/Dusp1/Gadd45a/Lmnb1/Mmp8/Vegfa/Ezr/Map4k4/Gadd45b/Tnf/Il1a/Ccr2/Errfi1/Traf1/Il1b	26	Macrophage_C3_Cd163-Down
BP	GO:0030217	T cell differentiation	29/479	326/28943	2.48485e-13	2.41639e-11	1.25924e-11	Ncor1/Sox4/Cdk6/Gadd45g/Tnfrsf9/Zmiz1/Zfp36l1/Clec4d/Nfkbid/Prelid1/Ccr7/Smad7/Cd83/Il6/Lilrb4a/Bcl2a1d/Runx3/Il7r/Anxa1/Nlrp3/Nfkbiz/Malt1/Tnfsf9/Adam8/Chd7/Il1a/Ccr2/Cd44/Il1b	29	Macrophage_C3_Cd163-Down
BP	GO:0048872	homeostasis of number of cells	31/479	375/28943	2.62235e-13	2.4991e-11	1.30234e-11	Rps14/Tnfrsf23/Ncor1/Klf13/Rps19/Sox4/Cdk6/Ptbp3/Pmaip1/Zfp36l1/Dock10/Ccr7/Zfp36/Il6/Lilrb4a/Pde4b/Cxcl5/Cited2/Coro1a/Skil/Il7r/Anxa1/Inhba/Vegfa/Cd24a/Bcl2l11/Tnfaip3/Id2/Ccr2/Cd44/Slc7a11	31	Macrophage_C3_Cd163-Down
BP	GO:0097193	intrinsic apoptotic signaling pathway	28/479	310/28943	4.45172e-13	4.15931e-11	2.16752e-11	Hipk1/Fnip2/Trem2/Ybx3/Stk24/Mdm2/Rps7/Pmaip1/Rps3/Tpt1/Bnip3/Ddit4/Bcl2a1d/Gpx1/Eno1/Skil/Mcl1/Cav1/Cdkn1a/Bcl2a1b/Ier3/Plaur/Bcl2l11/Tnf/Cd44/S100a9/S100a8/Ptgs2	28	Macrophage_C3_Cd163-Down
BP	GO:0051403	stress-activated MAPK cascade	25/479	244/28943	4.90665e-13	4.49619e-11	2.34308e-11	Tnfrsf23/Ncor1/Igfbp6/Dusp16/Pafah1b1/Trem2/Met/Map2k3/Gadd45g/Zfp36l1/Zfp36/Trib1/Dusp1/Gadd45a/Lmnb1/Mmp8/Vegfa/Ezr/Map4k4/Gadd45b/Tnf/Il1a/Ccr2/Traf1/Il1b	25	Macrophage_C3_Cd163-Down
BP	GO:0071219	cellular response to molecule of bacterial origin	28/479	314/28943	6.09748e-13	5.48198e-11	2.85679e-11	Pde4d/Cd86/Stap1/Trem2/Map2k3/Mtdh/Havcr2/Tlr2/Serpine1/Zfp36/Il6/Lilrb4a/Pde4b/Cxcl5/Trib1/Ppbp/Vim/Nlrp3/Malt1/Tnfaip3/Tnf/Cd14/Il1a/Nfkbia/Cxcl2/Cxcl1/Cxcl3/Il1b	28	Macrophage_C3_Cd163-Down
BP	GO:0042063	gliogenesis	30/479	363/28943	6.46074e-13	5.70101e-11	2.97093e-11	Ldlr/Stap1/Sox4/Cdk6/Pafah1b1/Hexb/Trem2/Plpp3/Lif/Zmiz1/Tlr2/Cxcr4/Plec/Il6/Vim/Lrp1/Anxa1/Ndrg1/Ccl3/Col3a1/Tnf/Vcan/Id2/Ccr2/S100a9/S100a8/Cd9/Areg/Fn1/Il1b	30	Macrophage_C3_Cd163-Down
BP	GO:0071216	cellular response to biotic stimulus	29/479	340/28943	7.17731e-13	6.21816e-11	3.24043e-11	Pde4d/Cd86/Stap1/Trem2/Map2k3/Mtdh/Havcr2/Tlr2/Serpine1/Zfp36/Il6/Lilrb4a/Pde4b/Cxcl5/Trib1/Ppbp/Vim/Nlrp3/Malt1/Bcl2l11/Tnfaip3/Tnf/Cd14/Il1a/Nfkbia/Cxcl2/Cxcl1/Cxcl3/Il1b	29	Macrophage_C3_Cd163-Down
BP	GO:0042326	negative regulation of phosphorylation	31/479	394/28943	9.6835e-13	8.23962e-11	4.29387e-11	Sema4d/Ncor1/Pde4d/Rabgef1/Dusp16/Stap1/Cdkn1b/Met/Plpp3/Gadd45g/Ppp2ca/Ddit4/Pmepa1/Irs2/Smad7/Plec/Socs3/Il6/Lilrb4a/Trib1/Dusp1/Gadd45a/Lrp1/Cav1/Cdkn1a/Ier3/Rgs2/Tnfaip3/Gadd45b/Errfi1/Il1b	31	Macrophage_C3_Cd163-Down
BP	GO:0007160	cell-matrix adhesion	24/479	233/28943	1.28681e-12	1.07573e-10	5.6059e-11	Tiam1/Itga6/Cdk6/Actn1/Itga1/Itgb7/Slk/Itga5/Serpine1/Itgb5/Actg1/Itgav/Trem1/Lrp1/S100a10/Iqgap1/Vegfa/Bcl2l11/Map4k4/Adam8/Col3a1/Mmp12/Fn1/Thbs1	24	Macrophage_C3_Cd163-Down
BP	GO:0002685	regulation of leukocyte migration	24/479	234/28943	1.4122e-12	1.16019e-10	6.04605e-11	Tnfaip6/Rabgef1/Stap1/Abr/Trem2/Tlr2/Msn/Cxcl14/Serpine1/Ccr7/F7/Dusp1/Coro1a/Trem1/Ccr1/Anxa1/Vegfa/Adam8/Il1a/Ccr2/Lgals3/Cd9/Thbs1/Il1b	24	Macrophage_C3_Cd163-Down
BP	GO:0071222	cellular response to lipopolysaccharide	27/479	304/28943	1.74672e-12	1.4107e-10	7.3515e-11	Pde4d/Cd86/Stap1/Trem2/Map2k3/Mtdh/Havcr2/Serpine1/Zfp36/Il6/Lilrb4a/Pde4b/Cxcl5/Trib1/Ppbp/Vim/Nlrp3/Malt1/Tnfaip3/Tnf/Cd14/Il1a/Nfkbia/Cxcl2/Cxcl1/Cxcl3/Il1b	27	Macrophage_C3_Cd163-Down
BP	GO:0007596	blood coagulation	21/479	177/28943	2.16508e-12	1.71943e-10	8.96039e-11	F11r/Gna13/F3/Thbd/Serpine1/F7/Flna/Il6/Lilrb4a/Emilin2/Cav1/Plek/Plaur/Anxa2/F10/Pdpn/S100a9/Slc7a11/Cd9/Fn1/Thbs1	21	Macrophage_C3_Cd163-Down
BP	GO:0002819	regulation of adaptive immune response	24/479	239/28943	2.23184e-12	1.7434e-10	9.08527e-11	Klrd1/H2-Ab1/Trem2/Pvr/Nsd2/Havcr2/Nfkbid/Ccr7/Smad7/Il6/Lilrb4a/Clec4n/Il7r/Anxa1/Nlrp3/Nfkbiz/Malt1/Cd24a/Tnfaip3/Tnf/Ccr2/Cd44/Arg1/Il1b	24	Macrophage_C3_Cd163-Down
BP	GO:0051090	regulation of DNA-binding transcription factor activity	32/479	436/28943	2.66637e-12	2.02054e-10	1.05295e-10	Dap/Pbx1/Mtpn/Ptma/Plpp3/Mtdh/Rps3/Havcr2/Tlr2/Nfkbid/Cflar/Smad7/Id3/Flna/Il6/Trib1/Cav1/Nlrp3/Lrrfip1/Vegfa/Malt1/Tnfaip3/Adam8/Ifrd1/Pim1/Tnf/Rgcc/Id2/Bhlhe40/Traf1/Nfkbia/Il1b	32	Macrophage_C3_Cd163-Down
BP	GO:2001234	negative regulation of apoptotic signaling pathway	24/479	241/28943	2.67143e-12	2.02054e-10	1.05295e-10	Birc6/Tnfrsf23/Itga6/Ybx3/Mdm2/Cflar/Prelid1/Tpt1/Nr4a2/Serpine1/Itgav/Gpx1/Eno1/Lmna/Mcl1/Ier3/Plaur/Vegfa/Tnfaip3/Tnf/Cd44/Lgals3/Ptgs2/Il1b	24	Macrophage_C3_Cd163-Down
BP	GO:0007599	hemostasis	21/479	180/28943	3.00766e-12	2.20484e-10	1.149e-10	F11r/Gna13/F3/Thbd/Serpine1/F7/Flna/Il6/Lilrb4a/Emilin2/Cav1/Plek/Plaur/Anxa2/F10/Pdpn/S100a9/Slc7a11/Cd9/Fn1/Thbs1	21	Macrophage_C3_Cd163-Down
BP	GO:0050817	coagulation	21/479	180/28943	3.00766e-12	2.20484e-10	1.149e-10	F11r/Gna13/F3/Thbd/Serpine1/F7/Flna/Il6/Lilrb4a/Emilin2/Cav1/Plek/Plaur/Anxa2/F10/Pdpn/S100a9/Slc7a11/Cd9/Fn1/Thbs1	21	Macrophage_C3_Cd163-Down
BP	GO:1903036	positive regulation of response to wounding	15/479	79/28943	3.14964e-12	2.27395e-10	1.18501e-10	Ndel1/Stk24/Plpp3/F3/Cxcr4/Serpine1/F7/Flna/Actg1/Emilin2/Lrp1/Anxa1/Cd24a/S100a9/Thbs1	15	Macrophage_C3_Cd163-Down
BP	GO:0031348	negative regulation of defense response	24/479	244/28943	3.48643e-12	2.47953e-10	1.29214e-10	Npy/Tnfaip6/Klrd1/Rps19/Ldlr/Rabgef1/Abr/Trem2/Arg2/Havcr2/Nt5e/Metrnl/Zfp36/Socs3/Acp5/Gpx1/Ccr1/Nlrp3/Ier3/Cd24a/Tnfaip3/Mmp12/Cd44/Arg1	24	Macrophage_C3_Cd163-Down
BP	GO:0038066	p38MAPK cascade	13/479	54/28943	3.55342e-12	2.49001e-10	1.2976e-10	Trem2/Met/Map2k3/Gadd45g/Zfp36l1/Zfp36/Dusp1/Gadd45a/Vegfa/Ezr/Gadd45b/Ccr2/Il1b	13	Macrophage_C3_Cd163-Down
BP	GO:0070486	leukocyte aggregation	9/479	18/28943	3.68223e-12	2.51879e-10	1.3126e-10	Sema4d/Nr4a3/Msn/Adam8/Cd44/S100a9/S100a8/Thbs1/Il1b	9	Macrophage_C3_Cd163-Down
BP	GO:0002822	regulation of adaptive immune response based on somatic recombination of immune receptors built from immunoglobulin superfamily domains	23/479	223/28943	3.70022e-12	2.51879e-10	1.3126e-10	Klrd1/H2-Ab1/Trem2/Pvr/Nsd2/Havcr2/Nfkbid/Ccr7/Smad7/Il6/Lilrb4a/Clec4n/Il7r/Anxa1/Nlrp3/Nfkbiz/Malt1/Cd24a/Tnfaip3/Tnf/Ccr2/Arg1/Il1b	23	Macrophage_C3_Cd163-Down
BP	GO:0002573	myeloid leukocyte differentiation	24/479	246/28943	4.15435e-12	2.77925e-10	1.44834e-10	Tnfaip6/Nme1/Cdk6/Pafah1b1/Trem2/Lif/Zfp36l1/Tlr2/Gpr137b/Fam20c/Cd300lf/Ccr7/Fos/Lilrb4a/Cited2/Trib1/Junb/Ccr1/Vegfa/Tnfsf9/Adam8/Ccl3/Tnf/Id2	24	Macrophage_C3_Cd163-Down
BP	GO:0032663	regulation of interleukin-2 production	14/479	67/28943	4.20909e-12	2.77925e-10	1.44834e-10	Pde4d/Rps3/Havcr2/Zfp36/Cd83/Lilrb4a/Pde4b/Anxa1/Malt1/Ezr/Tnfaip3/Il1a/Ccr2/Il1b	14	Macrophage_C3_Cd163-Down
BP	GO:0001667	ameboidal-type cell migration	33/479	471/28943	4.25783e-12	2.77925e-10	1.44834e-10	Sema4d/Plxnd1/Ago2/Gna13/Pafah1b1/Met/Plpp3/Map2k3/Sema3c/Itgb7/Atp2b4/Cxcr4/Serpine1/Irs2/Myh9/Plec/Timp1/Itgav/Gadd45a/Gpx1/Coro1a/Iqgap1/Anxa1/Vegfa/Map4k4/Adam8/Nr4a1/Tnf/Rgcc/Mmp12/Ptgs2/Fn1/Thbs1	33	Macrophage_C3_Cd163-Down
BP	GO:0051346	negative regulation of hydrolase activity	29/479	366/28943	4.47787e-12	2.88339e-10	1.5026e-10	F11r/Birc6/Sema4d/Pi16/Slc39a14/Cstdc4/Mdm2/Cast/Cflar/Cstb/Serpine1/Csta2/Timp1/Il6/Bcl2a1d/Serpinb2/Gpx1/Gapdh/Stfa3/Slpi/Anxa1/Plaur/Vegfa/Rgs2/Nr4a1/Tnf/Cd44/Ptgs2/Thbs1	29	Macrophage_C3_Cd163-Down
BP	GO:0071674	mononuclear cell migration	21/479	184/28943	4.61477e-12	2.93192e-10	1.52789e-10	F11r/Rps19/Ccl22/Itgb7/Msn/Cxcl14/Serpine1/Retnlg/Ccr7/Plec/Dusp1/Coro1a/Trem1/Ccr1/Anxa1/Ccl4/Adam8/Ccl3/Ccr2/Lgals3/Thbs1	21	Macrophage_C3_Cd163-Down
BP	GO:0002274	myeloid leukocyte activation	25/479	272/28943	5.54261e-12	3.47507e-10	1.81094e-10	Npy/Stx11/Ldlr/Rabgef1/Stap1/Abr/Trem2/Nr4a3/Havcr2/Tlr2/Lat2/Ptpre/Clec4d/Gpr137b/Cd300lf/Lilrb4a/Ywhaz/Mmp8/Anxa1/Ndrg1/Tnfsf9/Tnf/Ccr2/Fn1/Thbs1	25	Macrophage_C3_Cd163-Down
BP	GO:1903555	regulation of tumor necrosis factor superfamily cytokine production	21/479	189/28943	7.75843e-12	4.80116e-10	2.502e-10	Trem2/Arg2/Havcr2/Tlr2/Ccr7/Zfp36/Il6/Lilrb4a/Acp5/Gpnmb/Mmp8/Ccl4/Cd24a/Tnfaip3/Adam8/Ccl3/Cd14/Il1a/Ccr2/Errfi1/Thbs1	21	Macrophage_C3_Cd163-Down
BP	GO:0050878	regulation of body fluid levels	29/479	381/28943	1.19602e-11	7.30647e-10	3.80758e-10	F11r/Lsr/Ncor1/Gna13/Nme1/Met/F3/Thbd/Serpine1/F7/Plec/Flna/Il6/Lilrb4a/Kcnn4/Emilin2/Cav1/Plek/Plaur/Anxa2/Vegfa/Aprt/F10/Pdpn/S100a9/Slc7a11/Cd9/Fn1/Thbs1	29	Macrophage_C3_Cd163-Down
BP	GO:0050767	regulation of neurogenesis	32/479	463/28943	1.29666e-11	7.82098e-10	4.07571e-10	Sema4d/Ptprs/Tiam1/Ldlr/Plxnd1/Pafah1b1/Trem2/Ndel1/Met/Lif/Ywhah/Tlr2/Sema3c/Tgm2/Cxcr4/Cux1/Il6/Skil/Vim/Lrp1/S100a10/Anxa2/Vegfa/Cd24a/Chd7/Ifrd1/Tnf/Id2/Bhlhe40/Sgk1/Fn1/Il1b	32	Macrophage_C3_Cd163-Down
BP	GO:0002263	cell activation involved in immune response	27/479	332/28943	1.36434e-11	7.9708e-10	4.15378e-10	Stx11/Rabgef1/Abr/Trem2/Gadd45g/Nsd2/Nr4a3/Havcr2/Lat2/Clec4d/Lcp1/Nfkbid/Dock10/Ccr7/Smad7/Il6/Lilrb4a/Ywhaz/Coro1a/Lrp1/Anxa1/Nlrp3/Nfkbiz/Malt1/Tnfaip3/Ccr2/Lgals3	27	Macrophage_C3_Cd163-Down
BP	GO:0031099	regeneration	19/479	155/28943	1.36664e-11	7.9708e-10	4.15378e-10	Xylt1/Ptprs/Cdkn1b/Ndel1/Stk24/Lif/Pkm/Cflar/Hopx/Serpine1/Flna/Il6/Cxcl5/Gpx1/Lrp1/Cdkn1a/Anxa1/Ifrd1/Cd9	19	Macrophage_C3_Cd163-Down
BP	GO:0002697	regulation of immune effector process	32/479	464/28943	1.37168e-11	7.9708e-10	4.15378e-10	Klrd1/Rps19/Rabgef1/Cd86/Stap1/Abr/Trem2/Pvr/Nsd2/Nr4a3/Havcr2/Tlr2/Nfkbid/Ccr7/Smad7/Il6/Lilrb4a/Cxcl5/Acp5/Il7r/Anxa1/Nlrp3/Nfkbiz/Malt1/Cd24a/Tnfaip3/Tnf/Ccr2/Lgals3/Cxcl1/Arg1/Il1b	32	Macrophage_C3_Cd163-Down
BP	GO:0010720	positive regulation of cell development	29/479	384/28943	1.44706e-11	8.1433e-10	4.24367e-10	F11r/Sema4d/Nedd9/Tiam1/Plxnd1/Pafah1b1/Carmil1/Ndel1/Met/Lif/Tlr2/Tgm2/Arpc2/Cxcr4/Cux1/Smad7/Flna/Il6/Trib1/Skil/Vim/Lrp1/S100a10/Vegfa/Tnf/Id2/Sgk1/Fn1/Il1b	29	Macrophage_C3_Cd163-Down
BP	GO:1990868	response to chemokine	14/479	73/28943	1.45264e-11	8.1433e-10	4.24367e-10	Gpr35/Trem2/Ccl22/Cxcr4/Cxcl5/Dusp1/Ppbp/Ccr1/Ccl4/Ccl3/Ccr2/Cxcl2/Cxcl1/Cxcl3	14	Macrophage_C3_Cd163-Down
BP	GO:1990869	cellular response to chemokine	14/479	73/28943	1.45264e-11	8.1433e-10	4.24367e-10	Gpr35/Trem2/Ccl22/Cxcr4/Cxcl5/Dusp1/Ppbp/Ccr1/Ccl4/Ccl3/Ccr2/Cxcl2/Cxcl1/Cxcl3	14	Macrophage_C3_Cd163-Down
BP	GO:0071706	tumor necrosis factor superfamily cytokine production	21/479	196/28943	1.5622e-11	8.65567e-10	4.51068e-10	Trem2/Arg2/Havcr2/Tlr2/Ccr7/Zfp36/Il6/Lilrb4a/Acp5/Gpnmb/Mmp8/Ccl4/Cd24a/Tnfaip3/Adam8/Ccl3/Cd14/Il1a/Ccr2/Errfi1/Thbs1	21	Macrophage_C3_Cd163-Down
BP	GO:0010466	negative regulation of peptidase activity	24/479	262/28943	1.58909e-11	8.70348e-10	4.53559e-10	Birc6/Pi16/Cstdc4/Mdm2/Cast/Cflar/Cstb/Serpine1/Csta2/Timp1/Il6/Bcl2a1d/Serpinb2/Gpx1/Gapdh/Stfa3/Slpi/Plaur/Vegfa/Nr4a1/Tnf/Cd44/Ptgs2/Thbs1	24	Macrophage_C3_Cd163-Down
BP	GO:0045861	negative regulation of proteolysis	28/479	361/28943	1.74775e-11	9.44845e-10	4.92382e-10	Birc6/Rybp/Pi16/Cstdc4/Mdm2/Cast/Rps7/Furin/Cflar/Cstb/Serpine1/Csta2/Timp1/Il6/Bcl2a1d/Il1r2/Serpinb2/Gpx1/Gapdh/Stfa3/Slpi/Plaur/Vegfa/Nr4a1/Tnf/Cd44/Ptgs2/Thbs1	28	Macrophage_C3_Cd163-Down
BP	GO:0032623	interleukin-2 production	14/479	74/28943	1.76477e-11	9.44845e-10	4.92382e-10	Pde4d/Rps3/Havcr2/Zfp36/Cd83/Lilrb4a/Pde4b/Anxa1/Malt1/Ezr/Tnfaip3/Il1a/Ccr2/Il1b	14	Macrophage_C3_Cd163-Down
BP	GO:0045619	regulation of lymphocyte differentiation	22/479	221/28943	2.2093e-11	1.1697e-09	6.09559e-10	Sox4/Zmiz1/Zfp36l1/Nfkbid/Prelid1/Ccr7/Smad7/Cd83/Il6/Lilrb4a/Runx3/Il7r/Anxa1/Nlrp3/Nfkbiz/Malt1/Tnfsf9/Cd24a/Adam8/Id2/Ccr2/Cd44	22	Macrophage_C3_Cd163-Down
BP	GO:0032612	interleukin-1 production	17/479	123/28943	2.35386e-11	1.23254e-09	6.42307e-10	Trem2/Arg2/Havcr2/Tlr2/Ccr7/Il6/Lilrb4a/Acp5/Il1r2/Anxa1/Nlrp3/Malt1/Tnfaip3/Ccl3/Tnf/Errfi1/Il1b	17	Macrophage_C3_Cd163-Down
BP	GO:0070098	chemokine-mediated signaling pathway	13/479	63/28943	2.93188e-11	1.51852e-09	7.91339e-10	Gpr35/Trem2/Ccl22/Cxcr4/Cxcl5/Ppbp/Ccr1/Ccl4/Ccl3/Ccr2/Cxcl2/Cxcl1/Cxcl3	13	Macrophage_C3_Cd163-Down
BP	GO:0035710	CD4-positive, alpha-beta T cell activation	17/479	125/28943	3.06287e-11	1.56931e-09	8.17806e-10	Ncor1/Gadd45g/Arg2/Nfkbid/Ccr7/Smad7/Cd83/Il6/Lilrb4a/Runx3/Anxa1/Nlrp3/Nfkbiz/Malt1/Cd24a/Ccr2/Cd44	17	Macrophage_C3_Cd163-Down
BP	GO:0010810	regulation of cell-substrate adhesion	22/479	225/28943	3.14639e-11	1.57816e-09	8.22419e-10	Npy/Nedd9/Cdk6/Carmil1/Arpc2/Gcnt2/Slk/Itga5/Serpine1/Flna/Actg1/Trem1/Lrp1/S100a10/Iqgap1/Vegfa/Map4k4/Mmp12/Pdpn/Fn1/Thbs1/Spp1	22	Macrophage_C3_Cd163-Down
BP	GO:0050866	negative regulation of cell activation	22/479	225/28943	3.14639e-11	1.57816e-09	8.22419e-10	Ldlr/Rabgef1/Cd86/Abr/Trem2/Arg2/Havcr2/Nfkbid/Cd300lf/Smad7/Lilrb4a/Runx3/Gpnmb/Anxa1/Cd24a/Tnfaip3/Id2/Ccr2/Cd44/Lgals3/Cd9/Arg1	22	Macrophage_C3_Cd163-Down
BP	GO:0032872	regulation of stress-activated MAPK cascade	21/479	204/28943	3.35198e-11	1.66377e-09	8.6703e-10	Tnfrsf23/Ncor1/Igfbp6/Dusp16/Pafah1b1/Trem2/Met/Gadd45g/Dusp1/Gadd45a/Lmnb1/Mmp8/Vegfa/Ezr/Map4k4/Gadd45b/Tnf/Il1a/Ccr2/Traf1/Il1b	21	Macrophage_C3_Cd163-Down
BP	GO:0001933	negative regulation of protein phosphorylation	27/479	346/28943	3.51741e-11	1.72788e-09	9.00441e-10	Sema4d/Pde4d/Rabgef1/Dusp16/Cdkn1b/Met/Plpp3/Gadd45g/Ppp2ca/Ddit4/Pmepa1/Smad7/Plec/Socs3/Il6/Lilrb4a/Trib1/Dusp1/Gadd45a/Lrp1/Cav1/Cdkn1a/Rgs2/Tnfaip3/Gadd45b/Errfi1/Il1b	27	Macrophage_C3_Cd163-Down
BP	GO:2000514	regulation of CD4-positive, alpha-beta T cell activation	14/479	78/28943	3.73002e-11	1.81363e-09	9.45125e-10	Arg2/Nfkbid/Ccr7/Smad7/Cd83/Il6/Runx3/Anxa1/Nlrp3/Nfkbiz/Malt1/Cd24a/Ccr2/Cd44	14	Macrophage_C3_Cd163-Down
BP	GO:0002262	myeloid cell homeostasis	21/479	206/28943	4.03376e-11	1.9415e-09	1.01177e-09	Rps14/Ncor1/Klf13/Rps19/Cdk6/Ptbp3/Zfp36l1/Zfp36/Il6/Lilrb4a/Pde4b/Cited2/Anxa1/Inhba/Vegfa/Cd24a/Bcl2l11/Id2/Ccr2/Cd44/Slc7a11	21	Macrophage_C3_Cd163-Down
BP	GO:0070302	regulation of stress-activated protein kinase signaling cascade	21/479	207/28943	4.42137e-11	2.10678e-09	1.0979e-09	Tnfrsf23/Ncor1/Igfbp6/Dusp16/Pafah1b1/Trem2/Met/Gadd45g/Dusp1/Gadd45a/Lmnb1/Mmp8/Vegfa/Ezr/Map4k4/Gadd45b/Tnf/Il1a/Ccr2/Traf1/Il1b	21	Macrophage_C3_Cd163-Down
BP	GO:0032680	regulation of tumor necrosis factor production	20/479	186/28943	4.47375e-11	2.11064e-09	1.0999e-09	Trem2/Arg2/Havcr2/Tlr2/Ccr7/Zfp36/Il6/Lilrb4a/Acp5/Gpnmb/Mmp8/Ccl4/Cd24a/Tnfaip3/Ccl3/Cd14/Il1a/Ccr2/Errfi1/Thbs1	20	Macrophage_C3_Cd163-Down
BP	GO:0070371	ERK1 and ERK2 cascade	27/479	350/28943	4.56923e-11	2.13455e-09	1.11237e-09	Npy/Trem2/Lif/Zfp36l1/Havcr2/Tlr2/Ccl22/Cflar/Gcnt2/Cxcr4/Il6/Ywhaz/Itgav/Dusp1/Lrp1/Gpnmb/Cav1/Ccr1/Vegfa/Ccl4/Ezr/Ccl3/Il1a/Errfi1/Cd44/Fn1/Il1b	27	Macrophage_C3_Cd163-Down
BP	GO:0050728	negative regulation of inflammatory response	18/479	147/28943	4.81634e-11	2.22814e-09	1.16114e-09	Npy/Tnfaip6/Rps19/Ldlr/Rabgef1/Abr/Trem2/Nt5e/Metrnl/Zfp36/Socs3/Acp5/Gpx1/Nlrp3/Ier3/Cd24a/Tnfaip3/Cd44	18	Macrophage_C3_Cd163-Down
BP	GO:0002526	acute inflammatory response	16/479	112/28943	5.48041e-11	2.51097e-09	1.30853e-09	Npy/B4galt1/F3/Ccr7/F7/Il6/Trem1/Nlrp3/Adam8/Il1rn/Tnf/Il1a/Cxcl1/Ptgs2/Fn1/Il1b	16	Macrophage_C3_Cd163-Down
BP	GO:0002366	leukocyte activation involved in immune response	26/479	328/28943	5.78186e-11	2.62386e-09	1.36736e-09	Stx11/Rabgef1/Abr/Trem2/Gadd45g/Nsd2/Nr4a3/Havcr2/Lat2/Clec4d/Lcp1/Nfkbid/Dock10/Ccr7/Smad7/Il6/Lilrb4a/Ywhaz/Coro1a/Anxa1/Nlrp3/Nfkbiz/Malt1/Tnfaip3/Ccr2/Lgals3	26	Macrophage_C3_Cd163-Down
BP	GO:0001776	leukocyte homeostasis	17/479	132/28943	7.4087e-11	3.33042e-09	1.73556e-09	Tnfrsf23/Pmaip1/Dock10/Il6/Lilrb4a/Pde4b/Cxcl5/Coro1a/Skil/Il7r/Anxa1/Cd24a/Bcl2l11/Tnfaip3/Ccr2/Cd44/Slc7a11	17	Macrophage_C3_Cd163-Down
BP	GO:0031346	positive regulation of cell projection organization	30/479	441/28943	8.46135e-11	3.76807e-09	1.96363e-09	Sema4d/Cdc42ep4/Tiam1/Eef1a1/Plxnd1/Itga6/Nme1/Pafah1b1/Carmil1/Ndel1/Met/Stk24/Lif/Arpc2/Cflar/Rala/Cux1/Ccr7/Flna/Il6/Cxcl5/Skil/Lrp1/Iqgap1/Vegfa/Rgs2/Cd24a/Sgk1/S100a9/Fn1	30	Macrophage_C3_Cd163-Down
BP	GO:0042098	T cell proliferation	22/479	237/28943	8.68918e-11	3.83033e-09	1.99608e-09	Cd86/Tnfrsf9/Arg2/Rps3/Havcr2/Cxcr4/Msn/Ccr7/Il6/Lilrb4a/Coro1a/Gpnmb/Anxa1/Malt1/Tnfsf9/Cd24a/Il1a/Ccr2/Cd44/Lgals3/Arg1/Il1b	22	Macrophage_C3_Cd163-Down
BP	GO:0032640	tumor necrosis factor production	20/479	193/28943	8.76192e-11	3.83033e-09	1.99608e-09	Trem2/Arg2/Havcr2/Tlr2/Ccr7/Zfp36/Il6/Lilrb4a/Acp5/Gpnmb/Mmp8/Ccl4/Cd24a/Tnfaip3/Ccl3/Cd14/Il1a/Ccr2/Errfi1/Thbs1	20	Macrophage_C3_Cd163-Down
BP	GO:0050777	negative regulation of immune response	20/479	194/28943	9.62156e-11	4.16788e-09	2.17199e-09	Npy/Klrd1/Rps19/Rabgef1/Abr/Trem2/Arg2/Havcr2/Smad7/Lilrb4a/Gpx1/Il7r/Ccr1/Anxa1/Tnfaip3/Col3a1/Ccr2/Mmp12/Lgals3/Arg1	20	Macrophage_C3_Cd163-Down
BP	GO:0032652	regulation of interleukin-1 production	16/479	117/28943	1.07474e-10	4.61365e-09	2.40428e-09	Trem2/Arg2/Havcr2/Tlr2/Ccr7/Il6/Lilrb4a/Acp5/Il1r2/Anxa1/Nlrp3/Malt1/Tnfaip3/Ccl3/Tnf/Errfi1	16	Macrophage_C3_Cd163-Down
[truncated: 2,670 more rows]

## Sheet: Kegg
ID	Description	GeneRatio	BgRatio	pvalue	p.adjust	qvalue	geneID	Count	sheetname
mmu04145	Phagosome - Mus musculus (house mouse)	25/254	182/9334	1.87589e-11	5.08365e-09	4.20593e-09	Marco/Cd209f/Mrc1/Cd209g/Cd209d/Fcgr4/H2-K1/H2-T23/H2-D1/Tap1/Lamp1/Cd209b/Fcgr3/Cybb/C3/Calr/H2-DMa/Tubb2a/H2-T22/Lamp2/H2-M3/Tap2/Fcgr2b/C1ra/Colec12	25	Macrophage_C3_Cd163-Up
mmu04612	Antigen processing and presentation - Mus musculus (house mouse)	17/254	90/9334	2.28371e-10	3.09443e-08	2.56016e-08	H2-K1/H2-T23/B2m/H2-D1/Tap1/Psme2/Ctsb/Tapbp/Psme1/Lgmn/Calr/H2-DMa/H2-T22/H2-M3/Tap2/Pdia3/Hspa1b	17	Macrophage_C3_Cd163-Up
mmu04144	Endocytosis - Mus musculus (house mouse)	26/254	271/9334	1.98197e-08	1.52915e-06	1.26514e-06	Folr2/H2-K1/H2-T23/Snx2/H2-D1/Wwp1/Ap2a2/Bin1/Ehd4/Tgfbr2/Cltc/Snx6/Snx5/Dab2/Rab11fip5/Ap2m1/Eps15/Il2rg/H2-T22/H2-M3/Snx3/Arap1/Ap2s1/Clta/Hspa1b/Ccr5	26	Macrophage_C3_Cd163-Up
mmu04142	Lysosome - Mus musculus (house mouse)	18/254	135/9334	2.25706e-08	1.52915e-06	1.26514e-06	Ctsb/Lamp1/Ctsc/Ctsz/Hexa/Ap1b1/Cltc/Gns/Hgsnat/Lgmn/Laptm4a/Lamp2/Pla2g15/Man2b1/Acp2/Clta/Ap1s2/Tpp1	18	Macrophage_C3_Cd163-Up
mmu04610	Complement and coagulation cascades - Mus musculus (house mouse)	14/254	94/9334	2.13393e-07	1.15659e-05	9.56898e-06	Cfb/C1qa/C1qc/C1qb/C4b/Cfh/F13a1/C6/Procr/Pros1/Cd55/C3/Vsig4/C1ra	14	Macrophage_C3_Cd163-Up
mmu04621	NOD-like receptor signaling pathway - Mus musculus (house mouse)	21/254	216/9334	3.92528e-07	1.77292e-05	1.46682e-05	Gbp2/Ccl12/Ccl5/Gbp7/Stat1/Txnip/Il18/Ctsb/Nampt/Gbp3/Cybb/Irgm1/Irf7/Casp1/Rnasel/Irgm2/Gbp2b/Pycard/Stat2/Ifi204/P2rx7	21	Macrophage_C3_Cd163-Up
mmu03260	Virion - Human immunodeficiency virus - Mus musculus (house mouse)	5/254	10/9334	3.23375e-06	0.000125192	0.000103577	Cd209f/Cd209g/Cd209d/Cd209b/Ccr5	5	Macrophage_C3_Cd163-Up
mmu05170	Human immunodeficiency virus 1 infection - Mus musculus (house mouse)	20/254	240/9334	8.17004e-06	0.000253644	0.000209851	Bst2/H2-K1/H2-T23/B2m/H2-D1/Tap1/Apobec3/Tapbp/Samhd1/Ap1b1/Calr/Gng12/H2-T22/H2-M3/Tap2/Pdia3/Rac2/Tnfrsf1a/Ap1s2/Ccr5	20	Macrophage_C3_Cd163-Up
mmu05150	Staphylococcus aureus infection - Mus musculus (house mouse)	14/254	128/9334	9.33284e-06	0.000253644	0.000209851	Cfb/C1qa/C1qc/C1qb/C4b/Cfh/Fcgr4/Fpr1/Fcgr3/C3/H2-DMa/Fpr2/Fcgr2b/C1ra	14	Macrophage_C3_Cd163-Up
mmu04061	Viral protein interaction with cytokine and cytokine receptor - Mus musculus (house mouse)	12/254	95/9334	9.35957e-06	0.000253644	0.000209851	Ccl8/Ccl12/Ccl6/Ccl5/Cxcl9/Il18/Csf1r/Ccl24/Il2rg/Tnfrsf1a/Ccl7/Ccr5	12	Macrophage_C3_Cd163-Up
mmu05152	Tuberculosis - Mus musculus (house mouse)	16/254	180/9334	3.05269e-05	0.000752071	0.000622223	Cd209f/Mrc1/Cd209g/Cd209d/Fcgr4/Stat1/Il18/Lamp1/Cd209b/Fcgr3/C3/H2-DMa/Fcer1g/Lamp2/Fcgr2b/Tnfrsf1a	16	Macrophage_C3_Cd163-Up
mmu05171	Coronavirus disease - COVID-19 - Mus musculus (house mouse)	19/254	249/9334	4.7303e-05	0.00106826	0.000883818	Cfb/C1qa/C1qc/C1qb/C4b/Ccl12/Stat1/Nrp1/F13a1/C6/Fcgr3/Cybb/C3/Casp1/Rps29/Rplp1/C1ra/Tnfrsf1a/Stat2	19	Macrophage_C3_Cd163-Up
mmu03264	Virion - Flavivirus - Mus musculus (house mouse)	4/254	10/9334	9.88346e-05	0.00206032	0.0017046	Cd209f/Cd209g/Cd209d/Cd209b	4	Macrophage_C3_Cd163-Up
mmu05163	Human cytomegalovirus infection - Mus musculus (house mouse)	18/254	256/9334	0.000211593	0.00385699	0.00319107	Ccl12/Ccl5/H2-K1/H2-T23/B2m/H2-D1/Tap1/Tapbp/Calr/Gng12/H2-T22/H2-M3/Tap2/Pdia3/Rac2/Gna12/Tnfrsf1a/Ccr5	18	Macrophage_C3_Cd163-Up
mmu04625	C-type lectin receptor signaling pathway - Mus musculus (house mouse)	11/254	112/9334	0.000225929	0.00385699	0.00319107	Cd209f/Cd209g/Cd209d/Stat1/Cd209b/Casp1/Fcer1g/Rras/Pycard/Stat2/Irf1	11	Macrophage_C3_Cd163-Up
mmu05133	Pertussis - Mus musculus (house mouse)	9/254	77/9334	0.000227719	0.00385699	0.00319107	C1qa/C1qc/C1qb/C4b/C3/Casp1/C1ra/Pycard/Irf1	9	Macrophage_C3_Cd163-Up
mmu03050	Proteasome - Mus musculus (house mouse)	7/254	47/9334	0.000252279	0.00402163	0.00332728	Psmb10/Psmb9/Psme2/Psmb8/Psme1/Pomp/Psmb2	7	Macrophage_C3_Cd163-Up
mmu00590	Arachidonic acid metabolism - Mus musculus (house mouse)	9/254	85/9334	0.000481169	0.00724427	0.00599351	Cbr2/Prxl2b/Plaat3/Ltc4s/Pla2g2d/Hpgds/Tbxas1/Alox5/Gpx4	9	Macrophage_C3_Cd163-Up
mmu05169	Epstein-Barr virus infection - Mus musculus (house mouse)	16/254	231/9334	0.000559671	0.00798268	0.00660443	Stat1/H2-K1/H2-T23/B2m/H2-D1/Tap1/Tapbp/Irf7/Calr/H2-DMa/Cd40/H2-T22/H2-M3/Tap2/Pdia3/Stat2	16	Macrophage_C3_Cd163-Up
mmu05416	Viral myocarditis - Mus musculus (house mouse)	9/254	88/9334	0.000622112	0.00842962	0.0069742	H2-K1/H2-T23/H2-D1/Cd55/H2-DMa/Cd40/H2-T22/H2-M3/Rac2	9	Macrophage_C3_Cd163-Up
mmu05145	Toxoplasmosis - Mus musculus (house mouse)	10/254	109/9334	0.000746799	0.00963726	0.00797334	Stat1/Igtp/Irgm1/H2-DMa/Cd40/Irgm2/Tnfrsf1a/Alox5/Hspa1b/Ccr5	10	Macrophage_C3_Cd163-Up
mmu00760	Nicotinate and nicotinamide metabolism - Mus musculus (house mouse)	6/254	42/9334	0.000882135	0.0108663	0.00899018	Cd38/Pnp/Bst1/Nampt/Nadk/Enpp1	6	Macrophage_C3_Cd163-Up
mmu05330	Allograft rejection - Mus musculus (house mouse)	7/254	63/9334	0.00153412	0.0180759	0.014955	H2-K1/H2-T23/H2-D1/H2-DMa/Cd40/H2-T22/H2-M3	7	Macrophage_C3_Cd163-Up
mmu00565	Ether lipid metabolism - Mus musculus (house mouse)	6/254	48/9334	0.00180127	0.0203394	0.0168277	Plaat3/Pla2g7/Pld4/Pla2g2d/Cept1/Pld3	6	Macrophage_C3_Cd163-Up
mmu05142	Chagas disease - Mus musculus (house mouse)	9/254	103/9334	0.00192022	0.0208152	0.0172213	C1qa/C1qc/C1qb/Ccl12/Ccl5/Tgfbr2/C3/Calr/Tnfrsf1a	9	Macrophage_C3_Cd163-Up
mmu00531	Glycosaminoglycan degradation - Mus musculus (house mouse)	4/254	21/9334	0.0022244	0.0231851	0.019182	Hexa/Hpse/Gns/Hgsnat	4	Macrophage_C3_Cd163-Up
mmu05322	Systemic lupus erythematosus - Mus musculus (house mouse)	11/254	149/9334	0.00245775	0.0246685	0.0204094	C1qa/C1qc/C1qb/C4b/Fcgr4/C6/Fcgr3/C3/H2-DMa/Cd40/C1ra	11	Macrophage_C3_Cd163-Up
mmu04060	Cytokine-cytokine receptor interaction - Mus musculus (house mouse)	17/254	294/9334	0.00275374	0.0266522	0.0220506	Ccl8/Ccl12/Ccl6/Ccl5/Cxcl9/Il18/Csf1r/Il4ra/Tgfbr2/Lifr/Ccl24/Il2rg/Cd40/Csf3r/Tnfrsf1a/Ccl7/Ccr5	17	Macrophage_C3_Cd163-Up
mmu04623	Cytosolic DNA-sensing pathway - Mus musculus (house mouse)	7/254	75/9334	0.00417862	0.0390484	0.0323065	Ccl5/Il18/Zbp1/Samhd1/Irf7/Casp1/Pycard	7	Macrophage_C3_Cd163-Up
mmu04216	Ferroptosis - Mus musculus (house mouse)	5/254	40/9334	0.00433427	0.0391529	0.032393	Cp/Trf/Acsl1/Cybb/Gpx4	5	Macrophage_C3_Cd163-Up
mmu05320	Autoimmune thyroid disease - Mus musculus (house mouse)	7/254	79/9334	0.00556909	0.0486847	0.040279	H2-K1/H2-T23/H2-D1/H2-DMa/Cd40/H2-T22/H2-M3	7	Macrophage_C3_Cd163-Up
mmu04961	Endocrine and other factor-regulated calcium reabsorption - Mus musculus (house mouse)	6/254	61/9334	0.00607959	0.0492326	0.0407323	Fxyd2/Ap2a2/Cltc/Ap2m1/Ap2s1/Clta	6	Macrophage_C3_Cd163-Up
mmu05162	Measles - Mus musculus (house mouse)	10/254	145/9334	0.00616819	0.0492326	0.0407323	Cd209f/Cd209g/Cd209d/Stat1/Cd209b/Irf7/Il2rg/Fcgr2b/Stat2/Hspa1b	10	Macrophage_C3_Cd163-Up
mmu04062	Chemokine signaling pathway - Mus musculus (house mouse)	12/254	192/9334	0.00617678	0.0492326	0.0407323	Ccl8/Ccl12/Ccl6/Ccl5/Cxcl9/Stat1/Ccl24/Gng12/Rac2/Stat2/Ccl7/Ccr5	12	Macrophage_C3_Cd163-Up
mmu05321	Inflammatory bowel disease - Mus musculus (house mouse)	6/254	62/9334	0.00658146	0.0509593	0.0421609	Maf/Stat1/Il18/Il4ra/H2-DMa/Il2rg	6	Macrophage_C3_Cd163-Up
mmu05168	Herpes simplex virus 1 infection - Mus musculus (house mouse)	22/254	459/9334	0.00695628	0.0520962	0.0431015	Ccl12/Ccl5/Bst2/Stat1/H2-K1/Cfp/H2-T23/B2m/H2-D1/Tap1/Tapbp/C3/Irf7/Calr/H2-DMa/Rnasel/H2-T22/H2-M3/Tap2/Pdia3/Tnfrsf1a/Stat2	22	Macrophage_C3_Cd163-Up
mmu05332	Graft-versus-host disease - Mus musculus (house mouse)	6/254	63/9334	0.00711276	0.0520962	0.0431015	H2-K1/H2-T23/H2-D1/H2-DMa/H2-T22/H2-M3	6	Macrophage_C3_Cd163-Up
mmu05164	Influenza A - Mus musculus (house mouse)	11/254	173/9334	0.00758869	0.0541194	0.0447754	Ccl12/Ccl5/Stat1/Il18/Irf7/Casp1/H2-DMa/Rnasel/Pycard/Tnfrsf1a/Stat2	11	Macrophage_C3_Cd163-Up
mmu04380	Osteoclast differentiation - Mus musculus (house mouse)	9/254	135/9334	0.0113207	0.075711	0.0626391	Fcgr4/Stat1/Csf1r/Fcgr3/Tgfbr2/Pirb/Fcgr2b/Tnfrsf1a/Stat2	9	Macrophage_C3_Cd163-Up
mmu04514	Cell adhesion molecules - Mus musculus (house mouse)	11/254	183/9334	0.0113215	0.075711	0.0626391	H2-K1/H2-T23/H2-D1/Sdc3/Siglec1/H2-DMa/Cd40/Sdc4/H2-T22/H2-M3/Cd274	11	Macrophage_C3_Cd163-Up
mmu04940	Type I diabetes mellitus - Mus musculus (house mouse)	6/254	70/9334	0.0117338	0.075711	0.0626391	H2-K1/H2-T23/H2-D1/H2-DMa/H2-T22/H2-M3	6	Macrophage_C3_Cd163-Up
mmu05140	Leishmaniasis - Mus musculus (house mouse)	6/254	70/9334	0.0117338	0.075711	0.0626391	Fcgr4/Stat1/Fcgr3/Cybb/C3/H2-DMa	6	Macrophage_C3_Cd163-Up
mmu05417	Lipid and atherosclerosis - Mus musculus (house mouse)	12/254	216/9334	0.0149428	0.0941747	0.0779149	Ccl12/Ccl5/Sod2/Il18/Cybb/Irf7/Casp1/Cd40/Hsp90b1/Pycard/Tnfrsf1a/Hspa1b	12	Macrophage_C3_Cd163-Up
mmu05340	Primary immunodeficiency - Mus musculus (house mouse)	4/254	36/9334	0.0159277	0.0981	0.0811626	Tap1/Il2rg/Cd40/Tap2	4	Macrophage_C3_Cd163-Up
mmu00564	Glycerophospholipid metabolism - Mus musculus (house mouse)	7/254	98/9334	0.0172492	0.103878	0.0859433	Plaat3/Pld4/Pla2g2d/Agpat3/Cept1/Pla2g15/Pld3	7	Macrophage_C3_Cd163-Up
mmu05166	Human T-cell leukemia virus 1 infection - Mus musculus (house mouse)	13/254	250/9334	0.0190577	0.111572	0.0923085	H2-K1/H2-T23/B2m/H2-D1/Nrp1/Tgfbr2/Calr/H2-DMa/Il2rg/Cd40/H2-T22/H2-M3/Tnfrsf1a	13	Macrophage_C3_Cd163-Up
mmu05167	Kaposi sarcoma-associated herpesvirus infection - Mus musculus (house mouse)	12/254	224/9334	0.0193501	0.111572	0.0923085	Stat1/H2-K1/H2-T23/H2-D1/C3/Irf7/Gng12/H2-T22/H2-M3/Tnfrsf1a/Stat2/Ccr5	12	Macrophage_C3_Cd163-Up
mmu05323	Rheumatoid arthritis - Mus musculus (house mouse)	17/298	87/9334	1.55098e-09	4.29621e-07	3.13461e-07	H2-Ab1/H2-Eb1/Cd86/Tlr2/Fos/Il6/Cxcl5/Acp5/Ctsk/Vegfa/Ccl3/Tnf/Il1a/Cxcl2/Cxcl1/Cxcl3/Il1b	17	Macrophage_C3_Cd163-Down
mmu04064	NF-kappa B signaling pathway - Mus musculus (house mouse)	18/298	105/9334	4.6352e-09	6.41975e-07	4.68399e-07	Gadd45g/Cflar/Bcl2a1d/Gadd45a/Bcl2a1b/Malt1/Ccl4/Tnfaip3/Gadd45b/Tnf/Cd14/Traf1/Nfkbia/Cxcl2/Cxcl1/Ptgs2/Cxcl3/Il1b	18	Macrophage_C3_Cd163-Down
mmu04210	Apoptosis - Mus musculus (house mouse)	20/298	136/9334	1.00027e-08	9.23587e-07	6.73869e-07	Capn2/Gadd45g/Pmaip1/Tuba4a/Cflar/Fos/Actg1/Bcl2a1d/Tuba1c/Gadd45a/Lmna/Lmnb1/Mcl1/Ctsk/Bcl2a1b/Bcl2l11/Gadd45b/Tnf/Traf1/Nfkbia	20	Macrophage_C3_Cd163-Down
mmu04151	PI3K-Akt signaling pathway - Mus musculus (house mouse)	33/298	364/9334	5.11355e-08	3.54113e-06	2.58369e-06	Gngt2/Gng10/Itga6/Col6a1/Cdkn1b/Cdk6/Met/Mdm2/Ywhah/Tlr2/Ppp2ca/Itga1/Itgb7/Itga5/Ddit4/Itgb5/Ereg/Il6/Ywhaz/Itgav/Mcl1/Cdkn1a/Il7r/Vegfa/Bcl2l11/Nr4a1/Col1a2/Osm/Sgk1/Areg/Fn1/Thbs1/Spp1	33	Macrophage_C3_Cd163-Down
mmu04510	Focal adhesion - Mus musculus (house mouse)	23/298	203/9334	1.18249e-07	5.60654e-06	4.09065e-06	Cav2/Itga6/Col6a1/Myl12a/Myl12b/Met/Capn2/Actn1/Itga1/Itgb7/Itga5/Diaph1/Itgb5/Flna/Actg1/Itgav/Cav1/Emp1/Vegfa/Col1a2/Fn1/Thbs1/Spp1	23	Macrophage_C3_Cd163-Down
mmu04668	TNF signaling pathway - Mus musculus (house mouse)	17/298	115/9334	1.21796e-07	5.60654e-06	4.09065e-06	Map2k3/Lif/Cflar/Fos/Socs3/Il6/Cxcl5/Junb/Tnfaip3/Tnf/Traf1/Nfkbia/Cxcl2/Cxcl1/Ptgs2/Cxcl3/Il1b	17	Macrophage_C3_Cd163-Down
mmu05205	Proteoglycans in cancer - Mus musculus (house mouse)	23/298	205/9334	1.41682e-07	5.60654e-06	4.09065e-06	Cav2/Tiam1/Met/Mdm2/Tlr2/Itga5/Msn/Itgb5/Flna/Actg1/Itgav/Sdc1/Cav1/Cdkn1a/Iqgap1/Plaur/Vegfa/Ezr/Col1a2/Tnf/Cd44/Fn1/Thbs1	23	Macrophage_C3_Cd163-Down
mmu05202	Transcriptional misregulation in cancer - Mus musculus (house mouse)	24/298	224/9334	1.80309e-07	6.24321e-06	4.55519e-06	Ncor1/Pbx1/Cd86/Cdkn1b/Met/Mdm2/Gadd45g/Nsd2/Nr4a3/Itgb7/Dot1l/H3f3b/Il6/Bcl2a1d/Il1r2/Gadd45a/Rel/Cdkn1a/Bcl2a1b/Nfkbiz/Gadd45b/Cd14/Id2/Traf1	24	Macrophage_C3_Cd163-Down
mmu04657	IL-17 signaling pathway - Mus musculus (house mouse)	15/298	93/9334	2.12239e-07	6.53224e-06	4.76607e-06	Mapk6/Il17ra/Fos/Il6/Cxcl5/Tnfaip3/Tnf/S100a9/Nfkbia/Cxcl2/Cxcl1/S100a8/Ptgs2/Cxcl3/Il1b	15	Macrophage_C3_Cd163-Down
mmu04640	Hematopoietic cell lineage - Mus musculus (house mouse)	15/298	94/9334	2.45365e-07	6.79662e-06	4.95896e-06	H2-Ab1/H2-Eb1/Itga6/Itga1/Itga5/Il6/Il1r2/Il7r/Cd24a/Tnf/Cd14/Il1a/Cd44/Cd9/Il1b	15	Macrophage_C3_Cd163-Down
mmu04061	Viral protein interaction with cytokine and cytokine receptor - Mus musculus (house mouse)	15/298	95/9334	2.83096e-07	7.12888e-06	5.20139e-06	Ccl22/Cxcr4/Cxcl14/Ccr7/Il6/Cxcl5/Ppbp/Ccr1/Ccl4/Ccl3/Tnf/Ccr2/Cxcl2/Cxcl1/Cxcl3	15	Macrophage_C3_Cd163-Down
mmu04060	Cytokine-cytokine receptor interaction - Mus musculus (house mouse)	27/298	294/9334	7.01394e-07	1.61905e-05	1.18129e-05	Lif/Tnfrsf9/Il13ra1/Ccl22/Cxcr4/Il17ra/Cxcl14/Ccr7/Il6/Cxcl5/Il1r2/Ppbp/Il7r/Ccr1/Inhba/Ccl4/Tnfsf9/Il1rn/Ccl3/Osm/Tnf/Il1a/Ccr2/Cxcl2/Cxcl1/Cxcl3/Il1b	27	Macrophage_C3_Cd163-Down
mmu05146	Amoebiasis - Mus musculus (house mouse)	15/298	107/9334	1.36893e-06	2.91687e-05	2.12821e-05	Arg2/Tlr2/Actn1/Il6/Il1r2/Col1a2/Col3a1/Tnf/Cd14/Cxcl2/Cxcl1/Arg1/Fn1/Cxcl3/Il1b	15	Macrophage_C3_Cd163-Down
mmu05132	Salmonella infection - Mus musculus (house mouse)	24/298	253/9334	1.68432e-06	3.33255e-05	2.4315e-05	Ahnak2/Myl12a/Myl12b/Map2k3/Rps3/Tlr2/Tuba4a/Arpc2/Rala/Flna/Fos/Il6/Actg1/Tuba1c/Snx18/Ahnak/Gapdh/S100a10/Nlrp3/Anxa2/Tnf/Cd14/Nfkbia/Il1b	24	Macrophage_C3_Cd163-Down
mmu05134	Legionellosis - Mus musculus (house mouse)	11/298	60/9334	2.4809e-06	4.5814e-05	3.34269e-05	Eef1a1/Tlr2/Bnip3/Il6/Tnf/Cd14/Nfkbia/Cxcl2/Cxcl1/Cxcl3/Il1b	11	Macrophage_C3_Cd163-Down
mmu04933	AGE-RAGE signaling pathway in diabetic complications - Mus musculus (house mouse)	14/298	101/9334	3.54584e-06	6.13874e-05	4.47896e-05	Cdkn1b/F3/Thbd/Serpine1/Diaph1/Il6/Vegfa/Col1a2/Pim1/Col3a1/Tnf/Il1a/Fn1/Il1b	14	Macrophage_C3_Cd163-Down
mmu04810	Regulation of actin cytoskeleton - Mus musculus (house mouse)	22/298	231/9334	4.33358e-06	6.74744e-05	4.92308e-05	Tiam1/Itga6/Myl12a/Gna13/Myl12b/Actn1/Arpc2/Itga1/Itgb7/Cxcr4/Itga5/Msn/Diaph1/Itgb5/Myh9/Actg1/Itgav/Gsn/Iqgap1/Ezr/Rgcc/Fn1	22	Macrophage_C3_Cd163-Down
mmu04512	ECM-receptor interaction - Mus musculus (house mouse)	13/298	89/9334	4.38462e-06	6.74744e-05	4.92308e-05	Itga6/Col6a1/Itga1/Itgb7/Itga5/Itgb5/Itgav/Sdc1/Col1a2/Cd44/Fn1/Thbs1/Spp1	13	Macrophage_C3_Cd163-Down
mmu01230	Biosynthesis of amino acids - Mus musculus (house mouse)	12/298	79/9334	6.78179e-06	9.88713e-05	7.21387e-05	Ass1/Tkt/Taldo1/Aldoa/Pfkp/Arg2/Pkm/Got1/Pgk1/Gapdh/Eno1/Arg1	12	Macrophage_C3_Cd163-Down
mmu05222	Small cell lung cancer - Mus musculus (house mouse)	13/298	93/9334	7.21841e-06	9.9975e-05	7.2944e-05	Itga6/Cks2/Cdkn1b/Cdk6/Gadd45g/Itgav/Gadd45a/Cdkn1a/Gadd45b/Traf1/Nfkbia/Ptgs2/Fn1	13	Macrophage_C3_Cd163-Down
mmu04620	Toll-like receptor signaling pathway - Mus musculus (house mouse)	13/298	100/9334	1.61848e-05	0.000213485	0.000155763	Cd86/Map2k3/Tlr2/Fos/Il6/Ctsk/Ccl4/Ccl3/Tnf/Cd14/Nfkbia/Il1b/Spp1	13	Macrophage_C3_Cd163-Down
mmu05418	Fluid shear stress and atherosclerosis - Mus musculus (house mouse)	16/298	147/9334	1.74005e-05	0.000219089	0.000159852	Cav2/Ass1/Mef2a/Thbd/Sqstm1/Fos/Actg1/Itgav/Il1r2/Dusp1/Sdc1/Cav1/Vegfa/Tnf/Il1a/Il1b	16	Macrophage_C3_Cd163-Down
mmu04380	Osteoclast differentiation - Mus musculus (house mouse)	15/298	135/9334	2.49534e-05	0.000300526	0.000219271	Trem2/Pira2/Sirpb1c/Sqstm1/Fos/Socs3/Lilrb4a/Fosl2/Acp5/Junb/Ctsk/Tnf/Il1a/Nfkbia/Il1b	15	Macrophage_C3_Cd163-Down
mmu05171	Coronavirus disease - COVID-19 - Mus musculus (house mouse)	21/298	249/9334	4.54752e-05	0.000524859	0.000382949	Rps14/Rpl17/Rps19/Rpl21/Rps16/Rps7/Rpl8/Rpl13/Rps3/Tlr2/Rps26/Rpsa/Rpl32/Rpl18/Fos/Il6/Rplp0/Nlrp3/Tnf/Nfkbia/Il1b	21	Macrophage_C3_Cd163-Down
mmu05169	Epstein-Barr virus infection - Mus musculus (house mouse)	20/298	231/9334	4.77296e-05	0.000528844	0.000385857	H2-Ab1/H2-Eb1/Cdkn1b/Cdk6/Mdm2/Map2k3/Gadd45g/Psmd8/Tlr2/Il6/Gadd45a/Runx3/Vim/Cdkn1a/Bcl2l11/Tnfaip3/Gadd45b/Tnf/Cd44/Nfkbia	20	Macrophage_C3_Cd163-Down
mmu04066	HIF-1 signaling pathway - Mus musculus (house mouse)	13/298	114/9334	6.61083e-05	0.000704308	0.000513879	Cdkn1b/Aldoa/Pfkp/Pgk1/Serpine1/Slc2a1/Timp1/Il6/Egln3/Gapdh/Eno1/Cdkn1a/Vegfa	13	Macrophage_C3_Cd163-Down
mmu05140	Leishmaniasis - Mus musculus (house mouse)	10/298	70/9334	6.8747e-05	0.000705294	0.000514598	H2-Ab1/Eef1a1/H2-Eb1/Tlr2/Fos/Tnf/Il1a/Nfkbia/Ptgs2/Il1b	10	Macrophage_C3_Cd163-Down
mmu05144	Malaria - Mus musculus (house mouse)	9/298	57/9334	7.13532e-05	0.000705887	0.000515031	Met/Tlr2/Hbb-bt/Il6/Sdc1/Lrp1/Tnf/Thbs1/Il1b	9	Macrophage_C3_Cd163-Down
mmu04062	Chemokine signaling pathway - Mus musculus (house mouse)	17/298	192/9334	0.000134461	0.00128433	0.000937076	Gngt2/Gng10/Tiam1/Ccl22/Cxcr4/Cxcl14/Ccr7/Cxcl5/Ppbp/Ccr1/Ccl4/Ccl3/Ccr2/Nfkbia/Cxcl2/Cxcl1/Cxcl3	17	Macrophage_C3_Cd163-Down
mmu04625	C-type lectin receptor signaling pathway - Mus musculus (house mouse)	12/298	112/9334	0.000228612	0.00211085	0.00154012	Mdm2/Ccl22/Clec4d/Il6/Clec4n/Nlrp3/Malt1/Tnf/Lsp1/Nfkbia/Ptgs2/Il1b	12	Macrophage_C3_Cd163-Down
mmu05210	Colorectal cancer - Mus musculus (house mouse)	10/298	88/9334	0.00047153	0.00421335	0.00307415	Gadd45g/Pmaip1/Rala/Ereg/Fos/Gadd45a/Cdkn1a/Bcl2l11/Gadd45b/Areg	10	Macrophage_C3_Cd163-Down
mmu04115	p53 signaling pathway - Mus musculus (house mouse)	9/298	73/9334	0.000492602	0.00426409	0.00311117	Cdk6/Mdm2/Gadd45g/Pmaip1/Serpine1/Gadd45a/Cdkn1a/Gadd45b/Thbs1	9	Macrophage_C3_Cd163-Down
mmu05410	Hypertrophic cardiomyopathy - Mus musculus (house mouse)	10/298	91/9334	0.00061722	0.00518091	0.0037801	Itga6/Itga1/Itgb7/Itga5/Itgb5/Il6/Actg1/Itgav/Lmna/Tnf	10	Macrophage_C3_Cd163-Down
mmu05133	Pertussis - Mus musculus (house mouse)	9/298	77/9334	0.000732318	0.00596624	0.0043531	Itga5/Fos/Il6/Cxcl5/Nlrp3/Tnf/Cd14/Il1a/Il1b	9	Macrophage_C3_Cd163-Down
mmu05332	Graft-versus-host disease - Mus musculus (house mouse)	8/298	63/9334	0.00082644	0.00654068	0.00477222	Klrd1/H2-Ab1/H2-Eb1/Cd86/Il6/Tnf/Il1a/Il1b	8	Macrophage_C3_Cd163-Down
mmu04530	Tight junction - Mus musculus (house mouse)	14/298	168/9334	0.000952565	0.00717373	0.00523411	F11r/Tiam1/Myl12a/Ybx3/Myl12b/Tuba4a/Actn1/Ppp2ca/Arpc2/Msn/Myh9/Actg1/Tuba1c/Ezr	14	Macrophage_C3_Cd163-Down
mmu04068	FoxO signaling pathway - Mus musculus (house mouse)	12/298	131/9334	0.000958224	0.00717373	0.00523411	Cdkn1b/Mdm2/Gadd45g/Bnip3/Irs2/Il6/Gadd45a/Cdkn1a/Il7r/Bcl2l11/Gadd45b/Sgk1	12	Macrophage_C3_Cd163-Down
mmu05163	Human cytomegalovirus infection - Mus musculus (house mouse)	18/298	256/9334	0.0014009	0.0102118	0.00745077	Gngt2/Gng10/Gna13/Cdk6/Mdm2/Akap13/Cxcr4/Il6/Itgav/Cdkn1a/Ccr1/Vegfa/Ccl4/Ccl3/Tnf/Nfkbia/Ptgs2/Il1b	18	Macrophage_C3_Cd163-Down
mmu04010	MAPK signaling pathway - Mus musculus (house mouse)	20/298	301/9334	0.00154093	0.0109113	0.00796112	Dusp16/Met/Map2k3/Gadd45g/Flna/Ereg/Fos/Dusp1/Gadd45a/Vegfa/Map4k4/Nr4a1/Dusp2/Gadd45b/Tnf/Dusp5/Cd14/Il1a/Areg/Il1b	20	Macrophage_C3_Cd163-Down
mmu03010	Ribosome - Mus musculus (house mouse)	14/298	177/9334	0.00157564	0.0109113	0.00796112	Rps14/Rpl17/Rps19/Rpl21/Rps16/Rps7/Rpl8/Rpl13/Rps3/Rps26/Rpsa/Rpl32/Rpl18/Rplp0	14	Macrophage_C3_Cd163-Down
mmu05142	Chagas disease - Mus musculus (house mouse)	10/298	103/9334	0.00161924	0.0109398	0.00798188	Tlr2/Ppp2ca/Cflar/Serpine1/Fos/Il6/Ccl3/Tnf/Nfkbia/Il1b	10	Macrophage_C3_Cd163-Down
mmu00600	Sphingolipid metabolism - Mus musculus (house mouse)	7/298	55/9334	0.00171738	0.0113265	0.00826408	Sgms2/Hexb/Plpp3/Degs1/Sgms1/Gm2a/B4galnt1	7	Macrophage_C3_Cd163-Down
mmu04218	Cellular senescence - Mus musculus (house mouse)	14/298	184/9334	0.00226837	0.0142823	0.0104207	Hipk1/Cdk6/Mdm2/Capn2/Map2k3/Gadd45g/Zfp36l1/Serpine1/Sqstm1/Il6/Gadd45a/Cdkn1a/Gadd45b/Il1a	14	Macrophage_C3_Cd163-Down
mmu04672	Intestinal immune network for IgA production - Mus musculus (house mouse)	6/298	43/9334	0.00226867	0.0142823	0.0104207	H2-Ab1/H2-Eb1/Cd86/Itgb7/Cxcr4/Il6	6	Macrophage_C3_Cd163-Down
mmu04350	TGF-beta signaling pathway - Mus musculus (house mouse)	10/298	110/9334	0.00264751	0.0162969	0.0118906	Ncor1/Ppp2ca/Tgif1/Smad7/Id3/Skil/Inhba/Tnf/Id2/Thbs1	10	Macrophage_C3_Cd163-Down
mmu05220	Chronic myeloid leukemia - Mus musculus (house mouse)	8/298	76/9334	0.00281507	0.0169516	0.0123683	Cdkn1b/Cdk6/Mdm2/Gadd45g/Gadd45a/Cdkn1a/Gadd45b/Nfkbia	8	Macrophage_C3_Cd163-Down
mmu05414	Dilated cardiomyopathy - Mus musculus (house mouse)	9/298	94/9334	0.00301304	0.0176388	0.0128697	Itga6/Itga1/Itgb7/Itga5/Itgb5/Actg1/Itgav/Lmna/Tnf	9	Macrophage_C3_Cd163-Down
mmu05412	Arrhythmogenic right ventricular cardiomyopathy - Mus musculus (house mouse)	8/298	77/9334	0.00305655	0.0176388	0.0128697	Itga6/Itga1/Itgb7/Itga5/Itgb5/Actg1/Itgav/Lmna	8	Macrophage_C3_Cd163-Down
mmu00220	Arginine biosynthesis - Mus musculus (house mouse)	4/298	20/9334	0.00329113	0.018605	0.0135746	Ass1/Arg2/Got1/Arg1	4	Macrophage_C3_Cd163-Down
mmu05321	Inflammatory bowel disease - Mus musculus (house mouse)	7/298	62/9334	0.00344324	0.0190756	0.013918	H2-Ab1/H2-Eb1/Tlr2/Il6/Tnf/Il1a/Il1b	7	Macrophage_C3_Cd163-Down
mmu05206	MicroRNAs in cancer - Mus musculus (house mouse)	19/298	303/9334	0.00382845	0.0203496	0.0148475	Rassf1/Sox4/Cdkn1b/Cdk6/Met/Mdm2/Itga5/Ddit4/Irs2/Mcl1/Vim/Cdkn1a/Vegfa/Ezr/Bcl2l11/Pim1/Cd44/Ptgs2/Thbs1	19	Macrophage_C3_Cd163-Down
mmu05417	Lipid and atherosclerosis - Mus musculus (house mouse)	15/298	216/9334	0.00386102	0.0203496	0.0148475	Olr1/Ldlr/Map2k3/Tlr2/Fos/Il6/Nlrp3/Ccl3/Tnf/Cd14/Nfkbia/Cxcl2/Cxcl1/Cxcl3/Il1b	15	Macrophage_C3_Cd163-Down
mmu05135	Yersinia infection - Mus musculus (house mouse)	11/298	135/9334	0.00389361	0.0203496	0.0148475	Map2k3/Arpc2/Itga5/Fos/Il6/Actg1/Nlrp3/Tnf/Nfkbia/Fn1/Il1b	11	Macrophage_C3_Cd163-Down
mmu01200	Carbon metabolism - Mus musculus (house mouse)	10/298	121/9334	0.00525825	0.0267316	0.0195039	Gcsh/Tkt/Taldo1/Aldoa/Pfkp/Pkm/Got1/Pgk1/Gapdh/Eno1	10	Macrophage_C3_Cd163-Down
mmu05167	Kaposi sarcoma-associated herpesvirus infection - Mus musculus (house mouse)	15/298	224/9334	0.00540278	0.0267316	0.0195039	Gngt2/Gng10/Cd86/Cdk6/Zfp36/Fos/Il6/Cdkn1a/Ccr1/Vegfa/Nfkbia/Cxcl2/Cxcl1/Ptgs2/Cxcl3	15	Macrophage_C3_Cd163-Down
mmu04936	Alcoholic liver disease - Mus musculus (house mouse)	11/298	141/9334	0.00540851	0.0267316	0.0195039	Map2k3/Scd2/Il17ra/Il6/Tnf/Cd14/Nfkbia/Cxcl2/Cxcl1/Cxcl3/Il1b	11	Macrophage_C3_Cd163-Down
mmu04145	Phagosome - Mus musculus (house mouse)	13/298	182/9334	0.00550072	0.0267316	0.0195039	H2-Ab1/H2-Eb1/Olr1/Tlr2/Tuba4a/Itga5/Itgb5/Actg1/Tuba1c/Itgav/Coro1a/Cd14/Thbs1	13	Macrophage_C3_Cd163-Down
mmu05218	Melanoma - Mus musculus (house mouse)	7/298	72/9334	0.00787596	0.036977	0.0269792	Cdk6/Met/Mdm2/Gadd45g/Gadd45a/Cdkn1a/Gadd45b	7	Macrophage_C3_Cd163-Down
mmu05223	Non-small cell lung cancer - Mus musculus (house mouse)	7/298	72/9334	0.00787596	0.036977	0.0269792	Rassf1/Cdk6/Met/Gadd45g/Gadd45a/Cdkn1a/Gadd45b	7	Macrophage_C3_Cd163-Down
mmu05219	Bladder cancer - Mus musculus (house mouse)	5/298	41/9334	0.00937518	0.0426573	0.0311237	Rassf1/Mdm2/Cdkn1a/Vegfa/Thbs1	5	Macrophage_C3_Cd163-Down
mmu05164	Influenza A - Mus musculus (house mouse)	12/298	173/9334	0.00939385	0.0426573	0.0311237	H2-Ab1/H2-Eb1/Tpsb2/Cdk6/Socs3/Il6/Actg1/Nlrp3/Tnf/Il1a/Nfkbia/Il1b	12	Macrophage_C3_Cd163-Down
mmu05100	Bacterial invasion of epithelial cells - Mus musculus (house mouse)	7/298	76/9334	0.0104976	0.0461559	0.0336764	Cav2/Met/Arpc2/Itga5/Actg1/Cav1/Fn1	7	Macrophage_C3_Cd163-Down
mmu05212	Pancreatic cancer - Mus musculus (house mouse)	7/298	76/9334	0.0104976	0.0461559	0.0336764	Cdk6/Gadd45g/Rala/Gadd45a/Cdkn1a/Vegfa/Gadd45b	7	Macrophage_C3_Cd163-Down
mmu05165	Human papillomavirus infection - Mus musculus (house mouse)	20/298	362/9334	0.0119387	0.0516722	0.0377012	Itga6/Col6a1/Cdkn1b/Cdk6/Mdm2/Pkm/Ppp2ca/Itga1/Itgb7/Itga5/Itgb5/Itgav/Cdkn1a/Vegfa/Col1a2/Tnf/Ptgs2/Fn1/Thbs1/Spp1	20	Macrophage_C3_Cd163-Down
mmu04514	Cell adhesion molecules - Mus musculus (house mouse)	12/298	183/9334	0.0142412	0.0606896	0.0442804	F11r/Ptprs/H2-Ab1/H2-Eb1/Itga6/Cd86/Pvr/Itgb7/Alcam/Itgav/Sdc1/Vcan	12	Macrophage_C3_Cd163-Down
mmu05162	Measles - Mus musculus (house mouse)	10/298	145/9334	0.0176262	0.0739767	0.053975	Cdkn1b/Cdk6/Tlr2/Msn/Fos/Il6/Tnfaip3/Il1a/Nfkbia/Il1b	10	Macrophage_C3_Cd163-Down
mmu00010	Glycolysis / Gluconeogenesis - Mus musculus (house mouse)	6/298	67/9334	0.0196875	0.0813945	0.0593872	Aldoa/Pfkp/Pkm/Pgk1/Gapdh/Eno1	6	Macrophage_C3_Cd163-Down
mmu00030	Pentose phosphate pathway - Mus musculus (house mouse)	4/298	33/9334	0.020102	0.0818862	0.059746	Tkt/Taldo1/Aldoa/Pfkp	4	Macrophage_C3_Cd163-Down
mmu04928	Parathyroid hormone synthesis, secretion and action - Mus musculus (house mouse)	8/298	108/9334	0.0220019	0.0883265	0.0644449	Pde4d/Gna13/Mef2a/Akap13/Nr4a2/Fos/Pde4b/Cdkn1a	8	Macrophage_C3_Cd163-Down
mmu05145	Toxoplasmosis - Mus musculus (house mouse)	8/298	109/9334	0.0231122	0.0914583	0.06673	H2-Ab1/H2-Eb1/Ldlr/Itga6/Map2k3/Tlr2/Tnf/Nfkbia	8	Macrophage_C3_Cd163-Down
mmu04940	Type I diabetes mellitus - Mus musculus (house mouse)	6/298	70/9334	0.0239116	0.0932889	0.0680656	H2-Ab1/H2-Eb1/Cd86/Tnf/Il1a/Il1b	6	Macrophage_C3_Cd163-Down
mmu04920	Adipocytokine signaling pathway - Mus musculus (house mouse)	6/298	71/9334	0.0254446	0.097891	0.0714234	Npy/Irs2/Slc2a1/Socs3/Tnf/Nfkbia	6	Macrophage_C3_Cd163-Down
mmu04110	Cell cycle - Mus musculus (house mouse)	10/298	155/9334	0.0266287	0.101043	0.0737234	Cdkn1b/Cdk6/Mdm2/Gadd45g/Ywhah/Ppp2ca/Ywhaz/Gadd45a/Cdkn1a/Gadd45b	10	Macrophage_C3_Cd163-Down
mmu00330	Arginine and proline metabolism - Mus musculus (house mouse)	5/298	54/9334	0.0283463	0.106107	0.0774182	Arg2/Got1/Smox/Odc1/Arg1	5	Macrophage_C3_Cd163-Down
mmu05152	Tuberculosis - Mus musculus (house mouse)	11/298	180/9334	0.0293087	0.107138	0.0781704	H2-Ab1/H2-Eb1/Tlr2/Il6/Coro1a/Malt1/Tnf/Cd14/Il1a/Lsp1/Il1b	11	Macrophage_C3_Cd163-Down
mmu05216	Thyroid cancer - Mus musculus (house mouse)	4/298	37/9334	0.0293953	0.107138	0.0781704	Gadd45g/Gadd45a/Cdkn1a/Gadd45b	4	Macrophage_C3_Cd163-Down
mmu04610	Complement and coagulation cascades - Mus musculus (house mouse)	7/298	94/9334	0.0303993	0.108073	0.0788525	F3/Thbd/Serpine1/F7/Serpinb2/Plaur/F10	7	Macrophage_C3_Cd163-Down
mmu05214	Glioma - Mus musculus (house mouse)	6/298	74/9334	0.0304321	0.108073	0.0788525	Cdk6/Mdm2/Gadd45g/Gadd45a/Cdkn1a/Gadd45b	6	Macrophage_C3_Cd163-Down
mmu05203	Viral carcinogenesis - Mus musculus (house mouse)	13/298	229/9334	0.0318955	0.111836	0.0815981	Cdkn1b/Cdk6/Mdm2/Pkm/Pmaip1/Ywhah/Actn1/Ywhaz/Gsn/Rel/Cdkn1a/Traf1/Nfkbia	13	Macrophage_C3_Cd163-Down
mmu00250	Alanine, aspartate and glutamate metabolism - Mus musculus (house mouse)	4/298	39/9334	0.034852	0.119185	0.08696	Ass1/Adss/Got1/Adssl1	4	Macrophage_C3_Cd163-Down
mmu05143	African trypanosomiasis - Mus musculus (house mouse)	4/298	39/9334	0.034852	0.119185	0.08696	Hbb-bt/Il6/Tnf/Il1b	4	Macrophage_C3_Cd163-Down
mmu04670	Leukocyte transendothelial migration - Mus musculus (house mouse)	8/298	119/9334	0.0364512	0.123134	0.0898411	F11r/Myl12a/Myl12b/Actn1/Cxcr4/Msn/Actg1/Ezr	8	Macrophage_C3_Cd163-Down
mmu05160	Hepatitis C - Mus musculus (house mouse)	10/298	166/9334	0.0398907	0.133129	0.097134	Ldlr/Cdk6/Ywhah/Ppp2ca/Cflar/Socs3/Ywhaz/Cdkn1a/Tnf/Nfkbia	10	Macrophage_C3_Cd163-Down
